# Supplementary material for: Multi-omic signatures of host response associated with presence, type, and outcome of enterococcal bacteremia
Source: mSystems. 2025 Jan 21;10(2):e01471-24. doi: 10.1128/msystems.01471-24 (PMC11834471; doi:10.1128/msystems.01471-24)
Supplement: Table S1 — Protein level comparisons between groups. [file msystems.01471-24-s0003.xlsx]

## Sheet: Infected vs Healthy
uniprotid	locus	Label	log2FC (Infected / Healthy)	SE	DF	pvalue	adj.pvalue	issue	Feature	Entry.Name	Reviewed	Description	Gene.Names	Organism	Length
P14314	GLU2B_HUMAN	Infected vs Healthy	0.00232258	0.0935172	66.5637	0.98026	0.988339	NA	NA	GLU2B_HUMAN	reviewed	Glucosidase 2 subunit beta (80K-H protein) (Glucosidase II subunit beta) (Protein kinase C substrate 60.1 kDa protein heavy chain) (PKCSH)	PRKCSH G19P1	Homo sapiens (Human)	528
Q9BYN8	RT26_HUMAN	Infected vs Healthy	-0.46331	0.0796412	107.363	6.24999e-08	5.33035e-07	NA	NA	RT26_HUMAN	reviewed	Small ribosomal subunit protein mS26 (28S ribosomal protein S13, mitochondrial) (MRP-S13) (S13mt) (28S ribosomal protein S26, mitochondrial) (MRP-S26) (S26mt)	MRPS26 C20orf193 RPMS13	Homo sapiens (Human)	205
A0A4Y3JP04	A0A4Y3JP04_9ENTE	Infected vs Healthy	0.22066	0.153801	32.3602	0.160965	0.253551	NA	NA	NA	NA	NA	NA	NA	NA
A0A075B6H7	KV37_HUMAN	Infected vs Healthy	-0.196901	0.180296	107.394	0.277235	0.392467	NA	IGKV3-7	KV37_HUMAN	reviewed	Probable non-functional immunoglobulin kappa variable 3-7	IGKV3-7	Homo sapiens (Human)	116
A0A075B6H9	LV469_HUMAN	Infected vs Healthy	-0.26115	0.0960708	107.476	0.00765156	0.0183453	NA	IGLV4-69	LV469_HUMAN	reviewed	Immunoglobulin lambda variable 4-69	IGLV4-69	Homo sapiens (Human)	119
A0A075B6I0	LV861_HUMAN	Infected vs Healthy	-0.0872386	0.197849	107.75	0.660143	0.743595	NA	IGLV8-61	LV861_HUMAN	reviewed	Immunoglobulin lambda variable 8-61	IGLV8-61	Homo sapiens (Human)	122
A0A075B6I1	LV460_HUMAN	Infected vs Healthy	-0.0985129	0.19592	102.635	0.616167	0.70605	NA	IGLV4-60	LV460_HUMAN	reviewed	Immunoglobulin lambda variable 4-60	IGLV4-60	Homo sapiens (Human)	120
A0A075B6I4	LVX54_HUMAN	Infected vs Healthy	-0.345638	0.168771	106.929	0.0430129	0.0828345	NA	IGLV10-54	LVX54_HUMAN	reviewed	Immunoglobulin lambda variable 10-54	IGLV10-54	Homo sapiens (Human)	117
A0A075B6I6	LV150_HUMAN	Infected vs Healthy	-0.541644	0.33725	17.3456	0.126311	0.208885	NA	IGLV1-50	NA	NA	NA	NA	NA	NA
A0A075B6I9	LV746_HUMAN	Infected vs Healthy	0.0422626	0.19274	107.451	0.826854	0.876587	NA	IGLV7-46	LV746_HUMAN	reviewed	Immunoglobulin lambda variable 7-46	IGLV7-46	Homo sapiens (Human)	117
A0A075B6J6	LV322_HUMAN	Infected vs Healthy	0.536537	0.353635	18.4258	0.146185	0.233974	NA	IGLV3-22	LV322_HUMAN	reviewed	Immunoglobulin lambda variable 3-22	IGLV3-22	Homo sapiens (Human)	115
A0A075B6J9	LV218_HUMAN	Infected vs Healthy	-0.330048	0.17727	93.2618	0.0657757	0.118994	NA	IGLV2-18	LV218_HUMAN	reviewed	Immunoglobulin lambda variable 2-18	IGLV2-18	Homo sapiens (Human)	118
A0A075B6K0	LV316_HUMAN	Infected vs Healthy	0.160824	0.261562	77.602	0.540447	0.638622	NA	IGLV3-16	LV316_HUMAN	reviewed	Immunoglobulin lambda variable 3-16	IGLV3-16	Homo sapiens (Human)	115
A0A075B6K2	LV312_HUMAN	Infected vs Healthy	-0.227001	0.174094	93.2323	0.195479	0.293633	NA	IGLV3-12	LV312_HUMAN	reviewed	Immunoglobulin lambda variable 3-12	IGLV3-12	Homo sapiens (Human)	115
A0A075B6K4	LV310_HUMAN	Infected vs Healthy	0.166494	0.189157	107.772	0.380714	0.496258	NA	IGLV3-10	LV310_HUMAN	reviewed	Immunoglobulin lambda variable 3-10	IGLV3-10	Homo sapiens (Human)	115
A0A075B6K5	LV39_HUMAN	Infected vs Healthy	0.0209004	0.267997	84.45	0.938022	0.958771	NA	IGLV3-9	LV39_HUMAN	reviewed	Immunoglobulin lambda variable 3-9	IGLV3-9	Homo sapiens (Human)	115
A0A075B6Q5	HV364_HUMAN	Infected vs Healthy	0.228624	0.420213	32.3505	0.590126	0.684088	NA	IGHV3-64	HV364_HUMAN	reviewed	Immunoglobulin heavy variable 3-64	IGHV3-64	Homo sapiens (Human)	118
A0A075B6R2	HV404_HUMAN	Infected vs Healthy	0.044895	0.208032	94.9304	0.829601	0.876587	NA	IGHV4-4	HV404_HUMAN	reviewed	Immunoglobulin heavy variable 4-4	IGHV4-4	Homo sapiens (Human)	117
A0A075B6S5	KV127_HUMAN	Infected vs Healthy	0.217988	0.155199	107.581	0.163031	0.25613	NA	IGKV1-27	KV127_HUMAN	reviewed	Immunoglobulin kappa variable 1-27	IGKV1-27	Homo sapiens (Human)	117
A0A087WSY6	KVD15_HUMAN	Infected vs Healthy	-0.0787219	0.212052	77.4758	0.711473	0.782227	NA	IGKV3D-15	KVD15_HUMAN	reviewed	Immunoglobulin kappa variable 3D-15	IGKV3D-15	Homo sapiens (Human)	115
A0A087WSZ0	KVD08_HUMAN	Infected vs Healthy	-0.226729	0.174152	106.659	0.195755	0.293633	NA	IGKV1D-8	KVD08_HUMAN	reviewed	Immunoglobulin kappa variable 1D-8	IGKV1D-8	Homo sapiens (Human)	117
A0A0A0MRZ9	LV552_HUMAN	Infected vs Healthy	-0.52449	0.242736	29.6092	0.0389361	0.0764633	NA	IGLV5-52	LV552_HUMAN	reviewed	Immunoglobulin lambda variable 5-52	IGLV5-52	Homo sapiens (Human)	124
A0A0A0MS14	HV145_HUMAN	Infected vs Healthy	0.0608398	0.461043	17.3456	0.896534	0.92922	NA	IGHV1-45	HV145_HUMAN	reviewed	Immunoglobulin heavy variable 1-45	IGHV1-45	Homo sapiens (Human)	117
A0A0A0MS15	HV349_HUMAN	Infected vs Healthy	-0.0246914	0.135683	107.637	0.855942	0.894916	NA	IGHV3-49	HV349_HUMAN	reviewed	Immunoglobulin heavy variable 3-49	IGHV3-49	Homo sapiens (Human)	119
A0A0A0MT89	KJ01_HUMAN	Infected vs Healthy	-0.116612	0.168951	92.7041	0.491786	0.593124	NA	IGKJ1	KJ01_HUMAN	reviewed	Immunoglobulin kappa joining 1	IGKJ1	Homo sapiens (Human)	12
A0A0B4J1U3	LV136_HUMAN	Infected vs Healthy	-0.187973	0.172186	107.026	0.277422	0.392467	NA	IGLV1-36	LV136_HUMAN	reviewed	Immunoglobulin lambda variable 1-36	IGLV1-36	Homo sapiens (Human)	117
A0A0B4J1U7	HV601_HUMAN	Infected vs Healthy	-0.265384	0.170875	111.692	0.123231	0.204358	NA	IGHV6-1	HV601_HUMAN	reviewed	Immunoglobulin heavy variable 6-1	IGHV6-1	Homo sapiens (Human)	121
A0A0B4J1V0	HV315_HUMAN	Infected vs Healthy	-0.12075	0.152252	107.608	0.42947	0.543206	NA	IGHV3-15	HV315_HUMAN	reviewed	Immunoglobulin heavy variable 3-15	IGHV3-15	Homo sapiens (Human)	119
A0A0B4J1V1	HV321_HUMAN	Infected vs Healthy	0.366443	0.3986	48.0288	0.36252	0.476706	NA	IGHV3-21	HV321_HUMAN	reviewed	Immunoglobulin heavy variable 3-21	IGHV3-21	Homo sapiens (Human)	117
A0A0B4J1V2	HV226_HUMAN	Infected vs Healthy	0.205288	0.167274	108.218	0.22239	0.326238	NA	IGHV2-26	HV226_HUMAN	reviewed	Immunoglobulin heavy variable 2-26	IGHV2-26	Homo sapiens (Human)	119
A0A0B4J1V6	HV373_HUMAN	Infected vs Healthy	0.0855871	0.203932	32.3715	0.677489	0.759939	NA	IGHV3-73	HV373_HUMAN	reviewed	Immunoglobulin heavy variable 3-73	IGHV3-73	Homo sapiens (Human)	119
A0A0B4J1X5	HV374_HUMAN	Infected vs Healthy	-0.0678889	0.401087	47.401	0.866311	0.902596	NA	IGHV3-74	HV374_HUMAN	reviewed	Immunoglobulin heavy variable 3-74	IGHV3-74	Homo sapiens (Human)	117
A0A0B4J1X8	HV343_HUMAN	Infected vs Healthy	-0.0567432	0.126068	107.529	0.653544	0.737554	NA	IGHV3-43	HV343_HUMAN	reviewed	Immunoglobulin heavy variable 3-43	IGHV3-43	Homo sapiens (Human)	118
A0A0B4J1Y8	LV949_HUMAN	Infected vs Healthy	0.353438	0.184425	108.655	0.0579375	0.106427	NA	IGLV9-49	LV949_HUMAN	reviewed	Immunoglobulin lambda variable 9-49	IGLV9-49	Homo sapiens (Human)	123
A0A0B4J1Y9	HV372_HUMAN	Infected vs Healthy	-0.205765	0.124818	107.574	0.102164	0.175264	NA	IGHV3-72	HV372_HUMAN	reviewed	Immunoglobulin heavy variable 3-72	IGHV3-72	Homo sapiens (Human)	119
A0A0B4J2H0	HV69D_HUMAN	Infected vs Healthy	0.184131	0.463202	32.4808	0.693587	0.771082	NA	IGHV1-69D	HV69D_HUMAN	reviewed	Immunoglobulin heavy variable 1-69D	IGHV1-69D	Homo sapiens (Human)	117
A0A0C4DH24	KV621_HUMAN	Infected vs Healthy	-0.326278	0.160488	107.606	0.0445105	0.0851692	NA	IGKV6-21	KV621_HUMAN	reviewed	Immunoglobulin kappa variable 6-21	IGKV6-21	Homo sapiens (Human)	114
A0A0C4DH25	KVD20_HUMAN	Infected vs Healthy	-0.167063	0.12078	107.489	0.169469	0.26416	NA	IGKV3D-20	KVD20_HUMAN	reviewed	Immunoglobulin kappa variable 3D-20	IGKV3D-20	Homo sapiens (Human)	116
A0A0C4DH29	HV103_HUMAN	Infected vs Healthy	0.133406	0.20773	92.9344	0.522318	0.624898	NA	IGHV1-3	HV103_HUMAN	reviewed	Immunoglobulin heavy variable 1-3	IGHV1-3	Homo sapiens (Human)	117
A0A0C4DH31	HV118_HUMAN	Infected vs Healthy	0.277643	0.129827	108.413	0.0347169	0.0688571	NA	IGHV1-18	HV118_HUMAN	reviewed	Immunoglobulin heavy variable 1-18	IGHV1-18	Homo sapiens (Human)	117
A0A0C4DH32	HV320_HUMAN	Infected vs Healthy	-0.114237	0.19277	106.658	0.554696	0.650596	NA	IGHV3-20	HV320_HUMAN	reviewed	Immunoglobulin heavy variable 3-20	IGHV3-20	Homo sapiens (Human)	117
A0A0C4DH33	HV124_HUMAN	Infected vs Healthy	-0.121967	0.343581	17.3456	0.726879	0.796233	NA	IGHV1-24	HV124_HUMAN	reviewed	Immunoglobulin heavy variable 1-24	IGHV1-24	Homo sapiens (Human)	117
A0A0C4DH34	HV428_HUMAN	Infected vs Healthy	0.0530827	0.13591	107.596	0.696885	0.772052	NA	IGHV4-28	HV428_HUMAN	reviewed	Immunoglobulin heavy variable 4-28	IGHV4-28	Homo sapiens (Human)	117
A0A0C4DH35	HV335_HUMAN	Infected vs Healthy	-0.242571	0.148483	107.633	0.105251	0.178508	NA	IGHV3-35	HV335_HUMAN	reviewed	Probable non-functional immunoglobulin heavy variable 3-35	IGHV3-35	Homo sapiens (Human)	117
A0A0C4DH36	HV338_HUMAN	Infected vs Healthy	-0.260581	0.132695	107.592	0.0521373	0.097481	NA	IGHV3-38	HV338_HUMAN	reviewed	Probable non-functional immunoglobulin heavy variable 3-38	IGHV3-38	Homo sapiens (Human)	116
A0A0C4DH38	HV551_HUMAN	Infected vs Healthy	0.0139404	0.122102	107.467	0.909316	0.935968	NA	IGHV5-51	HV551_HUMAN	reviewed	Immunoglobulin heavy variable 5-51	IGHV5-51	Homo sapiens (Human)	117
A0A0C4DH43	HV70D_HUMAN	Infected vs Healthy	0.230909	0.663219	31.3456	0.730044	0.798235	NA	IGHV2-70D	HV70D_HUMAN	reviewed	Immunoglobulin heavy variable 2-70D	IGHV2-70D	Homo sapiens (Human)	119
A0A0C4DH67	KV108_HUMAN	Infected vs Healthy	-1.00034	0.326359	17.3456	0.00688529	0.0168464	NA	IGKV1-8	KV108_HUMAN	reviewed	Immunoglobulin kappa variable 1-8	IGKV1-8	Homo sapiens (Human)	115
A0A0C4DH68	KV224_HUMAN	Infected vs Healthy	-0.323647	0.235571	17.3456	0.186972	0.284751	NA	IGKV2-24	KV224_HUMAN	reviewed	Immunoglobulin kappa variable 2-24	IGKV2-24	Homo sapiens (Human)	120
A0A0G2JS06	LV539_HUMAN	Infected vs Healthy	-0.0637948	0.187892	62.3983	0.735351	0.802567	NA	IGLV5-39	LV539_HUMAN	reviewed	Immunoglobulin lambda variable 5-39	IGLV5-39	Homo sapiens (Human)	123
A0A0J9YX35	HV64D_HUMAN	Infected vs Healthy	-0.172288	0.161529	92.5442	0.288923	0.406809	NA	IGHV3-64D	HV64D_HUMAN	reviewed	Immunoglobulin heavy variable 3-64D	IGHV3-64D	Homo sapiens (Human)	117
A0A0J9YXX1	HV5X1_HUMAN	Infected vs Healthy	-0.366154	0.354192	32.358	0.308907	0.430882	NA	IGHV5-10-1	HV5X1_HUMAN	reviewed	Immunoglobulin heavy variable 5-10-1	IGHV5-10-1	Homo sapiens (Human)	117
A0M8Q6	IGLC7_HUMAN	Infected vs Healthy	-0.414637	0.152771	107.461	0.00774305	0.0183484	NA	IGLC7	IGLC7_HUMAN	reviewed	Immunoglobulin lambda constant 7 (Ig lambda-7 chain C region)	IGLC7	Homo sapiens (Human)	106
A1L4H1	SRCRL_HUMAN	Infected vs Healthy	-0.418419	0.279888	17.3456	0.152898	0.242766	NA	SSC5D	SRCRL_HUMAN	reviewed	Soluble scavenger receptor cysteine-rich domain-containing protein SSC5D (Soluble scavenger protein with 5 SRCR domains) (SSc5D)	SSC5D	Homo sapiens (Human)	1573
B9A064	IGLL5_HUMAN	Infected vs Healthy	-0.0386398	0.198283	107.672	0.84586	0.885927	NA	IGLL5	IGLL5_HUMAN	reviewed	Immunoglobulin lambda-like polypeptide 5 (G lambda-1) (Germline immunoglobulin lambda 1)	IGLL5	Homo sapiens (Human)	214
O00151	PDLI1_HUMAN	Infected vs Healthy	0.560084	0.160386	91.5834	0.000739685	0.00238622	NA	PDLIM1	PDLI1_HUMAN	reviewed	PDZ and LIM domain protein 1 (C-terminal LIM domain protein 1) (Elfin) (LIM domain protein CLP-36)	PDLIM1 CLIM1 CLP36	Homo sapiens (Human)	329
O00187	MASP2_HUMAN	Infected vs Healthy	0.144495	0.0762283	107.742	0.0606982	0.111156	NA	MASP2	MASP2_HUMAN	reviewed	Mannan-binding lectin serine protease 2 (EC 3.4.21.104) (MBL-associated serine protease 2) (Mannose-binding protein-associated serine protease 2) (MASP-2) [Cleaved into: Mannan-binding lectin serine protease 2 A chain; Mannan-binding lectin serine protease 2 B chain]	MASP2	Homo sapiens (Human)	686
O00299	CLIC1_HUMAN	Infected vs Healthy	0.990445	0.206131	78.6158	7.28533e-06	3.56504e-05	NA	CLIC1	CLIC1_HUMAN	reviewed	Chloride intracellular channel protein 1 (Chloride channel ABP) (Nuclear chloride ion channel 27) (NCC27) (Regulatory nuclear chloride ion channel protein) (hRNCC)	CLIC1 G6 NCC27	Homo sapiens (Human)	241
O00391	QSOX1_HUMAN	Infected vs Healthy	0.365156	0.0696816	107.477	8.05754e-07	4.62534e-06	NA	QSOX1	QSOX1_HUMAN	reviewed	Sulfhydryl oxidase 1 (hQSOX) (EC 1.8.3.2) (Quiescin Q6)	QSOX1 QSCN6 UNQ2520/PRO6013	Homo sapiens (Human)	747
O00533	NCHL1_HUMAN	Infected vs Healthy	-0.0743442	0.0777787	102.374	0.341404	0.460317	NA	CHL1	NCHL1_HUMAN	reviewed	Neural cell adhesion molecule L1-like protein (Close homolog of L1) [Cleaved into: Processed neural cell adhesion molecule L1-like protein]	CHL1 CALL	Homo sapiens (Human)	1208
O00592	PODXL_HUMAN	Infected vs Healthy	0.0566348	0.348537	17.3456	0.872796	0.907768	NA	PODXL	PODXL_HUMAN	reviewed	Podocalyxin (GCTM-2 antigen) (Gp200) (Podocalyxin-like protein 1) (PC) (PCLP-1)	PODXL PCLP PCLP1	Homo sapiens (Human)	558
O00602	FCN1_HUMAN	Infected vs Healthy	1.09976	0.333752	29.4351	0.00256903	0.00730467	NA	FCN1	FCN1_HUMAN	reviewed	Ficolin-1 (Collagen/fibrinogen domain-containing protein 1) (Ficolin-A) (Ficolin-alpha) (M-ficolin)	FCN1 FCNM	Homo sapiens (Human)	326
O14786	NRP1_HUMAN	Infected vs Healthy	0.317323	0.098274	92.4318	0.00172053	0.00516158	NA	NRP1	NRP1_HUMAN	reviewed	Neuropilin-1 (Vascular endothelial cell growth factor 165 receptor) (CD antigen CD304)	NRP1 NRP VEGF165R	Homo sapiens (Human)	923
O14791	APOL1_HUMAN	Infected vs Healthy	-0.461425	0.0867919	107.792	5.77061e-07	3.51536e-06	NA	APOL1	APOL1_HUMAN	reviewed	Apolipoprotein L1 (Apolipoprotein L) (Apo-L) (ApoL) (Apolipoprotein L-I) (ApoL-I)	APOL1 APOL	Homo sapiens (Human)	398
O43493	TGON2_HUMAN	Infected vs Healthy	0.94954	0.171123	88.7477	2.94198e-07	1.97344e-06	NA	TGOLN2	TGON2_HUMAN	reviewed	Trans-Golgi network integral membrane protein 2 (Trans-Golgi network glycoprotein 46) (TGN38 homolog) (hTGN46) (Trans-Golgi network glycoprotein 48) (hTGN48) (Trans-Golgi network glycoprotein 51) (hTGN51) (Trans-Golgi network protein 2)	TGOLN2 TGN46 TGN51	Homo sapiens (Human)	437
O43866	CD5L_HUMAN	Infected vs Healthy	-0.298923	0.188758	113.346	0.116063	0.194634	NA	CD5L	CD5L_HUMAN	reviewed	CD5 antigen-like (Apoptosis inhibitor expressed by macrophages) (hAIM) (CT-2) (IgM-associated peptide) (SP-alpha)	CD5L API6 UNQ203/PRO229	Homo sapiens (Human)	347
O60237	MYPT2_HUMAN	Infected vs Healthy	-0.381179	0.374272	17.3456	0.322459	0.444545	NA	PPP1R12B	NA	NA	NA	NA	NA	NA
O75083	WDR1_HUMAN	Infected vs Healthy	0.401318	0.243054	32.361	0.108381	0.183297	NA	WDR1	WDR1_HUMAN	reviewed	WD repeat-containing protein 1 (Actin-interacting protein 1) (AIP1) (NORI-1)	WDR1	Homo sapiens (Human)	606
O75636	FCN3_HUMAN	Infected vs Healthy	-0.0578849	0.0622372	107.508	0.354419	0.468911	NA	FCN3	FCN3_HUMAN	reviewed	Ficolin-3 (Collagen/fibrinogen domain-containing lectin 3 p35) (Collagen/fibrinogen domain-containing protein 3) (Hakata antigen)	FCN3 FCNH HAKA1	Homo sapiens (Human)	299
O75874	IDHC_HUMAN	Infected vs Healthy	0.578622	0.350263	47.6388	0.105119	0.178508	NA	IDH1	IDHC_HUMAN	reviewed	Isocitrate dehydrogenase [NADP] cytoplasmic (IDH) (IDH1) (EC 1.1.1.42) (Cytosolic NADP-isocitrate dehydrogenase) (IDPc) (NADP(+)-specific ICDH) (Oxalosuccinate decarboxylase)	IDH1 PICD	Homo sapiens (Human)	414
O75882	ATRN_HUMAN	Infected vs Healthy	-0.31539	0.0480759	107.527	1.93785e-09	2.36101e-08	NA	ATRN	ATRN_HUMAN	reviewed	Attractin (DPPT-L) (Mahogany homolog)	ATRN KIAA0548 MGCA	Homo sapiens (Human)	1429
O76061	STC2_HUMAN	Infected vs Healthy	-0.0274771	0.516073	15.3456	0.958226	0.976213	NA	NA	STC2_HUMAN	reviewed	Stanniocalcin-2 (STC-2) (Stanniocalcin-related protein) (STC-related protein) (STCRP)	STC2	Homo sapiens (Human)	302
O95445	APOM_HUMAN	Infected vs Healthy	-0.701866	0.0855201	108.114	5.20668e-13	1.29516e-11	NA	APOM	APOM_HUMAN	reviewed	Apolipoprotein M (Apo-M) (ApoM) (Protein G3a)	APOM G3A NG20 HSPC336	Homo sapiens (Human)	188
O95479	G6PE_HUMAN	Infected vs Healthy	0.150046	0.188341	32.3977	0.431442	0.544548	NA	H6PD	G6PE_HUMAN	reviewed	GDH/6PGL endoplasmic bifunctional protein [Includes: Hexose-6-phosphate dehydrogenase (Glucose 1-dehydrogenase) (GDH) (EC 1.1.1.47) (Glucose-6-phosphate dehydrogenase) (EC 1.1.1.363); 6-phosphogluconolactonase (6PGL) (EC 3.1.1.31)]	H6PD GDH	Homo sapiens (Human)	791
O95497	VNN1_HUMAN	Infected vs Healthy	-0.106785	0.19945	53.3737	0.594597	0.686604	NA	VNN1	VNN1_HUMAN	reviewed	Pantetheinase (EC 3.5.1.92) (Pantetheine hydrolase) (Tiff66) (Vascular non-inflammatory molecule 1) (Vanin-1)	VNN1	Homo sapiens (Human)	513
O95810	CAVN2_HUMAN	Infected vs Healthy	0.721563	0.257281	63.7143	0.00667167	0.0163909	NA	CAVIN2	CAVN2_HUMAN	reviewed	Caveolae-associated protein 2 (Cavin-2) (PS-p68) (Phosphatidylserine-binding protein) (Serum deprivation-response protein)	CAVIN2 SDPR	Homo sapiens (Human)	425
O95954	FTCD_HUMAN	Infected vs Healthy	1.02958	0.875685	17.3456	0.255583	0.371248	NA	FTCD	FTCD_HUMAN	reviewed	Formimidoyltransferase-cyclodeaminase (Formiminotransferase-cyclodeaminase) (FTCD) (LCHC1) [Includes: Glutamate formimidoyltransferase (EC 2.1.2.5) (Glutamate formiminotransferase) (Glutamate formyltransferase); Formimidoyltetrahydrofolate cyclodeaminase (EC 4.3.1.4) (Formiminotetrahydrofolate cyclodeaminase)]	FTCD	Homo sapiens (Human)	541
P00167	CYB5_HUMAN	Infected vs Healthy	0.795528	0.833507	17.3456	0.352976	0.468282	NA	CYB5A	CYB5_HUMAN	reviewed	Cytochrome b5 (Microsomal cytochrome b5 type A) (MCB5)	CYB5A CYB5	Homo sapiens (Human)	134
P00325	ADH1B_HUMAN	Infected vs Healthy	0.826164	0.931813	17.3456	0.387411	0.501702	NA	ADH1B	ADH1B_HUMAN	reviewed	All-trans-retinol dehydrogenase [NAD(+)] ADH1B (EC 1.1.1.105) (Alcohol dehydrogenase 1B) (Alcohol dehydrogenase subunit beta)	ADH1B ADH2	Homo sapiens (Human)	375
P00338	LDHA_HUMAN	Infected vs Healthy	0.941308	0.211352	55.6741	4.11218e-05	0.000174111	NA	LDHA	LDHA_HUMAN	reviewed	L-lactate dehydrogenase A chain (LDH-A) (EC 1.1.1.27) (Cell proliferation-inducing gene 19 protein) (LDH muscle subunit) (LDH-M) (Renal carcinoma antigen NY-REN-59)	LDHA PIG19	Homo sapiens (Human)	332
P00352	AL1A1_HUMAN	Infected vs Healthy	0.827488	0.48	33.3217	0.0939873	0.164065	NA	ALDH1A1	AL1A1_HUMAN	reviewed	Aldehyde dehydrogenase 1A1 (EC 1.2.1.19) (EC 1.2.1.28) (EC 1.2.1.3) (EC 1.2.1.36) (3-deoxyglucosone dehydrogenase) (ALDH-E1) (ALHDII) (Aldehyde dehydrogenase family 1 member A1) (Aldehyde dehydrogenase, cytosolic) (Retinal dehydrogenase 1) (RALDH 1) (RalDH1)	ALDH1A1 ALDC ALDH1 PUMB1	Homo sapiens (Human)	501
P00390	GSHR_HUMAN	Infected vs Healthy	0.391629	0.135154	47.3667	0.0056778	0.0143629	NA	GSR	GSHR_HUMAN	reviewed	Glutathione reductase, mitochondrial (GR) (GRase) (EC 1.8.1.7)	GSR GLUR GRD1	Homo sapiens (Human)	522
P00441	SODC_HUMAN	Infected vs Healthy	1.12089	0.189944	107.721	4.23858e-08	3.72122e-07	NA	SOD1	SODC_HUMAN	reviewed	Superoxide dismutase [Cu-Zn] (EC 1.15.1.1) (Superoxide dismutase 1) (hSod1)	SOD1	Homo sapiens (Human)	154
P00450	CERU_HUMAN	Infected vs Healthy	0.190977	0.0649383	109.921	0.00399084	0.0107408	NA	CP	CERU_HUMAN	reviewed	Ceruloplasmin (EC 1.16.3.1) (Ferroxidase)	CP	Homo sapiens (Human)	1065
P00451	FA8_HUMAN	Infected vs Healthy	0.53285	0.381119	34.0989	0.171106	0.265326	NA	F8	FA8_HUMAN	reviewed	Coagulation factor VIII (Antihemophilic factor) (AHF) (Procoagulant component) [Cleaved into: Factor VIIIa heavy chain, 200 kDa isoform; Factor VIIIa heavy chain, 92 kDa isoform; Factor VIII B chain; Factor VIIIa light chain]	F8 F8C	Homo sapiens (Human)	2351
P00488	F13A_HUMAN	Infected vs Healthy	-0.311671	0.0760391	107.56	8.08132e-05	0.000317405	NA	F13A1	F13A_HUMAN	reviewed	Coagulation factor XIII A chain (Coagulation factor XIIIa) (EC 2.3.2.13) (Protein-glutamine gamma-glutamyltransferase A chain) (Transglutaminase A chain)	F13A1 F13A	Homo sapiens (Human)	732
P00558	PGK1_HUMAN	Infected vs Healthy	1.1056	0.195461	86.8171	1.94669e-07	1.41729e-06	NA	PGK1	PGK1_HUMAN	reviewed	Phosphoglycerate kinase 1 (EC 2.7.2.3) (Cell migration-inducing gene 10 protein) (Primer recognition protein 2) (PRP 2)	PGK1 PGKA MIG10 OK/SW-cl.110	Homo sapiens (Human)	417
P00734	THRB_HUMAN	Infected vs Healthy	-0.243045	0.0503677	108.012	4.61708e-06	2.297e-05	NA	F2	THRB_HUMAN	reviewed	Prothrombin (EC 3.4.21.5) (Coagulation factor II) [Cleaved into: Activation peptide fragment 1; Activation peptide fragment 2; Thrombin light chain; Thrombin heavy chain]	F2	Homo sapiens (Human)	622
P00736	C1R_HUMAN	Infected vs Healthy	0.172917	0.0586037	107.862	0.00389062	0.0105577	NA	C1R	C1R_HUMAN	reviewed	Complement C1r subcomponent (EC 3.4.21.41) (Complement component 1 subcomponent r) [Cleaved into: Complement C1r subcomponent heavy chain; Complement C1r subcomponent light chain]	C1R	Homo sapiens (Human)	705
P00738	HPT_HUMAN	Infected vs Healthy	0.666591	0.14959	108.497	2.03922e-05	8.95156e-05	NA	HP	HPT_HUMAN	reviewed	Haptoglobin (Zonulin) [Cleaved into: Haptoglobin alpha chain; Haptoglobin beta chain]	HP	Homo sapiens (Human)	406
P00739	HPTR_HUMAN	Infected vs Healthy	-0.349697	0.120951	108.026	0.00464	0.0121495	NA	HPR	HPTR_HUMAN	reviewed	Haptoglobin-related protein	HPR	Homo sapiens (Human)	348
P00740	FA9_HUMAN	Infected vs Healthy	0.139115	0.0624866	107.534	0.0280781	0.0574063	NA	F9	FA9_HUMAN	reviewed	Coagulation factor IX (EC 3.4.21.22) (Christmas factor) (Plasma thromboplastin component) (PTC) [Cleaved into: Coagulation factor IXa light chain; Coagulation factor IXa heavy chain]	F9	Homo sapiens (Human)	461
P00742	FA10_HUMAN	Infected vs Healthy	-0.173346	0.0580131	107.447	0.00347952	0.00957269	NA	F10	FA10_HUMAN	reviewed	Coagulation factor X (EC 3.4.21.6) (Stuart factor) (Stuart-Prower factor) [Cleaved into: Factor X light chain; Factor X heavy chain; Activated factor Xa heavy chain]	F10	Homo sapiens (Human)	488
P00746	CFAD_HUMAN	Infected vs Healthy	0.598058	0.105449	107.58	1.20401e-07	9.33499e-07	NA	CFD	CFAD_HUMAN	reviewed	Complement factor D (EC 3.4.21.46) (Adipsin) (C3 convertase activator) (Properdin factor D)	CFD DF PFD	Homo sapiens (Human)	253
P00747	PLMN_HUMAN	Infected vs Healthy	-0.339092	0.0529087	108.102	3.92814e-09	4.42472e-08	NA	PLG	PLMN_HUMAN	reviewed	Plasminogen (EC 3.4.21.7) [Cleaved into: Plasmin heavy chain A; Activation peptide; Angiostatin; Plasmin heavy chain A, short form; Plasmin light chain B]	PLG	Homo sapiens (Human)	810
P00748	FA12_HUMAN	Infected vs Healthy	-0.343016	0.0677326	107.638	1.70735e-06	9.35126e-06	NA	F12	FA12_HUMAN	reviewed	Coagulation factor XII (EC 3.4.21.38) (Hageman factor) (HAF) [Cleaved into: Coagulation factor XIIa heavy chain; Beta-factor XIIa part 1; Coagulation factor XIIa light chain (Beta-factor XIIa part 2)]	F12	Homo sapiens (Human)	615
P00751	CFAB_HUMAN	Infected vs Healthy	0.134224	0.0667064	109.087	0.0466672	0.0887272	NA	CFB	CFAB_HUMAN	reviewed	Complement factor B (EC 3.4.21.47) (C3/C5 convertase) (Glycine-rich beta glycoprotein) (GBG) (PBF2) (Properdin factor B) [Cleaved into: Complement factor B Ba fragment; Complement factor B Bb fragment]	CFB BF BFD	Homo sapiens (Human)	764
P00761	TRYP_PIG	Infected vs Healthy	-0.0993188	0.0595267	107.375	0.0981353	0.169817	NA	P00761	TRYP_PIG	reviewed	Trypsin (EC 3.4.21.4)	NA	Sus scrofa (Pig)	231
P00915	CAH1_HUMAN	Infected vs Healthy	1.37054	0.222361	109.485	1.21222e-08	1.18639e-07	NA	CA1	CAH1_HUMAN	reviewed	Carbonic anhydrase 1 (EC 4.2.1.1) (Carbonate dehydratase I) (Carbonic anhydrase B) (CAB) (Carbonic anhydrase I) (CA-I) (Cyanamide hydratase CA1) (EC 4.2.1.69)	CA1	Homo sapiens (Human)	261
P00918	CAH2_HUMAN	Infected vs Healthy	1.10771	0.20419	110.968	3.43432e-07	2.22857e-06	NA	CA2	CAH2_HUMAN	reviewed	Carbonic anhydrase 2 (EC 4.2.1.1) (Carbonate dehydratase II) (Carbonic anhydrase C) (CAC) (Carbonic anhydrase II) (CA-II) (Cyanamide hydratase CA2) (EC 4.2.1.69)	CA2	Homo sapiens (Human)	260
P00966	ASSY_HUMAN	Infected vs Healthy	1.44242	0.90171	17.3456	0.127731	0.210651	NA	ASS1	ASSY_HUMAN	reviewed	Argininosuccinate synthase (EC 6.3.4.5) (Citrulline--aspartate ligase)	ASS1 ASS	Homo sapiens (Human)	412
P00995	ISK1_HUMAN	Infected vs Healthy	1.65046	0.325744	97.3456	1.92337e-06	1.02522e-05	NA	SPINK1	ISK1_HUMAN	reviewed	Serine protease inhibitor Kazal-type 1 (Pancreatic secretory trypsin inhibitor) (Tumor-associated trypsin inhibitor) (TATI)	SPINK1 PSTI	Homo sapiens (Human)	79
P01008	ANT3_HUMAN	Infected vs Healthy	-0.141211	0.0626337	108.378	0.026172	0.0538783	NA	SERPINC1	ANT3_HUMAN	reviewed	Antithrombin-III (ATIII) (Serpin C1)	SERPINC1 AT3 PRO0309	Homo sapiens (Human)	464
P01009	A1AT_HUMAN	Infected vs Healthy	0.629459	0.0748519	107.807	1.87159e-13	5.32067e-12	NA	SERPINA1	A1AT_HUMAN	reviewed	Alpha-1-antitrypsin (Alpha-1 protease inhibitor) (Alpha-1-antiproteinase) (Serpin A1) [Cleaved into: Short peptide from AAT (SPAAT)]	SERPINA1 AAT PI PRO0684 PRO2209	Homo sapiens (Human)	418
P01011	AACT_HUMAN	Infected vs Healthy	1.1931	0.0982709	108.392	6.17857e-22	1.8443e-19	NA	SERPINA3	AACT_HUMAN	reviewed	Alpha-1-antichymotrypsin (ACT) (Cell growth-inhibiting gene 24/25 protein) (Serpin A3) [Cleaved into: Alpha-1-antichymotrypsin His-Pro-less]	SERPINA3 AACT GIG24 GIG25	Homo sapiens (Human)	423
P01019	ANGT_HUMAN	Infected vs Healthy	0.285673	0.0940336	108.636	0.00298304	0.00828314	NA	AGT	ANGT_HUMAN	reviewed	Angiotensinogen (Serpin A8) [Cleaved into: Angiotensin-1 (Angiotensin 1-10) (Angiotensin I) (Ang I); Angiotensin-2 (Angiotensin 1-8) (Angiotensin II) (Ang II); Angiotensin-3 (Angiotensin 2-8) (Angiotensin III) (Ang III) (Des-Asp[1]-angiotensin II); Angiotensin-4 (Angiotensin 3-8) (Angiotensin IV) (Ang IV); Angiotensin 1-9; Angiotensin 1-7; Angiotensin 1-5; Angiotensin 1-4]	AGT SERPINA8	Homo sapiens (Human)	485
P01023	A2MG_HUMAN	Infected vs Healthy	-0.0744575	0.093402	109.481	0.427076	0.541326	NA	A2M	A2MG_HUMAN	reviewed	Alpha-2-macroglobulin (Alpha-2-M) (C3 and PZP-like alpha-2-macroglobulin domain-containing protein 5)	A2M CPAMD5 FWP007	Homo sapiens (Human)	1474
P01024	CO3_HUMAN	Infected vs Healthy	0.0899705	0.059843	107.897	0.135647	0.218868	NA	C3	CO3_HUMAN	reviewed	Complement C3 (C3 and PZP-like alpha-2-macroglobulin domain-containing protein 1) [Cleaved into: Complement C3 beta chain; C3-beta-c (C3bc); Complement C3 alpha chain; C3a anaphylatoxin; Acylation stimulating protein (ASP) (C3adesArg); Complement C3b alpha' chain; Complement C3c alpha' chain fragment 1; Complement C3dg fragment; Complement C3g fragment; Complement C3d fragment; Complement C3f fra…	C3 CPAMD1	Homo sapiens (Human)	1663
P01031	CO5_HUMAN	Infected vs Healthy	0.350848	0.0584825	108.118	2.67915e-08	2.57976e-07	NA	C5	CO5_HUMAN	reviewed	Complement C5 (C3 and PZP-like alpha-2-macroglobulin domain-containing protein 4) [Cleaved into: Complement C5 beta chain; Complement C5 alpha chain; C5a anaphylatoxin; Complement C5 alpha' chain]	C5 CPAMD4	Homo sapiens (Human)	1676
P01033	TIMP1_HUMAN	Infected vs Healthy	0.422413	0.244378	62.5964	0.0888245	0.155965	NA	TIMP1	TIMP1_HUMAN	reviewed	Metalloproteinase inhibitor 1 (Erythroid-potentiating activity) (EPA) (Fibroblast collagenase inhibitor) (Collagenase inhibitor) (Tissue inhibitor of metalloproteinases 1) (TIMP-1)	TIMP1 CLGI TIMP	Homo sapiens (Human)	207
P01034	CYTC_HUMAN	Infected vs Healthy	0.830879	0.120325	107.539	3.65372e-10	5.89532e-09	NA	CST3	CYTC_HUMAN	reviewed	Cystatin-C (Cystatin-3) (Gamma-trace) (Neuroendocrine basic polypeptide) (Post-gamma-globulin)	CST3	Homo sapiens (Human)	146
P01042	KNG1_HUMAN	Infected vs Healthy	-0.161935	0.0421244	107.728	0.000204965	0.000719789	NA	KNG1	KNG1_HUMAN	reviewed	Kininogen-1 (Alpha-2-thiol proteinase inhibitor) (Fitzgerald factor) (High molecular weight kininogen) (HMWK) (Williams-Fitzgerald-Flaujeac factor) [Cleaved into: Kininogen-1 heavy chain; T-kinin (Ile-Ser-Bradykinin); Bradykinin (Kallidin I); Lysyl-bradykinin (Kallidin II); Kininogen-1 light chain; Low molecular weight growth-promoting factor]	KNG1 BDK KNG	Homo sapiens (Human)	644
P01344	IGF2_HUMAN	Infected vs Healthy	-0.420166	0.0798091	107.654	7.2382e-07	4.21171e-06	NA	IGF2	IGF2_HUMAN	reviewed	Insulin-like growth factor II (IGF-II) (Somatomedin-A) (T3M-11-derived growth factor) [Cleaved into: Insulin-like growth factor II; Insulin-like growth factor II Ala-25 Del; Preptin]	IGF2 PP1446	Homo sapiens (Human)	180
P01591	IGJ_HUMAN	Infected vs Healthy	0.0238932	0.205127	108.883	0.907487	0.935699	NA	JCHAIN	IGJ_HUMAN	reviewed	Immunoglobulin J chain (Joining chain of multimeric IgA and IgM)	JCHAIN IGCJ IGJ	Homo sapiens (Human)	159
P01599	KV117_HUMAN	Infected vs Healthy	-0.0285775	0.137292	107.542	0.835504	0.878162	NA	IGKV1-17	KV117_HUMAN	reviewed	Immunoglobulin kappa variable 1-17 (Ig kappa chain V-I region Gal) (Ig kappa chain V-I region WEA)	IGKV1-17	Homo sapiens (Human)	117
P01601	KVD16_HUMAN	Infected vs Healthy	-0.124224	0.177477	108.026	0.485466	0.587877	NA	IGKV1D-16	KVD16_HUMAN	reviewed	Immunoglobulin kappa variable 1D-16 (Ig kappa chain V-I region HK146) (Ig kappa chain V-I region HK189)	IGKV1D-16	Homo sapiens (Human)	117
P01602	KV105_HUMAN	Infected vs Healthy	-0.0979435	0.12679	107.747	0.44152	0.554326	NA	IGKV1-5	KV105_HUMAN	reviewed	Immunoglobulin kappa variable 1-5 (Ig kappa chain V-I region CAR) (Ig kappa chain V-I region EU) (Ig kappa chain V-I region HK102) (Ig kappa chain V-I region Kue)	IGKV1-5	Homo sapiens (Human)	117
P01619	KV320_HUMAN	Infected vs Healthy	-0.0700998	0.137689	108.39	0.611706	0.702285	NA	IGKV3-20	KV320_HUMAN	reviewed	Immunoglobulin kappa variable 3-20 (Ig kappa chain V-III region B6) (Ig kappa chain V-III region GOL) (Ig kappa chain V-III region HAH) (Ig kappa chain V-III region HIC) (Ig kappa chain V-III region IARC/BL41) (Ig kappa chain V-III region NG9) (Ig kappa chain V-III region SIE) (Ig kappa chain V-III region Ti) (Ig kappa chain V-III region WOL)	IGKV3-20	Homo sapiens (Human)	116
P01699	LV144_HUMAN	Infected vs Healthy	-0.055217	0.199353	105.867	0.782334	0.841538	NA	IGLV1-44	LV144_HUMAN	reviewed	Immunoglobulin lambda variable 1-44 (Ig lambda chain V-I region MEM) (Ig lambda chain V-I region VOR)	IGLV1-44	Homo sapiens (Human)	117
P01700	LV147_HUMAN	Infected vs Healthy	-0.147588	0.149881	109.79	0.326936	0.446637	NA	IGLV1-47	LV147_HUMAN	reviewed	Immunoglobulin lambda variable 1-47 (Ig lambda chain V-I region HA) (Ig lambda chain V-I region WAH)	IGLV1-47	Homo sapiens (Human)	117
P01701	LV151_HUMAN	Infected vs Healthy	-0.0360584	0.166383	108.828	0.828833	0.876587	NA	IGLV1-51	LV151_HUMAN	reviewed	Immunoglobulin lambda variable 1-51 (Ig lambda chain V-I region BL2) (Ig lambda chain V-I region EPS) (Ig lambda chain V-I region NEW) (Ig lambda chain V-I region NIG-64)	IGLV1-51	Homo sapiens (Human)	117
P01703	LV140_HUMAN	Infected vs Healthy	-0.104199	0.119145	107.858	0.383755	0.499133	NA	IGLV1-40	LV140_HUMAN	reviewed	Immunoglobulin lambda variable 1-40 (Ig lambda chain V-I region NEWM)	IGLV1-40	Homo sapiens (Human)	118
P01704	LV214_HUMAN	Infected vs Healthy	-0.125215	0.170499	106.681	0.464316	0.574225	NA	IGLV2-14	LV214_HUMAN	reviewed	Immunoglobulin lambda variable 2-14 (Ig lambda chain V-II region NIG-84) (Ig lambda chain V-II region TOG) (Ig lambda chain V-II region VIL)	IGLV2-14	Homo sapiens (Human)	120
P01705	LV223_HUMAN	Infected vs Healthy	-0.075834	0.257839	93.3899	0.769323	0.832578	NA	IGLV2-23	LV223_HUMAN	reviewed	Immunoglobulin lambda variable 2-23 (Ig lambda chain V-II region NEI)	IGLV2-23	Homo sapiens (Human)	113
P01706	LV211_HUMAN	Infected vs Healthy	-0.128911	0.170445	108.018	0.451101	0.563405	NA	IGLV2-11	LV211_HUMAN	reviewed	Immunoglobulin lambda variable 2-11 (Ig gamma lambda chain V-II region DOT) (Ig lambda chain V-II region BOH) (Ig lambda chain V-II region BUR) (Ig lambda chain V-II region NIG-58) (Ig lambda chain V-II region TRO) (Ig lambda chain V-II region WIN)	IGLV2-11	Homo sapiens (Human)	119
P01709	LV208_HUMAN	Infected vs Healthy	-0.293911	0.164576	107.769	0.0769321	0.1371	NA	IGLV2-8	LV208_HUMAN	reviewed	Immunoglobulin lambda variable 2-8 (Ig lambda chain V-II region BO) (Ig lambda chain V-II region MGC)	IGLV2-8	Homo sapiens (Human)	118
P01714	LV319_HUMAN	Infected vs Healthy	0.623103	0.215362	108.745	0.00460661	0.0121152	NA	IGLV3-19	LV319_HUMAN	reviewed	Immunoglobulin lambda variable 3-19 (Ig lambda chain V-III region SH)	IGLV3-19	Homo sapiens (Human)	112
P01715	LV301_HUMAN	Infected vs Healthy	0.00237063	0.138442	108.123	0.98637	0.988363	NA	IGLV3-1	LV301_HUMAN	reviewed	Immunoglobulin lambda variable 3-1 (Ig lambda chain V-IV region Bau) (Ig lambda chain V-IV region MOL) (Ig lambda chain V-IV region X)	IGLV3-1	Homo sapiens (Human)	115
P01717	LV325_HUMAN	Infected vs Healthy	0.106941	0.24787	62.8266	0.667627	0.750609	NA	IGLV3-25	LV325_HUMAN	reviewed	Immunoglobulin lambda variable 3-25 (Ig lambda chain V-IV region Hil)	IGLV3-25	Homo sapiens (Human)	112
P01718	LV327_HUMAN	Infected vs Healthy	-0.0602271	0.189321	76.8055	0.751256	0.815454	NA	IGLV3-27	LV327_HUMAN	reviewed	Immunoglobulin lambda variable 3-27 (Ig lambda chain V-IV region Kern)	IGLV3-27	Homo sapiens (Human)	113
P01721	LV657_HUMAN	Infected vs Healthy	0.0484312	0.166135	107.829	0.771216	0.832578	NA	IGLV6-57	LV657_HUMAN	reviewed	Immunoglobulin lambda variable 6-57 (Ig lambda chain V-VI region AR) (Ig lambda chain V-VI region EB4) (Ig lambda chain V-VI region NIG-48) (Ig lambda chain V-VI region SUT) (Ig lambda chain V-VI region WLT)	IGLV6-57	Homo sapiens (Human)	117
P01742	HV169_HUMAN	Infected vs Healthy	0.157249	0.210869	107.629	0.457463	0.568164	NA	IGHV1-69	HV169_HUMAN	reviewed	Immunoglobulin heavy variable 1-69 (Ig heavy chain V-I region EU) (Ig heavy chain V-I region SIE) (Ig heavy chain V-I region WOL)	IGHV1-69	Homo sapiens (Human)	117
P01743	HV146_HUMAN	Infected vs Healthy	0.36345	0.174103	91.9036	0.0396049	0.0775217	NA	IGHV1-46	HV146_HUMAN	reviewed	Immunoglobulin heavy variable 1-46 (Ig heavy chain V-I region DOT) (Ig heavy chain V-I region HG3) (Ig heavy chain V-I region Mot)	IGHV1-46	Homo sapiens (Human)	117
P01762	HV311_HUMAN	Infected vs Healthy	-0.306649	0.198618	47.837	0.1292	0.212486	NA	IGHV3-11	HV311_HUMAN	reviewed	Immunoglobulin heavy variable 3-11 (Ig heavy chain V-III region TRO)	IGHV3-11	Homo sapiens (Human)	117
P01763	HV348_HUMAN	Infected vs Healthy	-0.00680762	0.294546	29.3585	0.981717	0.988339	NA	IGHV3-48	NA	NA	NA	NA	NA	NA
P01764	HV323_HUMAN	Infected vs Healthy	-0.0734399	0.154126	96.1644	0.634805	0.724625	NA	IGHV3-23	HV323_HUMAN	reviewed	Immunoglobulin heavy variable 3-23 (Ig heavy chain V-III region LAY) (Ig heavy chain V-III region POM) (Ig heavy chain V-III region TEI) (Ig heavy chain V-III region TIL) (Ig heavy chain V-III region TUR) (Ig heavy chain V-III region VH26) (Ig heavy chain V-III region WAS) (Ig heavy chain V-III region ZAP)	IGHV3-23	Homo sapiens (Human)	117
P01766	HV313_HUMAN	Infected vs Healthy	0.056022	0.173219	92.6396	0.747108	0.813911	NA	IGHV3-13	HV313_HUMAN	reviewed	Immunoglobulin heavy variable 3-13 (Ig heavy chain V-III region BRO)	IGHV3-13	Homo sapiens (Human)	116
P01780	HV307_HUMAN	Infected vs Healthy	-0.330705	0.141874	107.86	0.0216136	0.0449594	NA	IGHV3-7	HV307_HUMAN	reviewed	Immunoglobulin heavy variable 3-7 (Ig heavy chain V-III region GAL) (Ig heavy chain V-III region GAR) (Ig heavy chain V-III region JON)	IGHV3-7	Homo sapiens (Human)	117
P01782	HV309_HUMAN	Infected vs Healthy	0.876946	0.42006	14.3456	0.0551204	0.101879	NA	IGHV3-9	HV309_HUMAN	reviewed	Immunoglobulin heavy variable 3-9 (Ig heavy chain V-III region DOB)	IGHV3-9	Homo sapiens (Human)	118
P01817	HV205_HUMAN	Infected vs Healthy	-0.146186	0.205666	77.6225	0.479342	0.582825	NA	IGHV2-5	HV205_HUMAN	reviewed	Immunoglobulin heavy variable 2-5 (Ig heavy chain V-II region HE) (Ig heavy chain V-II region MCE)	IGHV2-5	Homo sapiens (Human)	119
P01824	HV439_HUMAN	Infected vs Healthy	-0.0243935	0.320159	65.3456	0.939499	0.958771	NA	IGHV4-39	HV439_HUMAN	reviewed	Immunoglobulin heavy variable 4-39 (Ig heavy chain V-II region WAH)	IGHV4-39	Homo sapiens (Human)	125
P01833	PIGR_HUMAN	Infected vs Healthy	0.901969	0.171673	111.821	7.19128e-07	4.21171e-06	NA	PIGR	PIGR_HUMAN	reviewed	Polymeric immunoglobulin receptor (PIgR) (Poly-Ig receptor) (Hepatocellular carcinoma-associated protein TB6) [Cleaved into: Secretory component]	PIGR	Homo sapiens (Human)	764
P01834	IGKC_HUMAN	Infected vs Healthy	-0.208993	0.152508	109.461	0.173376	0.267718	NA	IGKC	IGKC_HUMAN	reviewed	Immunoglobulin kappa constant (Ig kappa chain C region) (Ig kappa chain C region AG) (Ig kappa chain C region CUM) (Ig kappa chain C region EU) (Ig kappa chain C region OU) (Ig kappa chain C region ROY) (Ig kappa chain C region TI)	IGKC	Homo sapiens (Human)	107
P01854	IGHE_HUMAN	Infected vs Healthy	0.404893	0.397434	51.8641	0.313042	0.434619	NA	IGHE	IGHE_HUMAN	reviewed	Immunoglobulin heavy constant epsilon (Ig epsilon chain C region) (Ig epsilon chain C region ND)	IGHE	Homo sapiens (Human)	546
P01857	IGHG1_HUMAN	Infected vs Healthy	-0.0786428	0.146534	107.977	0.592589	0.685611	NA	IGHG1	IGHG1_HUMAN	reviewed	Immunoglobulin heavy constant gamma 1 (Ig gamma-1 chain C region) (Ig gamma-1 chain C region EU) (Ig gamma-1 chain C region KOL) (Ig gamma-1 chain C region NIE)	IGHG1	Homo sapiens (Human)	399
P01859	IGHG2_HUMAN	Infected vs Healthy	-0.403043	0.148547	109.082	0.00774505	0.0183484	NA	IGHG2	IGHG2_HUMAN	reviewed	Immunoglobulin heavy constant gamma 2 (Ig gamma-2 chain C region) (Ig gamma-2 chain C region DOT) (Ig gamma-2 chain C region TIL) (Ig gamma-2 chain C region ZIE)	IGHG2	Homo sapiens (Human)	395
P01860	IGHG3_HUMAN	Infected vs Healthy	-0.186707	0.197072	110.596	0.345498	0.461436	NA	IGHG3	IGHG3_HUMAN	reviewed	Immunoglobulin heavy constant gamma 3 (HDC) (Heavy chain disease protein) (Ig gamma-3 chain C region)	IGHG3	Homo sapiens (Human)	446
P01861	IGHG4_HUMAN	Infected vs Healthy	0.0071509	0.218905	113.346	0.973998	0.983886	NA	IGHG4	IGHG4_HUMAN	reviewed	Immunoglobulin heavy constant gamma 4 (Ig gamma-4 chain C region)	IGHG4	Homo sapiens (Human)	396
P01871	IGHM_HUMAN	Infected vs Healthy	-0.393416	0.234664	112.083	0.0964259	0.167344	NA	IGHM	IGHM_HUMAN	reviewed	Immunoglobulin heavy constant mu (Ig mu chain C region) (Ig mu chain C region BOT) (Ig mu chain C region GAL) (Ig mu chain C region OU)	IGHM	Homo sapiens (Human)	474
P01876	IGHA1_HUMAN	Infected vs Healthy	0.0077402	0.213877	110.526	0.971196	0.983886	NA	IGHA1	IGHA1_HUMAN	reviewed	Immunoglobulin heavy constant alpha 1 (Ig alpha-1 chain C region) (Ig alpha-1 chain C region BUR) (Ig alpha-1 chain C region TRO)	IGHA1	Homo sapiens (Human)	398
P01877	IGHA2_HUMAN	Infected vs Healthy	0.206094	0.242801	108.451	0.397853	0.512999	NA	IGHA2	IGHA2_HUMAN	reviewed	Immunoglobulin heavy constant alpha 2 (Ig alpha-2 chain C region) (Ig alpha-2 chain C region BUT) (Ig alpha-2 chain C region LAN)	IGHA2	Homo sapiens (Human)	391
P01880	IGHD_HUMAN	Infected vs Healthy	-0.54794	0.229197	108.771	0.0185345	0.0395182	NA	IGHD	IGHD_HUMAN	reviewed	Immunoglobulin heavy constant delta (Ig delta chain C region) (Ig delta chain C region NIG-65) (Ig delta chain C region WAH)	IGHD	Homo sapiens (Human)	430
P02042	HBD_HUMAN	Infected vs Healthy	1.17738	0.188475	109.483	8.19317e-09	8.43331e-08	NA	HBD	HBD_HUMAN	reviewed	Hemoglobin subunit delta (Delta-globin) (Hemoglobin delta chain)	HBD	Homo sapiens (Human)	147
P02144	MYG_HUMAN	Infected vs Healthy	0.452419	0.192165	109.068	0.0203459	0.0430727	NA	MB	MYG_HUMAN	reviewed	Myoglobin	MB	Homo sapiens (Human)	154
P02549	SPTA1_HUMAN	Infected vs Healthy	0.360933	0.65275	17.3456	0.587359	0.682205	NA	SPTA1	SPTA1_HUMAN	reviewed	Spectrin alpha chain, erythrocytic 1 (Erythroid alpha-spectrin)	SPTA1 SPTA	Homo sapiens (Human)	2419
P02647	APOA1_HUMAN	Infected vs Healthy	-0.731826	0.105916	108.212	3.50467e-10	5.887e-09	NA	APOA1	APOA1_HUMAN	reviewed	Apolipoprotein A-I (Apo-AI) (ApoA-I) (Apolipoprotein A1) [Cleaved into: Proapolipoprotein A-I (ProapoA-I); Truncated apolipoprotein A-I (Apolipoprotein A-I(1-242))]	APOA1	Homo sapiens (Human)	267
P02649	APOE_HUMAN	Infected vs Healthy	0.338276	0.0911235	108.259	0.000326365	0.00111977	NA	APOE	APOE_HUMAN	reviewed	Apolipoprotein E (Apo-E)	APOE	Homo sapiens (Human)	317
P02652	APOA2_HUMAN	Infected vs Healthy	-1.12171	0.114777	107.801	1.55792e-16	8.45524e-15	NA	APOA2	APOA2_HUMAN	reviewed	Apolipoprotein A-II (Apo-AII) (ApoA-II) (Apolipoprotein A2) [Cleaved into: Proapolipoprotein A-II (ProapoA-II); Truncated apolipoprotein A-II (Apolipoprotein A-II(1-76))]	APOA2	Homo sapiens (Human)	100
P02654	APOC1_HUMAN	Infected vs Healthy	-0.495343	0.0933846	107.681	6.09196e-07	3.6369e-06	NA	APOC1	APOC1_HUMAN	reviewed	Apolipoprotein C-I (Apo-CI) (ApoC-I) (Apolipoprotein C1) [Cleaved into: Truncated apolipoprotein C-I]	APOC1	Homo sapiens (Human)	83
P02655	APOC2_HUMAN	Infected vs Healthy	-0.123847	0.125718	108.072	0.326764	0.446637	NA	APOC2	APOC2_HUMAN	reviewed	Apolipoprotein C-II (Apo-CII) (ApoC-II) (Apolipoprotein C2) [Cleaved into: Proapolipoprotein C-II (ProapoC-II)]	APOC2 APC2	Homo sapiens (Human)	101
P02656	APOC3_HUMAN	Infected vs Healthy	-0.288408	0.140686	107.793	0.0427904	0.0826728	NA	APOC3	APOC3_HUMAN	reviewed	Apolipoprotein C-III (Apo-CIII) (ApoC-III) (Apolipoprotein C3)	APOC3	Homo sapiens (Human)	99
P02671	FIBA_HUMAN	Infected vs Healthy	0.404565	0.0963839	108.543	5.54356e-05	0.000226678	NA	FGA	FIBA_HUMAN	reviewed	Fibrinogen alpha chain [Cleaved into: Fibrinopeptide A; Fibrinogen alpha chain]	FGA	Homo sapiens (Human)	866
P02675	FIBB_HUMAN	Infected vs Healthy	0.360302	0.0971381	108.467	0.000329666	0.00112463	NA	FGB	FIBB_HUMAN	reviewed	Fibrinogen beta chain [Cleaved into: Fibrinopeptide B; Fibrinogen beta chain]	FGB	Homo sapiens (Human)	491
P02679	FIBG_HUMAN	Infected vs Healthy	0.336753	0.101255	108.611	0.00120336	0.00368414	NA	FGG	FIBG_HUMAN	reviewed	Fibrinogen gamma chain	FGG PRO2061	Homo sapiens (Human)	453
P02686	MBP_HUMAN	Infected vs Healthy	0.104501	0.222848	46.4557	0.64131	0.728293	NA	MBP	MBP_HUMAN	reviewed	Myelin basic protein (MBP) (Myelin A1 protein) (Myelin membrane encephalitogenic protein)	MBP	Homo sapiens (Human)	304
P02724	GLPA_HUMAN	Infected vs Healthy	0.774699	0.688935	17.3456	0.276128	0.392467	NA	GYPA	GLPA_HUMAN	reviewed	Glycophorin-A (MN sialoglycoprotein) (PAS-2) (Sialoglycoprotein alpha) (CD antigen CD235a)	GYPA GPA	Homo sapiens (Human)	150
P02730	B3AT_HUMAN	Infected vs Healthy	0.820225	0.222436	92.3638	0.000382192	0.00128909	NA	SLC4A1	B3AT_HUMAN	reviewed	Band 3 anion transport protein (Anion exchange protein 1) (AE 1) (Anion exchanger 1) (Solute carrier family 4 member 1) (CD antigen CD233)	SLC4A1 AE1 DI EPB3	Homo sapiens (Human)	911
P02741	CRP_HUMAN	Infected vs Healthy	2.44634	0.216738	111.512	3.63211e-20	3.3232e-18	NA	CRP	CRP_HUMAN	reviewed	C-reactive protein [Cleaved into: C-reactive protein(1-205)]	CRP PTX1	Homo sapiens (Human)	224
P02743	SAMP_HUMAN	Infected vs Healthy	-0.00126905	0.0868099	107.622	0.988363	0.988363	NA	APCS	SAMP_HUMAN	reviewed	Serum amyloid P-component (SAP) (9.5S alpha-1-glycoprotein) [Cleaved into: Serum amyloid P-component(1-203)]	APCS PTX2	Homo sapiens (Human)	223
P02745	C1QA_HUMAN	Infected vs Healthy	0.0773332	0.0707877	107.448	0.277072	0.392467	NA	C1QA	C1QA_HUMAN	reviewed	Complement C1q subcomponent subunit A	C1QA	Homo sapiens (Human)	245
P02746	C1QB_HUMAN	Infected vs Healthy	0.0861456	0.0688079	107.998	0.213285	0.315957	NA	C1QB	C1QB_HUMAN	reviewed	Complement C1q subcomponent subunit B	C1QB	Homo sapiens (Human)	253
P02747	C1QC_HUMAN	Infected vs Healthy	0.0245386	0.0628622	107.599	0.697045	0.772052	NA	C1QC	C1QC_HUMAN	reviewed	Complement C1q subcomponent subunit C	C1QC C1QG	Homo sapiens (Human)	245
P02748	CO9_HUMAN	Infected vs Healthy	0.739668	0.0733155	107.759	2.99148e-17	1.78591e-15	NA	C9	CO9_HUMAN	reviewed	Complement component C9 [Cleaved into: Complement component C9a; Complement component C9b]	C9	Homo sapiens (Human)	559
P02749	APOH_HUMAN	Infected vs Healthy	-0.0792943	0.0836277	108.026	0.345153	0.461436	NA	APOH	APOH_HUMAN	reviewed	Beta-2-glycoprotein 1 (APC inhibitor) (Activated protein C-binding protein) (Anticardiolipin cofactor) (Apolipoprotein H) (Apo-H) (Beta-2-glycoprotein I) (B2GPI) (Beta(2)GPI)	APOH B2G1	Homo sapiens (Human)	345
P02750	A2GL_HUMAN	Infected vs Healthy	1.15453	0.0784657	108.146	1.43113e-27	8.54383e-25	NA	LRG1	A2GL_HUMAN	reviewed	Leucine-rich alpha-2-glycoprotein (LRG)	LRG1 LRG	Homo sapiens (Human)	347
P02751	FINC_HUMAN	Infected vs Healthy	-0.795522	0.119216	111.097	1.02246e-09	1.41955e-08	NA	FN1	FINC_HUMAN	reviewed	Fibronectin (FN) (Cold-insoluble globulin) (CIG) [Cleaved into: Anastellin; Ugl-Y1; Ugl-Y2; Ugl-Y3]	FN1 FN	Homo sapiens (Human)	2477
P02753	RET4_HUMAN	Infected vs Healthy	-0.105856	0.139885	109.205	0.450838	0.563405	NA	RBP4	RET4_HUMAN	reviewed	Retinol-binding protein 4 (Plasma retinol-binding protein) (PRBP) (RBP) [Cleaved into: Plasma retinol-binding protein(1-182); Plasma retinol-binding protein(1-181); Plasma retinol-binding protein(1-179); Plasma retinol-binding protein(1-176)]	RBP4 PRO2222	Homo sapiens (Human)	201
P02760	AMBP_HUMAN	Infected vs Healthy	0.210938	0.0839016	108.749	0.0133977	0.0301827	NA	AMBP	AMBP_HUMAN	reviewed	Protein AMBP (Protein HC) [Cleaved into: Alpha-1-microglobulin (EC 1.6.2.-) (Alpha-1 microglycoprotein) (Complex-forming glycoprotein heterogeneous in charge); Inter-alpha-trypsin inhibitor light chain (ITI-LC) (Bikunin) (EDC1) (HI-30) (Uronic-acid-rich protein); Trypstatin]	AMBP HCP ITIL	Homo sapiens (Human)	352
P02763	A1AG1_HUMAN	Infected vs Healthy	1.0934	0.0970184	107.909	6.09974e-20	4.55193e-18	NA	ORM1	A1AG1_HUMAN	reviewed	Alpha-1-acid glycoprotein 1 (AGP 1) (Orosomucoid-1) (OMD 1)	ORM1 AGP1	Homo sapiens (Human)	201
P02765	FETUA_HUMAN	Infected vs Healthy	-0.874061	0.0945027	107.94	2.38354e-15	8.89357e-14	NA	AHSG	FETUA_HUMAN	reviewed	Alpha-2-HS-glycoprotein (Alpha-2-Z-globulin) (Ba-alpha-2-glycoprotein) (Fetuin-A) [Cleaved into: Alpha-2-HS-glycoprotein chain A; Alpha-2-HS-glycoprotein chain B]	AHSG FETUA PRO2743	Homo sapiens (Human)	367
P02766	TTHY_HUMAN	Infected vs Healthy	-0.700535	0.117281	107.653	3.0493e-08	2.84442e-07	NA	TTR	TTHY_HUMAN	reviewed	Transthyretin (ATTR) (Prealbumin) (TBPA)	TTR PALB	Homo sapiens (Human)	147
P02768	ALBU_HUMAN	Infected vs Healthy	-0.466223	0.0695994	109.924	9.31502e-10	1.32406e-08	NA	NA	ALBU_HUMAN	reviewed	Albumin	ALB GIG20 GIG42 PRO0903 PRO1708 PRO2044 PRO2619 PRO2675 UNQ696/PRO1341	Homo sapiens (Human)	609
P02769	ALBU_BOVIN	Infected vs Healthy	-0.410474	0.0649047	107.398	5.96787e-09	6.47785e-08	NA	NA	ALBU_BOVIN	reviewed	Albumin (BSA) (allergen Bos d 6)	ALB	Bos taurus (Bovine)	607
P02774	VTDB_HUMAN	Infected vs Healthy	-0.19322	0.0605541	107.815	0.00185831	0.00549212	NA	GC	VTDB_HUMAN	reviewed	Vitamin D-binding protein (DBP) (VDB) (Gc protein-derived macrophage activating factor) (Gc-MAF) (GcMAF) (Gc-globulin) (Group-specific component) (Gc) (Vitamin D-binding protein-macrophage activating factor) (DBP-maf)	GC	Homo sapiens (Human)	474
P02775	CXCL7_HUMAN	Infected vs Healthy	1.12199	0.197423	108.114	1.13243e-07	8.89553e-07	NA	PPBP	CXCL7_HUMAN	reviewed	Platelet basic protein (PBP) (C-X-C motif chemokine 7) (Leukocyte-derived growth factor) (LDGF) (Macrophage-derived growth factor) (MDGF) (Small-inducible cytokine B7) [Cleaved into: Connective tissue-activating peptide III (CTAP-III) (LA-PF4) (Low-affinity platelet factor IV); TC-2; Connective tissue-activating peptide III(1-81) (CTAP-III(1-81)); Beta-thromboglobulin (Beta-TG); Neutrophil-activa…	PPBP CTAP3 CXCL7 SCYB7 TGB1 THBGB1	Homo sapiens (Human)	128
P02776	PLF4_HUMAN	Infected vs Healthy	1.20164	0.231428	109.018	9.72189e-07	5.42427e-06	NA	PF4	PLF4_HUMAN	reviewed	Platelet factor 4 (PF-4) (C-X-C motif chemokine 4) (Iroplact) (Oncostatin-A) [Cleaved into: Platelet factor 4, short form (Endothelial cell growth inhibitor)]	PF4 CXCL4 SCYB4	Homo sapiens (Human)	101
P02786	TFR1_HUMAN	Infected vs Healthy	0.0771494	0.111726	108.225	0.491344	0.593124	NA	TFRC	TFR1_HUMAN	reviewed	Transferrin receptor protein 1 (TR) (TfR) (TfR1) (Trfr) (T9) (p90) (CD antigen CD71) [Cleaved into: Transferrin receptor protein 1, serum form (sTfR)]	TFRC	Homo sapiens (Human)	760
P02787	TRFE_HUMAN	Infected vs Healthy	-0.78091	0.067739	108.351	1.50124e-20	1.79248e-18	NA	TF	TRFE_HUMAN	reviewed	Serotransferrin (Transferrin) (Beta-1 metal-binding globulin) (Siderophilin)	TF PRO1400	Homo sapiens (Human)	698
P02788	TRFL_HUMAN	Infected vs Healthy	0.472018	0.189644	106.229	0.0143636	0.0316424	NA	LTF	TRFL_HUMAN	reviewed	Lactotransferrin (Lactoferrin) (EC 3.4.21.-) (Growth-inhibiting protein 12) (Talalactoferrin) [Cleaved into: Lactoferricin-H (Lfcin-H); Kaliocin-1; Lactoferroxin-A; Lactoferroxin-B; Lactoferroxin-C]	LTF GIG12 LF	Homo sapiens (Human)	710
P02790	HEMO_HUMAN	Infected vs Healthy	-0.0946211	0.0928809	109.167	0.310581	0.432207	NA	HPX	HEMO_HUMAN	reviewed	Hemopexin (Beta-1B-glycoprotein)	HPX	Homo sapiens (Human)	462
P02792	FRIL_HUMAN	Infected vs Healthy	1.22622	0.209817	108.473	5.42161e-08	4.69087e-07	NA	FTL	FRIL_HUMAN	reviewed	Ferritin light chain (Ferritin L subunit)	FTL	Homo sapiens (Human)	175
P02794	FRIH_HUMAN	Infected vs Healthy	1.418	0.482333	49.6696	0.00497263	0.0128513	NA	FTH1	FRIH_HUMAN	reviewed	Ferritin heavy chain (Ferritin H subunit) (EC 1.16.3.1) (Cell proliferation-inducing gene 15 protein) [Cleaved into: Ferritin heavy chain, N-terminally processed]	FTH1 FTH FTHL6 OK/SW-cl.84 PIG15	Homo sapiens (Human)	183
P03950	ANGI_HUMAN	Infected vs Healthy	0.0883419	0.0931158	107.965	0.344876	0.461436	NA	ANG	ANGI_HUMAN	reviewed	Angiogenin (EC 3.1.27.-) (Ribonuclease 5) (RNase 5)	ANG RNASE5	Homo sapiens (Human)	147
P03951	FA11_HUMAN	Infected vs Healthy	-0.170015	0.0581778	107.698	0.00423426	0.0112851	NA	F11	FA11_HUMAN	reviewed	Coagulation factor XI (FXI) (EC 3.4.21.27) (Plasma thromboplastin antecedent) (PTA) [Cleaved into: Coagulation factor XIa heavy chain; Coagulation factor XIa light chain]	F11	Homo sapiens (Human)	625
P03952	KLKB1_HUMAN	Infected vs Healthy	-0.594789	0.0639603	107.644	1.87388e-15	7.99076e-14	NA	KLKB1	KLKB1_HUMAN	reviewed	Plasma kallikrein (EC 3.4.21.34) (Fletcher factor) (Kininogenin) (Plasma prekallikrein) (PKK) [Cleaved into: Plasma kallikrein heavy chain; Plasma kallikrein light chain]	KLKB1 KLK3	Homo sapiens (Human)	638
P04003	C4BPA_HUMAN	Infected vs Healthy	0.254044	0.0682229	107.687	0.000314238	0.00108439	NA	C4BPA	C4BPA_HUMAN	reviewed	C4b-binding protein alpha chain (C4bp) (Proline-rich protein) (PRP)	C4BPA C4BP	Homo sapiens (Human)	597
P04004	VTNC_HUMAN	Infected vs Healthy	-0.215496	0.0617492	107.94	0.000700927	0.0022742	NA	VTN	VTNC_HUMAN	reviewed	Vitronectin (VN) (S-protein) (Serum-spreading factor) (V75) [Cleaved into: Vitronectin V65 subunit; Vitronectin V10 subunit; Somatomedin-B]	VTN	Homo sapiens (Human)	478
P04040	CATA_HUMAN	Infected vs Healthy	0.712208	0.159451	108.249	1.96002e-05	8.66765e-05	NA	CAT	CATA_HUMAN	reviewed	Catalase (EC 1.11.1.6)	CAT	Homo sapiens (Human)	527
P04066	FUCO_HUMAN	Infected vs Healthy	-0.135903	0.186808	17.3456	0.476627	0.582825	NA	FUCA1	FUCO_HUMAN	reviewed	Tissue alpha-L-fucosidase (EC 3.2.1.51) (Alpha-L-fucosidase I) (Alpha-L-fucoside fucohydrolase 1) (Alpha-L-fucosidase 1)	FUCA1 Nbla10230	Homo sapiens (Human)	466
P04070	PROC_HUMAN	Infected vs Healthy	-0.321883	0.0867982	107.412	0.000331934	0.00112593	NA	PROC	PROC_HUMAN	reviewed	Vitamin K-dependent protein C (EC 3.4.21.69) (Anticoagulant protein C) (Autoprothrombin IIA) (Blood coagulation factor XIV) [Cleaved into: Vitamin K-dependent protein C light chain; Vitamin K-dependent protein C heavy chain; Activation peptide]	PROC	Homo sapiens (Human)	461
P04080	CYTB_HUMAN	Infected vs Healthy	0.582239	0.339825	17.3456	0.104463	0.178508	NA	CSTB	CYTB_HUMAN	reviewed	Cystatin-B (CPI-B) (Liver thiol proteinase inhibitor) (Stefin-B)	CSTB CST6 STFB	Homo sapiens (Human)	98
P04114	APOB_HUMAN	Infected vs Healthy	-0.167646	0.0699654	109.135	0.0182702	0.0393766	NA	APOB	APOB_HUMAN	reviewed	Apolipoprotein B-100 (Apo B-100) [Cleaved into: Apolipoprotein B-48 (Apo B-48)]	APOB	Homo sapiens (Human)	4563
P04179	SODM_HUMAN	Infected vs Healthy	0.616309	0.260631	59.5643	0.0213225	0.0448222	NA	SOD2	SODM_HUMAN	reviewed	Superoxide dismutase [Mn], mitochondrial (EC 1.15.1.1)	SOD2	Homo sapiens (Human)	222
P04180	LCAT_HUMAN	Infected vs Healthy	-0.367006	0.0703998	107.55	9.05035e-07	5.09722e-06	NA	LCAT	LCAT_HUMAN	reviewed	Phosphatidylcholine-sterol acyltransferase (EC 2.3.1.43) (1-alkyl-2-acetylglycerophosphocholine esterase) (EC 3.1.1.47) (Lecithin-cholesterol acyltransferase) (Phospholipid-cholesterol acyltransferase) (Platelet-activating factor acetylhydrolase) (PAF acetylhydrolase)	LCAT	Homo sapiens (Human)	440
P04196	HRG_HUMAN	Infected vs Healthy	-0.486874	0.100313	108.1	4.10673e-06	2.07773e-05	NA	HRG	HRG_HUMAN	reviewed	Histidine-rich glycoprotein (Histidine-proline-rich glycoprotein) (HPRG)	HRG	Homo sapiens (Human)	525
P04211	LV743_HUMAN	Infected vs Healthy	-0.173118	0.235616	62.731	0.465233	0.574225	NA	IGLV7-43	LV743_HUMAN	reviewed	Immunoglobulin lambda variable 7-43 (Ig lambda chain V region 4A)	IGLV7-43	Homo sapiens (Human)	117
P04217	A1BG_HUMAN	Infected vs Healthy	0.0443245	0.0440107	107.465	0.316134	0.437894	NA	A1BG	A1BG_HUMAN	reviewed	Alpha-1B-glycoprotein (Alpha-1-B glycoprotein)	A1BG	Homo sapiens (Human)	495
P04264	K2C1_HUMAN	Infected vs Healthy	-0.0881102	0.123795	107.984	0.478159	0.582825	NA	KRT1	K2C1_HUMAN	reviewed	Keratin, type II cytoskeletal 1 (67 kDa cytokeratin) (Cytokeratin-1) (CK-1) (Hair alpha protein) (Keratin-1) (K1) (Type-II keratin Kb1)	KRT1 KRTA	Homo sapiens (Human)	644
P04275	VWF_HUMAN	Infected vs Healthy	0.915838	0.110328	109.263	3.02191e-13	8.20036e-12	NA	VWF	VWF_HUMAN	reviewed	von Willebrand factor (vWF) [Cleaved into: von Willebrand antigen 2 (von Willebrand antigen II)]	VWF F8VWF	Homo sapiens (Human)	2813
P04278	SHBG_HUMAN	Infected vs Healthy	-0.121422	0.129297	109.203	0.349754	0.46504	NA	SHBG	SHBG_HUMAN	reviewed	Sex hormone-binding globulin (SHBG) (Sex steroid-binding protein) (SBP) (Testis-specific androgen-binding protein) (ABP) (Testosterone-estradiol-binding globulin) (TeBG) (Testosterone-estrogen-binding globulin)	SHBG	Homo sapiens (Human)	402
P04406	G3P_HUMAN	Infected vs Healthy	1.10867	0.171426	108.089	2.97663e-09	3.5541e-08	NA	GAPDH	G3P_HUMAN	reviewed	Glyceraldehyde-3-phosphate dehydrogenase (GAPDH) (EC 1.2.1.12) (Peptidyl-cysteine S-nitrosylase GAPDH) (EC 2.6.99.-)	GAPDH GAPD CDABP0047 OK/SW-cl.12	Homo sapiens (Human)	335
P04424	ARLY_HUMAN	Infected vs Healthy	1.02078	0.545882	36.45	0.0695362	0.12504	NA	ASL	ARLY_HUMAN	reviewed	Argininosuccinate lyase (ASAL) (EC 4.3.2.1) (Arginosuccinase)	ASL	Homo sapiens (Human)	464
P04430	KV116_HUMAN	Infected vs Healthy	-0.282333	0.16302	110.39	0.0860854	0.15205	NA	IGKV1-16	KV116_HUMAN	reviewed	Immunoglobulin kappa variable 1-16 (Ig kappa chain V-I region BAN)	IGKV1-16	Homo sapiens (Human)	117
P04433	KV311_HUMAN	Infected vs Healthy	-0.332364	0.269598	30.677	0.22701	0.331356	NA	IGKV3-11	KV311_HUMAN	reviewed	Immunoglobulin kappa variable 3-11 (Ig kappa chain V-III region VG)	IGKV3-11	Homo sapiens (Human)	115
P04439	HLAA_HUMAN	Infected vs Healthy	0.247397	0.186611	82.9297	0.188568	0.285868	NA	HLA-A	HLAA_HUMAN	reviewed	HLA class I histocompatibility antigen, A alpha chain (Human leukocyte antigen A) (HLA-A)	HLA-A HLAA	Homo sapiens (Human)	365
P04746	AMYP_HUMAN	Infected vs Healthy	-0.0433227	0.545099	17.3456	0.937563	0.958771	NA	AMY2A	AMYP_HUMAN	reviewed	Pancreatic alpha-amylase (PA) (EC 3.2.1.1) (1,4-alpha-D-glucan glucanohydrolase)	AMY2A	Homo sapiens (Human)	511
P05019	IGF1_HUMAN	Infected vs Healthy	-0.162475	0.115948	57.3859	0.16652	0.260924	NA	IGF1	IGF1_HUMAN	reviewed	Insulin-like growth factor I (IGF-I) (Mechano growth factor) (MGF) (Somatomedin-C)	IGF1 IBP1	Homo sapiens (Human)	195
P05062	ALDOB_HUMAN	Infected vs Healthy	0.985866	0.253294	109.816	0.000170827	0.000610681	NA	ALDOB	ALDOB_HUMAN	reviewed	Fructose-bisphosphate aldolase B (EC 4.1.2.13) (Liver-type aldolase)	ALDOB ALDB	Homo sapiens (Human)	364
P05090	APOD_HUMAN	Infected vs Healthy	-0.245674	0.101708	108.017	0.0173921	0.0376198	NA	APOD	APOD_HUMAN	reviewed	Apolipoprotein D (Apo-D) (ApoD)	APOD	Homo sapiens (Human)	189
P05106	ITB3_HUMAN	Infected vs Healthy	0.288754	0.174992	99.7355	0.102069	0.175264	NA	ITGB3	ITB3_HUMAN	reviewed	Integrin beta-3 (Platelet membrane glycoprotein IIIa) (GPIIIa) (CD antigen CD61)	ITGB3 GP3A	Homo sapiens (Human)	788
P05109	S10A8_HUMAN	Infected vs Healthy	1.15499	0.172001	108.159	9.0417e-10	1.31656e-08	NA	S100A8	S10A8_HUMAN	reviewed	Protein S100-A8 (Calgranulin-A) (Calprotectin L1L subunit) (Cystic fibrosis antigen) (CFAG) (Leukocyte L1 complex light chain) (Migration inhibitory factor-related protein 8) (MRP-8) (p8) (S100 calcium-binding protein A8) (Urinary stone protein band A)	S100A8 CAGA CFAG MRP8	Homo sapiens (Human)	93
P05154	IPSP_HUMAN	Infected vs Healthy	-0.984969	0.106329	107.857	2.22529e-15	8.85666e-14	NA	SERPINA5	IPSP_HUMAN	reviewed	Plasma serine protease inhibitor (Acrosomal serine protease inhibitor) (Plasminogen activator inhibitor 3) (PAI-3) (PAI3) (Protein C inhibitor) (PCI) (Serpin A5)	SERPINA5 PCI PLANH3 PROCI	Homo sapiens (Human)	406
P05155	IC1_HUMAN	Infected vs Healthy	0.415128	0.0568371	107.877	5.06786e-11	8.89856e-10	NA	SERPING1	IC1_HUMAN	reviewed	Plasma protease C1 inhibitor (C1 Inh) (C1Inh) (C1 esterase inhibitor) (C1-inhibiting factor) (Serpin G1)	SERPING1 C1IN C1NH	Homo sapiens (Human)	500
P05156	CFAI_HUMAN	Infected vs Healthy	0.122116	0.0587169	108.901	0.0398966	0.0778375	NA	CFI	CFAI_HUMAN	reviewed	Complement factor I (EC 3.4.21.45) (C3B/C4B inactivator) [Cleaved into: Complement factor I heavy chain; Complement factor I light chain]	CFI IF	Homo sapiens (Human)	583
P05160	F13B_HUMAN	Infected vs Healthy	-0.325467	0.0696774	107.777	8.6946e-06	4.18603e-05	NA	F13B	F13B_HUMAN	reviewed	Coagulation factor XIII B chain (Fibrin-stabilizing factor B subunit) (Protein-glutamine gamma-glutamyltransferase B chain) (Transglutaminase B chain)	F13B	Homo sapiens (Human)	661
P05164	PERM_HUMAN	Infected vs Healthy	0.949858	0.309583	47.412	0.00355485	0.00973506	NA	MPO	PERM_HUMAN	reviewed	Myeloperoxidase (MPO) (EC 1.11.2.2) [Cleaved into: Myeloperoxidase; 89 kDa myeloperoxidase; 84 kDa myeloperoxidase; Myeloperoxidase light chain; Myeloperoxidase heavy chain]	MPO	Homo sapiens (Human)	745
P05362	ICAM1_HUMAN	Infected vs Healthy	0.864344	0.131346	107.611	1.75317e-09	2.18051e-08	NA	ICAM1	ICAM1_HUMAN	reviewed	Intercellular adhesion molecule 1 (ICAM-1) (Major group rhinovirus receptor) (CD antigen CD54)	ICAM1	Homo sapiens (Human)	532
P05452	TETN_HUMAN	Infected vs Healthy	-0.702142	0.061794	107.627	3.89654e-20	3.3232e-18	NA	CLEC3B	TETN_HUMAN	reviewed	Tetranectin (TN) (C-type lectin domain family 3 member B) (Plasminogen kringle 4-binding protein)	CLEC3B TNA	Homo sapiens (Human)	202
P05543	THBG_HUMAN	Infected vs Healthy	-0.171455	0.0654042	107.568	0.0100233	0.0233746	NA	SERPINA7	THBG_HUMAN	reviewed	Thyroxine-binding globulin (Serpin A7) (T4-binding globulin)	SERPINA7 TBG	Homo sapiens (Human)	415
P05546	HEP2_HUMAN	Infected vs Healthy	-0.316236	0.0724517	107.679	2.93186e-05	0.000125922	NA	SERPIND1	HEP2_HUMAN	reviewed	Heparin cofactor 2 (Heparin cofactor II) (HC-II) (Protease inhibitor leuserpin-2) (HLS2) (Serpin D1)	SERPIND1 HCF2	Homo sapiens (Human)	499
P05556	ITB1_HUMAN	Infected vs Healthy	-0.0757819	0.120535	62.4105	0.53183	0.632475	NA	ITGB1	ITB1_HUMAN	reviewed	Integrin beta-1 (Fibronectin receptor subunit beta) (Glycoprotein IIa) (GPIIA) (VLA-4 subunit beta) (CD antigen CD29)	ITGB1 FNRB MDF2 MSK12	Homo sapiens (Human)	798
P06276	CHLE_HUMAN	Infected vs Healthy	-0.803356	0.0900577	107.467	1.36138e-14	4.51523e-13	NA	BCHE	CHLE_HUMAN	reviewed	Cholinesterase (EC 3.1.1.8) (Acylcholine acylhydrolase) (Butyrylcholine esterase) (Choline esterase II) (Pseudocholinesterase)	BCHE CHE1	Homo sapiens (Human)	602
P06310	KV230_HUMAN	Infected vs Healthy	-0.212355	0.15501	107.929	0.173546	0.267718	NA	IGKV2-30	KV230_HUMAN	reviewed	Immunoglobulin kappa variable 2-30 (Ig kappa chain V-II region RPMI 6410)	IGKV2-30	Homo sapiens (Human)	120
P06312	KV401_HUMAN	Infected vs Healthy	-0.207257	0.119385	107.433	0.085424	0.15133	NA	IGKV4-1	KV401_HUMAN	reviewed	Immunoglobulin kappa variable 4-1 (Ig kappa chain V-IV region B17) (Ig kappa chain V-IV region JI) (Ig kappa chain V-IV region Len) (Ig kappa chain V-IV region STH)	IGKV4-1	Homo sapiens (Human)	121
P06331	HV434_HUMAN	Infected vs Healthy	-0.281915	0.184536	93.0911	0.129977	0.213177	NA	IGHV4-34	HV434_HUMAN	reviewed	Immunoglobulin heavy variable 4-34 (Ig heavy chain V-II region ARH-77)	IGHV4-34	Homo sapiens (Human)	123
P06396	GELS_HUMAN	Infected vs Healthy	-0.728707	0.0668833	107.537	4.50384e-19	2.98755e-17	NA	GSN	GELS_HUMAN	reviewed	Gelsolin (AGEL) (Actin-depolymerizing factor) (ADF) (Brevin)	GSN	Homo sapiens (Human)	782
P06681	CO2_HUMAN	Infected vs Healthy	0.368251	0.0576495	107.577	4.40124e-09	4.86581e-08	NA	C2	CO2_HUMAN	reviewed	Complement C2 (EC 3.4.21.43) (C3/C5 convertase) [Cleaved into: Complement C2b fragment; Complement C2a fragment]	C2	Homo sapiens (Human)	752
P06702	S10A9_HUMAN	Infected vs Healthy	1.60303	0.217785	109.573	3.58471e-11	6.48507e-10	NA	S100A9	S10A9_HUMAN	reviewed	Protein S100-A9 (Calgranulin-B) (Calprotectin L1H subunit) (Leukocyte L1 complex heavy chain) (Migration inhibitory factor-related protein 14) (MRP-14) (p14) (S100 calcium-binding protein A9)	S100A9 CAGB CFAG MRP14	Homo sapiens (Human)	114
P06727	APOA4_HUMAN	Infected vs Healthy	-0.512871	0.129849	113.346	0.000136305	0.000496184	NA	APOA4	APOA4_HUMAN	reviewed	Apolipoprotein A-IV (Apo-AIV) (ApoA-IV) (Apolipoprotein A4)	APOA4	Homo sapiens (Human)	396
P06733	ENOA_HUMAN	Infected vs Healthy	0.860786	0.156039	109.325	2.34244e-07	1.6648e-06	NA	ENO1	ENOA_HUMAN	reviewed	Alpha-enolase (EC 4.2.1.11) (2-phospho-D-glycerate hydro-lyase) (C-myc promoter-binding protein) (Enolase 1) (MBP-1) (MPB-1) (Non-neural enolase) (NNE) (Phosphopyruvate hydratase) (Plasminogen-binding protein)	ENO1 ENO1L1 MBPB1 MPB1	Homo sapiens (Human)	434
P06737	PYGL_HUMAN	Infected vs Healthy	0.720523	0.837596	17.3456	0.401398	0.515343	NA	PYGL	PYGL_HUMAN	reviewed	Glycogen phosphorylase, liver form (EC 2.4.1.1)	PYGL	Homo sapiens (Human)	847
P06744	G6PI_HUMAN	Infected vs Healthy	1.02145	0.238871	47.3734	9.14627e-05	0.000350021	NA	GPI	G6PI_HUMAN	reviewed	Glucose-6-phosphate isomerase (GPI) (EC 5.3.1.9) (Autocrine motility factor) (AMF) (Neuroleukin) (NLK) (Phosphoglucose isomerase) (PGI) (Phosphohexose isomerase) (PHI) (Sperm antigen 36) (SA-36)	GPI	Homo sapiens (Human)	558
P06753	TPM3_HUMAN	Infected vs Healthy	0.521076	0.186542	17.3456	0.0123087	0.0279402	NA	TPM3	TPM3_HUMAN	reviewed	Tropomyosin alpha-3 chain (Gamma-tropomyosin) (Tropomyosin-3) (Tropomyosin-5) (hTM5)	TPM3	Homo sapiens (Human)	285
P06858	LIPL_HUMAN	Infected vs Healthy	0.279268	0.437238	17.3456	0.531357	0.632475	NA	LPL	LIPL_HUMAN	reviewed	Lipoprotein lipase (LPL) (EC 3.1.1.34) (Phospholipase A1) (EC 3.1.1.32)	LPL LIPD	Homo sapiens (Human)	475
P07148	FABPL_HUMAN	Infected vs Healthy	1.2977	0.464076	47.9081	0.00741807	0.0179295	NA	FABP1	FABPL_HUMAN	reviewed	Fatty acid-binding protein, liver (Fatty acid-binding protein 1) (Liver-type fatty acid-binding protein) (L-FABP)	FABP1 FABPL	Homo sapiens (Human)	127
P07195	LDHB_HUMAN	Infected vs Healthy	0.503417	0.099528	107.812	1.74942e-06	9.49456e-06	NA	LDHB	LDHB_HUMAN	reviewed	L-lactate dehydrogenase B chain (LDH-B) (EC 1.1.1.27) (LDH heart subunit) (LDH-H) (Renal carcinoma antigen NY-REN-46)	LDHB	Homo sapiens (Human)	334
P07225	PROS_HUMAN	Infected vs Healthy	0.0355856	0.0505253	107.593	0.48276	0.585788	NA	PROS1	PROS_HUMAN	reviewed	Vitamin K-dependent protein S	PROS1 PROS	Homo sapiens (Human)	676
P07339	CATD_HUMAN	Infected vs Healthy	1.01645	0.128372	108.035	2.28771e-12	5.25294e-11	NA	CTSD	CATD_HUMAN	reviewed	Cathepsin D (EC 3.4.23.5) [Cleaved into: Cathepsin D light chain; Cathepsin D heavy chain]	CTSD CPSD	Homo sapiens (Human)	412
P07357	CO8A_HUMAN	Infected vs Healthy	-0.0542408	0.0608899	107.682	0.375022	0.489908	NA	C8A	CO8A_HUMAN	reviewed	Complement component C8 alpha chain (Complement component 8 subunit alpha)	C8A	Homo sapiens (Human)	584
P07358	CO8B_HUMAN	Infected vs Healthy	-0.12162	0.0623759	107.728	0.0537994	0.0997462	NA	C8B	CO8B_HUMAN	reviewed	Complement component C8 beta chain (Complement component 8 subunit beta)	C8B	Homo sapiens (Human)	591
P07359	GP1BA_HUMAN	Infected vs Healthy	0.188187	0.0925026	107.511	0.0443732	0.0851692	NA	GP1BA	GP1BA_HUMAN	reviewed	Platelet glycoprotein Ib alpha chain (GP-Ib alpha) (GPIb-alpha) (GPIbA) (Glycoprotein Ibalpha) (Antigen CD42b-alpha) (CD antigen CD42b) [Cleaved into: Glycocalicin]	GP1BA	Homo sapiens (Human)	652
P07360	CO8G_HUMAN	Infected vs Healthy	-0.100222	0.0504753	107.406	0.0496307	0.0932693	NA	C8G	CO8G_HUMAN	reviewed	Complement component C8 gamma chain	C8G	Homo sapiens (Human)	202
P07451	CAH3_HUMAN	Infected vs Healthy	0.337403	0.234998	71.5696	0.155424	0.246123	NA	CA3	CAH3_HUMAN	reviewed	Carbonic anhydrase 3 (EC 4.2.1.1) (Carbonate dehydratase III) (Carbonic anhydrase III) (CA-III)	CA3	Homo sapiens (Human)	260
P07478	TRY2_HUMAN	Infected vs Healthy	0.857762	0.570469	32.3917	0.14237	0.228482	NA	PRSS2	TRY2_HUMAN	reviewed	Trypsin-2 (EC 3.4.21.4) (Anionic trypsinogen) (Serine protease 2) (Trypsin II)	PRSS2 TRY2 TRYP2	Homo sapiens (Human)	247
P07737	PROF1_HUMAN	Infected vs Healthy	1.00097	0.179164	113.346	1.61042e-07	1.20177e-06	NA	PFN1	PROF1_HUMAN	reviewed	Profilin-1 (Epididymis tissue protein Li 184a) (Profilin I)	PFN1	Homo sapiens (Human)	140
P07858	CATB_HUMAN	Infected vs Healthy	0.895343	0.14702	85.6002	3.10919e-08	2.85567e-07	NA	CTSB	CATB_HUMAN	reviewed	Cathepsin B (EC 3.4.22.1) (APP secretase) (APPS) (Cathepsin B1) [Cleaved into: Cathepsin B light chain; Cathepsin B heavy chain]	CTSB CPSB	Homo sapiens (Human)	339
P07900	HS90A_HUMAN	Infected vs Healthy	1.11281	0.357279	19.3542	0.00561501	0.0142645	NA	HSP90AA1	HS90A_HUMAN	reviewed	Heat shock protein HSP 90-alpha (EC 3.6.4.10) (Heat shock 86 kDa) (HSP 86) (HSP86) (Lipopolysaccharide-associated protein 2) (LAP-2) (LPS-associated protein 2) (Renal carcinoma antigen NY-REN-38)	HSP90AA1 HSP90A HSPC1 HSPCA	Homo sapiens (Human)	732
P07942	LAMB1_HUMAN	Infected vs Healthy	0.489654	0.214147	32.423	0.0288934	0.0586713	NA	LAMB1	LAMB1_HUMAN	reviewed	Laminin subunit beta-1 (Laminin B1 chain) (Laminin-1 subunit beta) (Laminin-10 subunit beta) (Laminin-12 subunit beta) (Laminin-2 subunit beta) (Laminin-6 subunit beta) (Laminin-8 subunit beta)	LAMB1	Homo sapiens (Human)	1786
P07988	PSPB_HUMAN	Infected vs Healthy	0.456958	0.479317	32.367	0.347477	0.463045	NA	SFTPB	PSPB_HUMAN	reviewed	Pulmonary surfactant-associated protein B (SP-B) (18 kDa pulmonary-surfactant protein) (6 kDa protein) (Pulmonary surfactant-associated proteolipid SPL(Phe))	SFTPB SFTP3	Homo sapiens (Human)	381
P07996	TSP1_HUMAN	Infected vs Healthy	0.706936	0.172516	113.346	7.86467e-05	0.000310941	NA	THBS1	TSP1_HUMAN	reviewed	Thrombospondin-1 (Glycoprotein G)	THBS1 TSP TSP1	Homo sapiens (Human)	1170
P07998	RNAS1_HUMAN	Infected vs Healthy	0.972102	0.143054	107.695	6.20857e-10	9.26629e-09	NA	RNASE1	RNAS1_HUMAN	reviewed	Ribonuclease pancreatic (EC 4.6.1.18) (HP-RNase) (RIB-1) (RNase UpI-1) (Ribonuclease 1) (RNase 1) (Ribonuclease A) (RNase A)	RNASE1 RIB1 RNS1	Homo sapiens (Human)	156
P08174	DAF_HUMAN	Infected vs Healthy	-0.0784639	0.265	17.3456	0.770677	0.832578	NA	CD55	DAF_HUMAN	reviewed	Complement decay-accelerating factor (CD antigen CD55)	CD55 CR DAF	Homo sapiens (Human)	381
P08185	CBG_HUMAN	Infected vs Healthy	-0.144542	0.0530725	108.12	0.00753381	0.0181358	NA	SERPINA6	CBG_HUMAN	reviewed	Corticosteroid-binding globulin (CBG) (Serpin A6) (Transcortin)	SERPINA6 CBG	Homo sapiens (Human)	405
P08246	ELNE_HUMAN	Infected vs Healthy	0.340389	0.168522	54.6157	0.048316	0.0912805	NA	ELANE	ELNE_HUMAN	reviewed	Neutrophil elastase (EC 3.4.21.37) (Bone marrow serine protease) (Elastase-2) (Human leukocyte elastase) (HLE) (Medullasin) (PMN elastase)	ELANE ELA2	Homo sapiens (Human)	267
P08253	MMP2_HUMAN	Infected vs Healthy	-0.134608	0.183332	46.4785	0.466497	0.574225	NA	MMP2	MMP2_HUMAN	reviewed	72 kDa type IV collagenase (EC 3.4.24.24) (72 kDa gelatinase) (Gelatinase A) (Matrix metalloproteinase-2) (MMP-2) (TBE-1) [Cleaved into: PEX]	MMP2 CLG4A	Homo sapiens (Human)	660
P08294	SODE_HUMAN	Infected vs Healthy	0.536654	0.162827	107.658	0.00132938	0.00402862	NA	SOD3	SODE_HUMAN	reviewed	Extracellular superoxide dismutase [Cu-Zn] (EC-SOD) (EC 1.15.1.1)	SOD3	Homo sapiens (Human)	240
P08311	CATG_HUMAN	Infected vs Healthy	1.00569	0.534612	21.6196	0.0734852	0.131349	NA	CTSG	CATG_HUMAN	reviewed	Cathepsin G (CG) (EC 3.4.21.20) [Cleaved into: Cathepsin G, C-terminal truncated form]	CTSG	Homo sapiens (Human)	255
P08319	ADH4_HUMAN	Infected vs Healthy	1.11218	1.03439	17.3456	0.297011	0.417213	NA	ADH4	ADH4_HUMAN	reviewed	All-trans-retinol dehydrogenase [NAD(+)] ADH4 (EC 1.1.1.105) (Alcohol dehydrogenase 2) (Alcohol dehydrogenase 4) (Alcohol dehydrogenase class II pi chain)	ADH4 ADH2	Homo sapiens (Human)	380
P08493	MGP_HUMAN	Infected vs Healthy	0.913935	0.274685	29.354	0.0023691	0.00686579	NA	MGP	MGP_HUMAN	reviewed	Matrix Gla protein (MGP) (Cell growth-inhibiting gene 36 protein)	MGP MGLAP GIG36	Homo sapiens (Human)	103
P08514	ITA2B_HUMAN	Infected vs Healthy	0.142814	0.172146	108.247	0.408587	0.522327	NA	ITGA2B	ITA2B_HUMAN	reviewed	Integrin alpha-IIb (GPalpha IIb) (GPIIb) (Platelet membrane glycoprotein IIb) (CD antigen CD41) [Cleaved into: Integrin alpha-IIb heavy chain; Integrin alpha-IIb light chain, form 1; Integrin alpha-IIb light chain, form 2]	ITGA2B GP2B ITGAB	Homo sapiens (Human)	1039
P08519	APOA_HUMAN	Infected vs Healthy	-0.00694603	0.212103	111.102	0.973934	0.983886	NA	LPA	APOA_HUMAN	reviewed	Apolipoprotein(a) (Apo(a)) (Lp(a)) (EC 3.4.21.-)	LPA	Homo sapiens (Human)	2040
P08567	PLEK_HUMAN	Infected vs Healthy	0.502247	0.193832	77.866	0.0114168	0.0261147	NA	PLEK	PLEK_HUMAN	reviewed	Pleckstrin (Platelet 47 kDa protein) (p47)	PLEK P47	Homo sapiens (Human)	350
P08571	CD14_HUMAN	Infected vs Healthy	0.52472	0.0553675	107.663	7.40294e-16	3.39966e-14	NA	CD14	CD14_HUMAN	reviewed	Monocyte differentiation antigen CD14 (Myeloid cell-specific leucine-rich glycoprotein) (CD antigen CD14) [Cleaved into: Monocyte differentiation antigen CD14, urinary form; Monocyte differentiation antigen CD14, membrane-bound form]	CD14	Homo sapiens (Human)	375
P08603	CFAH_HUMAN	Infected vs Healthy	0.00835757	0.0469308	107.633	0.858993	0.896536	NA	CFH	CFAH_HUMAN	reviewed	Complement factor H (H factor 1)	CFH HF HF1 HF2	Homo sapiens (Human)	1231
P08637	FCG3A_HUMAN	Infected vs Healthy	0.279467	0.128312	92.5103	0.0319466	0.0640003	NA	FCGR3A	FCG3A_HUMAN	reviewed	Low affinity immunoglobulin gamma Fc region receptor III-A (IgG Fc receptor III-A) (CD16-II) (CD16a antigen) (Fc-gamma RIII-alpha) (Fc-gamma RIII) (Fc-gamma RIIIa) (FcRIII) (FcRIIIa) (FcgammaRIIIA) (FcR-10) (IgG Fc receptor III-2) (CD antigen CD16a)	FCGR3A CD16A FCG3 FCGR3 IGFR3	Homo sapiens (Human)	254
P08697	A2AP_HUMAN	Infected vs Healthy	-0.0310382	0.0528553	107.593	0.55828	0.653515	NA	SERPINF2	A2AP_HUMAN	reviewed	Alpha-2-antiplasmin (Alpha-2-AP) (Alpha-2-plasmin inhibitor) (Alpha-2-PI) (Serpin F2)	SERPINF2 AAP PLI	Homo sapiens (Human)	491
P08709	FA7_HUMAN	Infected vs Healthy	-0.205389	0.110121	92.4189	0.0653371	0.11856	NA	F7	FA7_HUMAN	reviewed	Coagulation factor VII (EC 3.4.21.21) (Proconvertin) (Serum prothrombin conversion accelerator) (SPCA) (Eptacog alfa) [Cleaved into: Factor VII light chain; Factor VII heavy chain]	F7	Homo sapiens (Human)	466
P08833	IBP1_HUMAN	Infected vs Healthy	0.578042	0.314355	62.5141	0.0706924	0.126737	NA	IGFBP1	IBP1_HUMAN	reviewed	Insulin-like growth factor-binding protein 1 (IBP-1) (IGF-binding protein 1) (IGFBP-1) (Placental protein 12) (PP12)	IGFBP1 IBP1	Homo sapiens (Human)	259
P09172	DOPO_HUMAN	Infected vs Healthy	-0.454693	0.158812	108.583	0.00503572	0.0129583	NA	DBH	DOPO_HUMAN	reviewed	Dopamine beta-hydroxylase (EC 1.14.17.1) (Dopamine beta-monooxygenase) [Cleaved into: Soluble dopamine beta-hydroxylase]	DBH	Homo sapiens (Human)	617
P09211	GSTP1_HUMAN	Infected vs Healthy	0.683184	0.266693	47.9249	0.0136176	0.0304484	NA	GSTP1	GSTP1_HUMAN	reviewed	Glutathione S-transferase P (EC 2.5.1.18) (GST class-pi) (GSTP1-1)	GSTP1 FAEES3 GST3	Homo sapiens (Human)	210
P09486	SPRC_HUMAN	Infected vs Healthy	0.638396	0.174381	91.457	0.000420362	0.0013942	NA	SPARC	SPRC_HUMAN	reviewed	SPARC (Basement-membrane protein 40) (BM-40) (Osteonectin) (ON) (Secreted protein acidic and rich in cysteine)	SPARC ON	Homo sapiens (Human)	303
P09871	C1S_HUMAN	Infected vs Healthy	0.167217	0.0604015	108.02	0.00663023	0.0163564	NA	C1S	C1S_HUMAN	reviewed	Complement C1s subcomponent (EC 3.4.21.42) (C1 esterase) (Complement component 1 subcomponent s) [Cleaved into: Complement C1s subcomponent heavy chain; Complement C1s subcomponent light chain]	C1S	Homo sapiens (Human)	688
P09960	LKHA4_HUMAN	Infected vs Healthy	0.676457	0.164155	62.3719	0.000113287	0.000420076	NA	LTA4H	LKHA4_HUMAN	reviewed	Leukotriene A-4 hydrolase (LTA-4 hydrolase) (EC 3.3.2.6) (Leukotriene A(4) hydrolase) (Tripeptide aminopeptidase LTA4H) (EC 3.4.11.4)	LTA4H LTA4	Homo sapiens (Human)	611
P0C0L4	CO4A_HUMAN	Infected vs Healthy	0.327984	0.11558	107.988	0.0054283	0.0138491	NA	C4A	CO4A_HUMAN	reviewed	Complement C4-A (Acidic complement C4) (C3 and PZP-like alpha-2-macroglobulin domain-containing protein 2) [Cleaved into: Complement C4 beta chain; Complement C4-A alpha chain; C4a anaphylatoxin; C4b-A; C4d-A; Complement C4 gamma chain]	C4A CO4 CPAMD2	Homo sapiens (Human)	1744
P0C0L5	CO4B_HUMAN	Infected vs Healthy	0.320466	0.0803632	107.607	0.000121888	0.000449178	NA	C4B_2	CO4B_HUMAN	reviewed	Complement C4-B (Basic complement C4) (C3 and PZP-like alpha-2-macroglobulin domain-containing protein 3) [Cleaved into: Complement C4 beta chain; Complement C4-B alpha chain; C4a anaphylatoxin; C4b-B; C4d-B; Complement C4 gamma chain]	C4B CO4 CPAMD3; C4B_2	Homo sapiens (Human)	1744
P0DJI8	SAA1_HUMAN	Infected vs Healthy	1.79259	0.213071	109.132	1.70585e-13	5.09195e-12	NA	SAA1	SAA1_HUMAN	reviewed	Serum amyloid A-1 protein (SAA) [Cleaved into: Amyloid protein A (Amyloid fibril protein AA); Serum amyloid protein A(2-104); Serum amyloid protein A(3-104); Serum amyloid protein A(2-103); Serum amyloid protein A(2-102); Serum amyloid protein A(4-101)]	SAA1	Homo sapiens (Human)	122
P0DJI9	SAA2_HUMAN	Infected vs Healthy	1.12267	0.204413	108.592	2.63787e-07	1.81245e-06	NA	SAA2	SAA2_HUMAN	reviewed	Serum amyloid A-2 protein (SAA2) [Cleaved into: Amyloid A2 protein (AA2)]	SAA2	Homo sapiens (Human)	122
P0DOY3	IGLC3_HUMAN	Infected vs Healthy	-0.229094	0.173231	92.8475	0.189257	0.286042	NA	IGLC3	IGLC3_HUMAN	reviewed	Immunoglobulin lambda constant 3 (Ig lambda chain C region DOT) (Ig lambda chain C region NEWM) (Ig lambda-3 chain C regions)	IGLC3	Homo sapiens (Human)	106
P0DP01	HV108_HUMAN	Infected vs Healthy	0.0449623	0.215616	94.89	0.835262	0.878162	NA	IGHV1-8	HV108_HUMAN	reviewed	Immunoglobulin heavy variable 1-8	IGHV1-8	Homo sapiens (Human)	117
P0DTE1	HV383_HUMAN	Infected vs Healthy	-0.226751	0.148974	92.6886	0.131391	0.21348	NA	IGHV3-38-3	HV383_HUMAN	reviewed	Probable non-functional immunoglobulin heavy variable 3-38-3	IGHV3-38-3 IGHV3-D	Homo sapiens (Human)	115
P10153	RNAS2_HUMAN	Infected vs Healthy	0.851804	0.190693	32.4376	9.06223e-05	0.000349042	NA	RNASE2	RNAS2_HUMAN	reviewed	Non-secretory ribonuclease (EC 4.6.1.18) (Eosinophil-derived neurotoxin) (RNase UpI-2) (Ribonuclease 2) (RNase 2) (Ribonuclease US)	RNASE2 EDN RNS2	Homo sapiens (Human)	161
P10451	OSTP_HUMAN	Infected vs Healthy	1.37928	0.683591	31.3496	0.0522511	0.097481	NA	SPP1	OSTP_HUMAN	reviewed	Osteopontin (Bone sialoprotein 1) (Nephropontin) (Secreted phosphoprotein 1) (SPP-1) (Urinary stone protein) (Uropontin)	SPP1 BNSP OPN PSEC0156	Homo sapiens (Human)	314
P10599	THIO_HUMAN	Infected vs Healthy	1.04106	0.328095	33.3456	0.00323431	0.00893926	NA	TXN	THIO_HUMAN	reviewed	Thioredoxin (Trx) (ATL-derived factor) (ADF) (Surface-associated sulphydryl protein) (SASP) (allergen Hom s Trx)	TXN TRDX TRX TRX1	Homo sapiens (Human)	105
P10643	CO7_HUMAN	Infected vs Healthy	0.500658	0.0934739	113.346	4.50966e-07	2.83396e-06	NA	C7	CO7_HUMAN	reviewed	Complement component C7	C7	Homo sapiens (Human)	843
P10645	CMGA_HUMAN	Infected vs Healthy	1.04501	0.505949	19.4734	0.0524493	0.0975459	NA	CHGA	CMGA_HUMAN	reviewed	Chromogranin-A (CgA) (Pituitary secretory protein I) (SP-I) [Cleaved into: Vasostatin-1 (Vasostatin I); Vasostatin-2 (Vasostatin II); EA-92; ES-43; Pancreastatin; SS-18; WA-8; WE-14; LF-19; Catestatin (SL21); AL-11; GV-19; GR-44; ER-37; GE-25; Serpinin-RRG; Serpinin; p-Glu serpinin precursor]	CHGA	Homo sapiens (Human)	457
P10720	PF4V_HUMAN	Infected vs Healthy	0.912564	0.336227	17.3456	0.0145481	0.031931	NA	PF4V1	PF4V_HUMAN	reviewed	Platelet factor 4 variant (C-X-C motif chemokine 4 variant) (CXCL4L1) (PF4alt) (PF4var1) [Cleaved into: Platelet factor 4 variant(4-74); Platelet factor 4 variant(5-74); Platelet factor 4 variant(6-74)]	PF4V1 CXCL4V1 SCYB4V1	Homo sapiens (Human)	104
P10909	CLUS_HUMAN	Infected vs Healthy	-0.183604	0.0516536	107.447	0.000564254	0.00185088	NA	CLU	CLUS_HUMAN	reviewed	Clusterin (Aging-associated gene 4 protein) (Apolipoprotein J) (Apo-J) (Complement cytolysis inhibitor) (CLI) (Complement-associated protein SP-40,40) (Ku70-binding protein 1) (NA1/NA2) (Sulfated glycoprotein 2) (SGP-2) (Testosterone-repressed prostate message 2) (TRPM-2) [Cleaved into: Clusterin beta chain (ApoJalpha) (Complement cytolysis inhibitor a chain) (SP-40,40 beta-chain); Clusterin alph…	CLU APOJ CLI KUB1 AAG4	Homo sapiens (Human)	449
P11021	BIP_HUMAN	Infected vs Healthy	0.197761	0.0812502	94.111	0.0168211	0.0366503	NA	HSPA5	BIP_HUMAN	reviewed	Endoplasmic reticulum chaperone BiP (EC 3.6.4.10) (78 kDa glucose-regulated protein) (GRP-78) (Binding-immunoglobulin protein) (BiP) (Heat shock protein 70 family protein 5) (HSP70 family protein 5) (Heat shock protein family A member 5) (Immunoglobulin heavy chain-binding protein)	HSPA5 GRP78	Homo sapiens (Human)	654
P11142	HSP7C_HUMAN	Infected vs Healthy	0.339233	0.296266	26.3456	0.262493	0.376977	NA	HSPA8	HSP7C_HUMAN	reviewed	Heat shock cognate 71 kDa protein (EC 3.6.4.10) (Heat shock 70 kDa protein 8) (Lipopolysaccharide-associated protein 1) (LAP-1) (LPS-associated protein 1)	HSPA8 HSC70 HSP73 HSPA10	Homo sapiens (Human)	646
P11226	MBL2_HUMAN	Infected vs Healthy	0.182434	0.125056	107.693	0.147524	0.235486	NA	MBL2	MBL2_HUMAN	reviewed	Mannose-binding protein C (MBP-C) (Collectin-1) (MBP1) (Mannan-binding protein) (Mannose-binding lectin)	MBL2 COLEC1 MBL	Homo sapiens (Human)	248
P11277	SPTB1_HUMAN	Infected vs Healthy	0.445162	0.649501	17.3456	0.502155	0.604409	NA	SPTB	SPTB1_HUMAN	reviewed	Spectrin beta chain, erythrocytic (Beta-I spectrin)	SPTB SPTB1	Homo sapiens (Human)	2137
P11279	LAMP1_HUMAN	Infected vs Healthy	0.0797953	0.246873	17.3456	0.75039	0.815454	NA	LAMP1	LAMP1_HUMAN	reviewed	Lysosome-associated membrane glycoprotein 1 (LAMP-1) (Lysosome-associated membrane protein 1) (CD107 antigen-like family member A) (CD antigen CD107a)	LAMP1	Homo sapiens (Human)	417
P11586	C1TC_HUMAN	Infected vs Healthy	0.968925	0.765616	17.3456	0.22241	0.326238	NA	MTHFD1	C1TC_HUMAN	reviewed	C-1-tetrahydrofolate synthase, cytoplasmic (C1-THF synthase) (Epididymis secretory sperm binding protein) [Cleaved into: C-1-tetrahydrofolate synthase, cytoplasmic, N-terminally processed] [Includes: Methylenetetrahydrofolate dehydrogenase (EC 1.5.1.5); Methenyltetrahydrofolate cyclohydrolase (EC 3.5.4.9); Formyltetrahydrofolate synthetase (EC 6.3.4.3)]	MTHFD1 MTHFC MTHFD	Homo sapiens (Human)	935
P11597	CETP_HUMAN	Infected vs Healthy	-0.476048	0.150862	47.3501	0.00278399	0.00780301	NA	CETP	CETP_HUMAN	reviewed	Cholesteryl ester transfer protein (Lipid transfer protein I)	CETP	Homo sapiens (Human)	493
P11717	MPRI_HUMAN	Infected vs Healthy	0.139602	0.139215	70.604	0.31939	0.44138	NA	IGF2R	MPRI_HUMAN	reviewed	Cation-independent mannose-6-phosphate receptor (CI Man-6-P receptor) (CI-MPR) (M6PR) (300 kDa mannose 6-phosphate receptor) (MPR 300) (Insulin-like growth factor 2 receptor) (Insulin-like growth factor II receptor) (IGF-II receptor) (M6P/IGF2 receptor) (M6P/IGF2R) (CD antigen CD222)	IGF2R MPRI	Homo sapiens (Human)	2491
P12109	CO6A1_HUMAN	Infected vs Healthy	0.157641	0.190916	32.4516	0.414998	0.529389	NA	COL6A1	CO6A1_HUMAN	reviewed	Collagen alpha-1(VI) chain	COL6A1	Homo sapiens (Human)	1028
P12111	CO6A3_HUMAN	Infected vs Healthy	0.241764	0.0957297	107.482	0.0130125	0.029426	NA	COL6A3	CO6A3_HUMAN	reviewed	Collagen alpha-3(VI) chain	COL6A3	Homo sapiens (Human)	3177
P12259	FA5_HUMAN	Infected vs Healthy	0.157502	0.0576054	108.123	0.00730939	0.0177386	NA	F5	FA5_HUMAN	reviewed	Coagulation factor V (Activated protein C cofactor) (Proaccelerin, labile factor) [Cleaved into: Coagulation factor V heavy chain; Coagulation factor V light chain]	F5	Homo sapiens (Human)	2224
P12318	FCG2A_HUMAN	Infected vs Healthy	0.346003	0.216408	35.4851	0.118723	0.197982	NA	FCGR2A	FCG2A_HUMAN	reviewed	Low affinity immunoglobulin gamma Fc region receptor II-a (IgG Fc receptor II-a) (CDw32) (Fc-gamma RII-a) (Fc-gamma-RIIa) (FcRII-a) (CD antigen CD32)	FCGR2A CD32 FCG2 FCGR2A1 IGFR2	Homo sapiens (Human)	317
P12814	ACTN1_HUMAN	Infected vs Healthy	0.35987	0.155866	77.6159	0.0236143	0.0489504	NA	ACTN1	ACTN1_HUMAN	reviewed	Alpha-actinin-1 (Alpha-actinin cytoskeletal isoform) (F-actin cross-linking protein) (Non-muscle alpha-actinin-1)	ACTN1	Homo sapiens (Human)	892
P12830	CADH1_HUMAN	Infected vs Healthy	0.4772	0.136535	74.3708	0.000802505	0.00254838	NA	CDH1	CADH1_HUMAN	reviewed	Cadherin-1 (CAM 120/80) (Epithelial cadherin) (E-cadherin) (Uvomorulin) (CD antigen CD324) [Cleaved into: E-Cad/CTF1; E-Cad/CTF2; E-Cad/CTF3]	CDH1 CDHE UVO	Homo sapiens (Human)	882
P12955	PEPD_HUMAN	Infected vs Healthy	-0.419047	0.183171	32.3505	0.0288311	0.0586713	NA	PEPD	PEPD_HUMAN	reviewed	Xaa-Pro dipeptidase (X-Pro dipeptidase) (EC 3.4.13.9) (Imidodipeptidase) (Peptidase D) (Proline dipeptidase) (Prolidase)	PEPD PRD	Homo sapiens (Human)	493
P13224	GP1BB_HUMAN	Infected vs Healthy	-0.210596	0.456245	17.3456	0.650114	0.736467	NA	GP1BB	GP1BB_HUMAN	reviewed	Platelet glycoprotein Ib beta chain (GP-Ib beta) (GPIb-beta) (GPIbB) (Antigen CD42b-beta) (CD antigen CD42c)	GP1BB	Homo sapiens (Human)	206
P13591	NCAM1_HUMAN	Infected vs Healthy	-0.282043	0.0774541	107.392	0.000418988	0.0013942	NA	NCAM1	NCAM1_HUMAN	reviewed	Neural cell adhesion molecule 1 (N-CAM-1) (NCAM-1) (CD antigen CD56)	NCAM1 NCAM	Homo sapiens (Human)	858
P13598	ICAM2_HUMAN	Infected vs Healthy	0.0676028	0.1207	62.3898	0.577423	0.671972	NA	ICAM2	ICAM2_HUMAN	reviewed	Intercellular adhesion molecule 2 (ICAM-2) (CD antigen CD102)	ICAM2	Homo sapiens (Human)	275
P13645	K1C10_HUMAN	Infected vs Healthy	-0.166782	0.312131	29.5364	0.597111	0.688176	NA	KRT10	K1C10_HUMAN	reviewed	Keratin, type I cytoskeletal 10 (Cytokeratin-10) (CK-10) (Keratin-10) (K10)	KRT10 KPP	Homo sapiens (Human)	584
P13671	CO6_HUMAN	Infected vs Healthy	-0.0240827	0.0532215	107.649	0.65182	0.737001	NA	C6	CO6_HUMAN	reviewed	Complement component C6	C6	Homo sapiens (Human)	934
P13716	HEM2_HUMAN	Infected vs Healthy	2.02152	0.411948	16.3456	0.00014863	0.00053777	NA	ALAD	NA	NA	NA	NA	NA	NA
P13727	PRG2_HUMAN	Infected vs Healthy	0.00318409	0.206122	31.3506	0.987773	0.988363	NA	PRG2	PRG2_HUMAN	reviewed	Bone marrow proteoglycan (BMPG) (Proteoglycan 2) [Cleaved into: Eosinophil granule major basic protein (EMBP) (MBP) (Pregnancy-associated major basic protein)]	PRG2 MBP	Homo sapiens (Human)	222
P13796	PLSL_HUMAN	Infected vs Healthy	0.543581	0.0980532	107.573	2.13126e-07	1.53297e-06	NA	LCP1	PLSL_HUMAN	reviewed	Plastin-2 (L-plastin) (LC64P) (Lymphocyte cytosolic protein 1) (LCP-1)	LCP1 PLS2	Homo sapiens (Human)	627
P13987	CD59_HUMAN	Infected vs Healthy	0.573841	0.172393	62.3796	0.00146771	0.00442536	NA	CD59	CD59_HUMAN	reviewed	CD59 glycoprotein (1F5 antigen) (20 kDa homologous restriction factor) (HRF-20) (HRF20) (MAC-inhibitory protein) (MAC-IP) (MEM43 antigen) (Membrane attack complex inhibition factor) (MACIF) (Membrane inhibitor of reactive lysis) (MIRL) (Protectin) (CD antigen CD59)	CD59 MIC11 MIN1 MIN2 MIN3 MSK21	Homo sapiens (Human)	128
P14151	LYAM1_HUMAN	Infected vs Healthy	-0.33092	0.106462	107.741	0.00240667	0.00694096	NA	SELL	LYAM1_HUMAN	reviewed	L-selectin (CD62 antigen-like family member L) (Leukocyte adhesion molecule 1) (LAM-1) (Leukocyte surface antigen Leu-8) (Leukocyte-endothelial cell adhesion molecule 1) (LECAM1) (Lymph node homing receptor) (TQ1) (gp90-MEL) (CD antigen CD62L)	SELL LNHR LYAM1	Homo sapiens (Human)	372
P14209	CD99_HUMAN	Infected vs Healthy	-1.11067	0.369054	9.3456	0.0141277	0.031354	NA	CD99	CD99_HUMAN	reviewed	CD99 antigen (12E7) (E2 antigen) (Protein MIC2) (T-cell surface glycoprotein E2) (CD antigen CD99)	CD99 MIC2 MIC2X MIC2Y	Homo sapiens (Human)	185
P14543	NID1_HUMAN	Infected vs Healthy	0.588444	0.13194	74.4349	2.85356e-05	0.000123447	NA	NID1	NID1_HUMAN	reviewed	Nidogen-1 (NID-1) (Entactin)	NID1 NID	Homo sapiens (Human)	1247
P14618	KPYM_HUMAN	Infected vs Healthy	0.483549	0.150787	77.5261	0.00195096	0.00573756	NA	PKM	KPYM_HUMAN	reviewed	Pyruvate kinase PKM (EC 2.7.1.40) (Cytosolic thyroid hormone-binding protein) (CTHBP) (Opa-interacting protein 3) (OIP-3) (Pyruvate kinase 2/3) (Pyruvate kinase muscle isozyme) (Threonine-protein kinase PKM2) (EC 2.7.11.1) (Thyroid hormone-binding protein 1) (THBP1) (Tumor M2-PK) (Tyrosine-protein kinase PKM2) (EC 2.7.10.2) (p58)	PKM OIP3 PK2 PK3 PKM2	Homo sapiens (Human)	531
P14625	ENPL_HUMAN	Infected vs Healthy	0.409042	0.103705	77.3786	0.000174643	0.000620606	NA	HSP90B1	ENPL_HUMAN	reviewed	Endoplasmin (94 kDa glucose-regulated protein) (GRP-94) (Heat shock protein 90 kDa beta member 1) (Tumor rejection antigen 1) (gp96 homolog)	HSP90B1 GRP94 TRA1	Homo sapiens (Human)	803
P14780	MMP9_HUMAN	Infected vs Healthy	0.66942	0.806531	18.3456	0.41721	0.531075	NA	MMP9	MMP9_HUMAN	reviewed	Matrix metalloproteinase-9 (MMP-9) (EC 3.4.24.35) (92 kDa gelatinase) (92 kDa type IV collagenase) (Gelatinase B) (GELB) [Cleaved into: 67 kDa matrix metalloproteinase-9; 82 kDa matrix metalloproteinase-9]	MMP9 CLG4B	Homo sapiens (Human)	707
P15144	AMPN_HUMAN	Infected vs Healthy	0.613166	0.141931	107.63	3.48605e-05	0.000148655	NA	ANPEP	AMPN_HUMAN	reviewed	Aminopeptidase N (AP-N) (hAPN) (EC 3.4.11.2) (Alanyl aminopeptidase) (Aminopeptidase M) (AP-M) (Microsomal aminopeptidase) (Myeloid plasma membrane glycoprotein CD13) (gp150) (CD antigen CD13)	ANPEP APN CD13 PEPN	Homo sapiens (Human)	967
P15151	PVR_HUMAN	Infected vs Healthy	0.583205	0.115326	92.5405	2.14463e-06	1.1314e-05	NA	PVR	PVR_HUMAN	reviewed	Poliovirus receptor (Nectin-like protein 5) (NECL-5) (CD antigen CD155)	PVR PVS	Homo sapiens (Human)	417
P15169	CBPN_HUMAN	Infected vs Healthy	0.0562471	0.0662165	107.601	0.397521	0.512999	NA	CPN1	CBPN_HUMAN	reviewed	Carboxypeptidase N catalytic chain (CPN) (EC 3.4.17.3) (Anaphylatoxin inactivator) (Arginine carboxypeptidase) (Carboxypeptidase N polypeptide 1) (Carboxypeptidase N small subunit) (Kininase-1) (Lysine carboxypeptidase) (Plasma carboxypeptidase B) (Serum carboxypeptidase N) (SCPN)	CPN1 ACBP	Homo sapiens (Human)	458
P15291	B4GT1_HUMAN	Infected vs Healthy	0.69851	0.191001	32.3844	0.000896978	0.0028184	NA	B4GALT1	B4GT1_HUMAN	reviewed	Beta-1,4-galactosyltransferase 1 (Beta-1,4-GalTase 1) (Beta4Gal-T1) (b4Gal-T1) (EC 2.4.1.-) (Beta-N-acetylglucosaminyl-glycolipid beta-1,4-galactosyltransferase) (Beta-N-acetylglucosaminylglycopeptide beta-1,4-galactosyltransferase) (EC 2.4.1.38) (Lactose synthase A protein) (EC 2.4.1.22) (N-acetyllactosamine synthase) (EC 2.4.1.90) (Nal synthase) (Neolactotriaosylceramide beta-1,4-galactosyltran…	B4GALT1 GGTB2	Homo sapiens (Human)	398
P15814	IGLL1_HUMAN	Infected vs Healthy	-0.174694	0.142819	107.664	0.223932	0.327665	NA	IGLL1	IGLL1_HUMAN	reviewed	Immunoglobulin lambda-like polypeptide 1 (CD179 antigen-like family member B) (Ig lambda-5) (Immunoglobulin omega polypeptide) (Immunoglobulin-related protein 14.1) (CD antigen CD179b)	IGLL1 IGL1	Homo sapiens (Human)	213
P16070	CD44_HUMAN	Infected vs Healthy	0.252851	0.0979708	107.436	0.0112034	0.0258241	NA	CD44	CD44_HUMAN	reviewed	CD44 antigen (CDw44) (Epican) (Extracellular matrix receptor III) (ECMR-III) (GP90 lymphocyte homing/adhesion receptor) (HUTCH-I) (Heparan sulfate proteoglycan) (Hermes antigen) (Hyaluronate receptor) (Phagocytic glycoprotein 1) (PGP-1) (Phagocytic glycoprotein I) (PGP-I) (CD antigen CD44)	CD44 LHR MDU2 MDU3 MIC4	Homo sapiens (Human)	742
P16109	LYAM3_HUMAN	Infected vs Healthy	1.08759	0.549031	17.3456	0.0636829	0.115911	NA	SELP	LYAM3_HUMAN	reviewed	P-selectin (CD62 antigen-like family member P) (Granule membrane protein 140) (GMP-140) (Leukocyte-endothelial cell adhesion molecule 3) (LECAM3) (Platelet activation dependent granule-external membrane protein) (PADGEM) (CD antigen CD62P)	SELP GMRP GRMP	Homo sapiens (Human)	830
P16157	ANK1_HUMAN	Infected vs Healthy	0.392092	0.541284	17.3456	0.478494	0.582825	NA	ANK1	ANK1_HUMAN	reviewed	Ankyrin-1 (ANK-1) (Ankyrin-R) (Erythrocyte ankyrin)	ANK1 ANK	Homo sapiens (Human)	1881
P16930	FAAA_HUMAN	Infected vs Healthy	0.26492	0.256613	42.4469	0.307745	0.430267	NA	FAH	FAAA_HUMAN	reviewed	Fumarylacetoacetase (FAA) (EC 3.7.1.2) (Beta-diketonase) (Fumarylacetoacetate hydrolase)	FAH	Homo sapiens (Human)	419
P17174	AATC_HUMAN	Infected vs Healthy	0.927295	0.446997	32.7549	0.0459676	0.0876762	NA	GOT1	AATC_HUMAN	reviewed	Aspartate aminotransferase, cytoplasmic (cAspAT) (EC 2.6.1.1) (EC 2.6.1.3) (Cysteine aminotransferase, cytoplasmic) (Cysteine transaminase, cytoplasmic) (cCAT) (Glutamate oxaloacetate transaminase 1) (Transaminase A)	GOT1	Homo sapiens (Human)	413
P17936	IBP3_HUMAN	Infected vs Healthy	-0.69319	0.100297	107.512	3.54995e-10	5.887e-09	NA	IGFBP3	IBP3_HUMAN	reviewed	Insulin-like growth factor-binding protein 3 (IBP-3) (IGF-binding protein 3) (IGFBP-3)	IGFBP3 IBP3	Homo sapiens (Human)	291
P18065	IBP2_HUMAN	Infected vs Healthy	1.03042	0.135509	108.128	1.11665e-11	2.15046e-10	NA	IGFBP2	IBP2_HUMAN	reviewed	Insulin-like growth factor-binding protein 2 (IBP-2) (IGF-binding protein 2) (IGFBP-2)	IGFBP2 BP2 IBP2	Homo sapiens (Human)	325
P18206	VINC_HUMAN	Infected vs Healthy	0.752184	0.135084	108.126	1.89431e-07	1.39618e-06	NA	VCL	VINC_HUMAN	reviewed	Vinculin (Metavinculin) (MV)	VCL	Homo sapiens (Human)	1134
P18428	LBP_HUMAN	Infected vs Healthy	1.58491	0.135566	107.929	6.79495e-21	1.01415e-18	NA	LBP	LBP_HUMAN	reviewed	Lipopolysaccharide-binding protein (LBP)	LBP	Homo sapiens (Human)	481
P19022	CADH2_HUMAN	Infected vs Healthy	0.686803	0.204187	32.4529	0.00198707	0.00581511	NA	CDH2	CADH2_HUMAN	reviewed	Cadherin-2 (CDw325) (Neural cadherin) (N-cadherin) (CD antigen CD325)	CDH2 CDHN NCAD	Homo sapiens (Human)	906
P19320	VCAM1_HUMAN	Infected vs Healthy	0.871965	0.105878	107.884	4.55208e-13	1.18156e-11	NA	VCAM1	VCAM1_HUMAN	reviewed	Vascular cell adhesion protein 1 (V-CAM 1) (VCAM-1) (INCAM-100) (CD antigen CD106) [Cleaved into: Soluble Vascular Cell Adhesion Molecule-1]	VCAM1	Homo sapiens (Human)	739
P19652	A1AG2_HUMAN	Infected vs Healthy	0.497089	0.0748556	107.552	1.3166e-09	1.74669e-08	NA	ORM2	A1AG2_HUMAN	reviewed	Alpha-1-acid glycoprotein 2 (AGP 2) (Orosomucoid-2) (OMD 2)	ORM2 AGP2	Homo sapiens (Human)	201
P19823	ITIH2_HUMAN	Infected vs Healthy	-0.44605	0.0746867	107.984	3.0413e-08	2.84442e-07	NA	ITIH2	ITIH2_HUMAN	reviewed	Inter-alpha-trypsin inhibitor heavy chain H2 (ITI heavy chain H2) (ITI-HC2) (Inter-alpha-inhibitor heavy chain 2) (Inter-alpha-trypsin inhibitor complex component II) (Serum-derived hyaluronan-associated protein) (SHAP)	ITIH2 IGHEP2	Homo sapiens (Human)	946
P19827	ITIH1_HUMAN	Infected vs Healthy	-0.363187	0.0614003	108.101	3.94774e-08	3.57091e-07	NA	ITIH1	ITIH1_HUMAN	reviewed	Inter-alpha-trypsin inhibitor heavy chain H1 (ITI heavy chain H1) (ITI-HC1) (Inter-alpha-inhibitor heavy chain 1) (Inter-alpha-trypsin inhibitor complex component III) (Serum-derived hyaluronan-associated protein) (SHAP)	ITIH1 IGHEP1	Homo sapiens (Human)	911
P20160	CAP7_HUMAN	Infected vs Healthy	0.750541	0.795397	9.3456	0.369124	0.483262	NA	AZU1	CAP7_HUMAN	reviewed	Azurocidin (Cationic antimicrobial protein CAP37) (Heparin-binding protein) (HBP) (hHBP)	AZU1	Homo sapiens (Human)	251
P20333	TNR1B_HUMAN	Infected vs Healthy	0.640397	0.589913	40.3456	0.28411	0.400978	NA	TNFRSF1B	TNR1B_HUMAN	reviewed	Tumor necrosis factor receptor superfamily member 1B (Tumor necrosis factor receptor 2) (TNF-R2) (Tumor necrosis factor receptor type II) (TNF-RII) (TNFR-II) (p75) (p80 TNF-alpha receptor) (CD antigen CD120b) (Etanercept) [Cleaved into: Tumor necrosis factor receptor superfamily member 1b, membrane form; Tumor necrosis factor-binding protein 2 (TBP-2) (TBPII)]	TNFRSF1B TNFBR TNFR2	Homo sapiens (Human)	461
P20618	PSB1_HUMAN	Infected vs Healthy	0.957292	0.724616	17.3456	0.203631	0.303068	NA	PSMB1	PSB1_HUMAN	reviewed	Proteasome subunit beta type-1 (Macropain subunit C5) (Multicatalytic endopeptidase complex subunit C5) (Proteasome component C5) (Proteasome gamma chain)	PSMB1 PSC5	Homo sapiens (Human)	241
P20742	PZP_HUMAN	Infected vs Healthy	0.468763	0.236235	111.365	0.0496812	0.0932693	NA	PZP	PZP_HUMAN	reviewed	Pregnancy zone protein (C3 and PZP-like alpha-2-macroglobulin domain-containing protein 6)	PZP CPAMD6	Homo sapiens (Human)	1482
P20851	C4BPB_HUMAN	Infected vs Healthy	0.108996	0.063742	107.625	0.090156	0.157839	NA	C4BPB	C4BPB_HUMAN	reviewed	C4b-binding protein beta chain	C4BPB	Homo sapiens (Human)	252
P20933	ASPG_HUMAN	Infected vs Healthy	0.0039166	0.197309	17.3456	0.984389	0.988363	NA	AGA	NA	NA	NA	NA	NA	NA
P21333	FLNA_HUMAN	Infected vs Healthy	0.423599	0.161273	113.346	0.00981682	0.0230734	NA	FLNA	FLNA_HUMAN	reviewed	Filamin-A (FLN-A) (Actin-binding protein 280) (ABP-280) (Alpha-filamin) (Endothelial actin-binding protein) (Filamin-1) (Non-muscle filamin)	FLNA FLN FLN1	Homo sapiens (Human)	2647
P22105	TENX_HUMAN	Infected vs Healthy	-0.346592	0.12714	87.4896	0.00774198	0.0183484	NA	TNXB	TENX_HUMAN	reviewed	Tenascin-X (TN-X) (Hexabrachion-like protein)	TNXB HXBL TNX TNXB1 TNXB2 XB	Homo sapiens (Human)	4244
P22314	UBA1_HUMAN	Infected vs Healthy	0.534696	0.39972	17.3456	0.198278	0.296671	NA	UBA1	UBA1_HUMAN	reviewed	Ubiquitin-like modifier-activating enzyme 1 (EC 6.2.1.45) (Protein A1S9) (Ubiquitin-activating enzyme E1)	UBA1 A1S9T UBE1	Homo sapiens (Human)	1058
P22352	GPX3_HUMAN	Infected vs Healthy	0.0969538	0.097839	108.45	0.323914	0.444545	NA	GPX3	GPX3_HUMAN	reviewed	Glutathione peroxidase 3 (GPx-3) (GSHPx-3) (EC 1.11.1.9) (Extracellular glutathione peroxidase) (Plasma glutathione peroxidase) (GPx-P) (GSHPx-P)	GPX3 GPXP	Homo sapiens (Human)	226
P22692	IBP4_HUMAN	Infected vs Healthy	0.793128	0.0869735	108.078	4.64603e-15	1.63158e-13	NA	IGFBP4	IBP4_HUMAN	reviewed	Insulin-like growth factor-binding protein 4 (IBP-4) (IGF-binding protein 4) (IGFBP-4)	IGFBP4 IBP4	Homo sapiens (Human)	258
P22792	CPN2_HUMAN	Infected vs Healthy	-0.0197343	0.0526497	107.522	0.708531	0.781872	NA	CPN2	CPN2_HUMAN	reviewed	Carboxypeptidase N subunit 2 (Carboxypeptidase N 83 kDa chain) (Carboxypeptidase N large subunit) (Carboxypeptidase N polypeptide 2) (Carboxypeptidase N regulatory subunit)	CPN2 ACBP	Homo sapiens (Human)	545
P22891	PROZ_HUMAN	Infected vs Healthy	-0.244184	0.115412	108.069	0.0366623	0.0722356	NA	PROZ	PROZ_HUMAN	reviewed	Vitamin K-dependent protein Z	PROZ	Homo sapiens (Human)	400
P22897	MRC1_HUMAN	Infected vs Healthy	0.79711	0.188466	62.6324	7.77261e-05	0.00030935	NA	MRC1	MRC1_HUMAN	reviewed	Macrophage mannose receptor 1 (MMR) (C-type lectin domain family 13 member D) (C-type lectin domain family 13 member D-like) (Human mannose receptor) (hMR) (Macrophage mannose receptor 1-like protein 1) (CD antigen CD206)	MRC1 CLEC13D CLEC13DL MRC1L1	Homo sapiens (Human)	1456
P23083	HV102_HUMAN	Infected vs Healthy	-0.0294291	0.12702	107.536	0.817221	0.870025	NA	IGHV1-2	HV102_HUMAN	reviewed	Immunoglobulin heavy variable 1-2 (Ig heavy chain V-I region ND) (Ig heavy chain V-I region V35)	IGHV1-2	Homo sapiens (Human)	117
P23141	EST1_HUMAN	Infected vs Healthy	0.918523	0.787678	17.3456	0.259353	0.373994	NA	CES1	EST1_HUMAN	reviewed	Liver carboxylesterase 1 (Acyl-coenzyme A:cholesterol acyltransferase) (ACAT) (Brain carboxylesterase hBr1) (Carboxylesterase 1) (CE-1) (hCE-1) (EC 3.1.1.1) (Cholesteryl ester hydrolase) (CEH) (EC 3.1.1.13) (Cocaine carboxylesterase) (Egasyn) (HMSE) (Methylumbelliferyl-acetate deacetylase 1) (EC 3.1.1.56) (Monocyte/macrophage serine esterase) (Retinyl ester hydrolase) (REH) (Serine esterase 1) (T…	CES1 CES2 SES1	Homo sapiens (Human)	567
P23142	FBLN1_HUMAN	Infected vs Healthy	0.0834822	0.0764472	107.966	0.277254	0.392467	NA	FBLN1	FBLN1_HUMAN	reviewed	Fibulin-1 (FIBL-1)	FBLN1 PP213	Homo sapiens (Human)	703
P23284	PPIB_HUMAN	Infected vs Healthy	0.985164	0.177541	77.5809	3.84797e-07	2.47015e-06	NA	PPIB	PPIB_HUMAN	reviewed	Peptidyl-prolyl cis-trans isomerase B (PPIase B) (EC 5.2.1.8) (CYP-S1) (Cyclophilin B) (Rotamase B) (S-cyclophilin) (SCYLP)	PPIB CYPB	Homo sapiens (Human)	216
P23381	SYWC_HUMAN	Infected vs Healthy	0.725709	0.272887	37.4531	0.0114534	0.0261147	NA	WARS1	SYWC_HUMAN	reviewed	Tryptophan--tRNA ligase, cytoplasmic (EC 6.1.1.2) (Interferon-induced protein 53) (IFP53) (Tryptophanyl-tRNA synthetase) (TrpRS) (hWRS) [Cleaved into: T1-TrpRS; T2-TrpRS]	WARS1 IFI53 WARS WRS	Homo sapiens (Human)	471
P23470	PTPRG_HUMAN	Infected vs Healthy	-0.144405	0.212044	17.3456	0.504854	0.606434	NA	PTPRG	PTPRG_HUMAN	reviewed	Receptor-type tyrosine-protein phosphatase gamma (Protein-tyrosine phosphatase gamma) (R-PTP-gamma) (EC 3.1.3.48)	PTPRG PTPG	Homo sapiens (Human)	1445
P23528	COF1_HUMAN	Infected vs Healthy	0.992983	0.186281	110.482	5.23527e-07	3.25568e-06	NA	CFL1	COF1_HUMAN	reviewed	Cofilin-1 (18 kDa phosphoprotein) (p18) (Cofilin, non-muscle isoform)	CFL1 CFL	Homo sapiens (Human)	166
P24158	PRTN3_HUMAN	Infected vs Healthy	1.15072	0.362633	47.8731	0.00263355	0.00741617	NA	PRTN3	PRTN3_HUMAN	reviewed	Myeloblastin (EC 3.4.21.76) (AGP7) (C-ANCA antigen) (Leukocyte proteinase 3) (PR-3) (PR3) (Neutrophil proteinase 4) (NP-4) (P29) (Wegener autoantigen)	PRTN3 MBN	Homo sapiens (Human)	256
P24298	ALAT1_HUMAN	Infected vs Healthy	1.0363	0.785227	17.3456	0.204076	0.303068	NA	GPT	ALAT1_HUMAN	reviewed	Alanine aminotransferase 1 (ALT1) (EC 2.6.1.2) (Glutamate pyruvate transaminase 1) (GPT 1) (Glutamic--alanine transaminase 1) (Glutamic--pyruvic transaminase 1)	GPT AAT1 GPT1	Homo sapiens (Human)	496
P24592	IBP6_HUMAN	Infected vs Healthy	0.647654	0.136014	107.582	6.02386e-06	2.9721e-05	NA	IGFBP6	IBP6_HUMAN	reviewed	Insulin-like growth factor-binding protein 6 (IBP-6) (IGF-binding protein 6) (IGFBP-6)	IGFBP6 IBP6	Homo sapiens (Human)	240
P24821	TENA_HUMAN	Infected vs Healthy	0.354295	0.137104	85.4594	0.0114607	0.0261147	NA	TNC	TENA_HUMAN	reviewed	Tenascin (TN) (Cytotactin) (GMEM) (GP 150-225) (Glioma-associated-extracellular matrix antigen) (Hexabrachion) (JI) (Myotendinous antigen) (Neuronectin) (Tenascin-C) (TN-C)	TNC HXB	Homo sapiens (Human)	2201
P24844	MYL9_HUMAN	Infected vs Healthy	-0.0606788	0.164003	17.3456	0.715871	0.785616	NA	MYL9	MYL9_HUMAN	reviewed	Myosin regulatory light polypeptide 9 (20 kDa myosin light chain) (LC20) (MLC-2C) (Myosin RLC) (Myosin regulatory light chain 2, smooth muscle isoform) (Myosin regulatory light chain 9) (Myosin regulatory light chain MRLC1)	MYL9 MLC2 MRLC1 MYRL2	Homo sapiens (Human)	172
P25311	ZA2G_HUMAN	Infected vs Healthy	0.378864	0.0761355	107.947	2.46685e-06	1.28062e-05	NA	AZGP1	ZA2G_HUMAN	reviewed	Zinc-alpha-2-glycoprotein (Zn-alpha-2-GP) (Zn-alpha-2-glycoprotein)	AZGP1 ZAG ZNGP1	Homo sapiens (Human)	298
P25786	PSA1_HUMAN	Infected vs Healthy	0.999141	0.553472	17.3456	0.0884274	0.155726	NA	PSMA1	PSA1_HUMAN	reviewed	Proteasome subunit alpha type-1 (30 kDa prosomal protein) (PROS-30) (Macropain subunit C2) (Multicatalytic endopeptidase complex subunit C2) (Proteasome component C2) (Proteasome nu chain)	PSMA1 HC2 NU PROS30 PSC2	Homo sapiens (Human)	263
P25789	PSA4_HUMAN	Infected vs Healthy	1.45475	0.835794	17.3456	0.0994695	0.171628	NA	PSMA4	PSA4_HUMAN	reviewed	Proteasome subunit alpha type-4 (Macropain subunit C9) (Multicatalytic endopeptidase complex subunit C9) (Proteasome component C9) (Proteasome subunit L)	PSMA4 HC9 PSC9	Homo sapiens (Human)	261
P26022	PTX3_HUMAN	Infected vs Healthy	0.303995	0.206177	32.5059	0.149984	0.238775	NA	PTX3	NA	NA	NA	NA	NA	NA
P26038	MOES_HUMAN	Infected vs Healthy	0.104902	0.170747	60.4253	0.541278	0.638622	NA	MSN	MOES_HUMAN	reviewed	Moesin (Membrane-organizing extension spike protein)	MSN	Homo sapiens (Human)	577
P26447	S10A4_HUMAN	Infected vs Healthy	0.408793	0.267743	47.4555	0.133446	0.2159	NA	S100A4	S10A4_HUMAN	reviewed	Protein S100-A4 (Calvasculin) (Metastasin) (Placental calcium-binding protein) (Protein Mts1) (S100 calcium-binding protein A4)	S100A4 CAPL MTS1	Homo sapiens (Human)	101
P26927	HGFL_HUMAN	Infected vs Healthy	-0.0143595	0.0617647	107.613	0.816601	0.870025	NA	MST1	HGFL_HUMAN	reviewed	Hepatocyte growth factor-like protein (Macrophage stimulatory protein) (Macrophage-stimulating protein) (MSP) [Cleaved into: Hepatocyte growth factor-like protein alpha chain; Hepatocyte growth factor-like protein beta chain]	MST1 D3F15S2 DNF15S2 HGFL	Homo sapiens (Human)	711
P27105	STOM_HUMAN	Infected vs Healthy	0.169389	0.146648	32.4432	0.256499	0.371674	NA	STOM	STOM_HUMAN	reviewed	Stomatin (Erythrocyte band 7 integral membrane protein) (Erythrocyte membrane protein band 7.2) (Protein 7.2b)	STOM BND7 EPB72	Homo sapiens (Human)	288
P27169	PON1_HUMAN	Infected vs Healthy	-0.59077	0.104508	108.125	1.2975e-07	9.93087e-07	NA	PON1	PON1_HUMAN	reviewed	Serum paraoxonase/arylesterase 1 (PON 1) (EC 3.1.1.2) (EC 3.1.1.81) (EC 3.1.8.1) (Aromatic esterase 1) (A-esterase 1) (K-45) (Serum aryldialkylphosphatase 1)	PON1 PON	Homo sapiens (Human)	355
P27487	DPP4_HUMAN	Infected vs Healthy	-0.371278	0.264852	17.3456	0.178607	0.274109	NA	DPP4	DPP4_HUMAN	reviewed	Dipeptidyl peptidase 4 (EC 3.4.14.5) (ADABP) (Adenosine deaminase complexing protein 2) (ADCP-2) (Dipeptidyl peptidase IV) (DPP IV) (T-cell activation antigen CD26) (TP103) (CD antigen CD26) [Cleaved into: Dipeptidyl peptidase 4 membrane form (Dipeptidyl peptidase IV membrane form); Dipeptidyl peptidase 4 soluble form (Dipeptidyl peptidase IV soluble form)]	DPP4 ADCP2 CD26	Homo sapiens (Human)	766
P27797	CALR_HUMAN	Infected vs Healthy	0.906775	0.119118	108.314	1.06204e-11	2.11346e-10	NA	CALR	CALR_HUMAN	reviewed	Calreticulin (CRP55) (Calregulin) (Endoplasmic reticulum resident protein 60) (ERp60) (HACBP) (grp60)	CALR CRTC	Homo sapiens (Human)	417
P27918	PROP_HUMAN	Infected vs Healthy	-0.253078	0.0789755	107.539	0.00178098	0.00531622	NA	CFP	PROP_HUMAN	reviewed	Properdin (Complement factor P)	CFP PFC	Homo sapiens (Human)	469
P28799	GRN_HUMAN	Infected vs Healthy	0.355297	0.113793	87.4842	0.00243248	0.0069817	NA	GRN	GRN_HUMAN	reviewed	Progranulin (PGRN) (Acrogranin) (Epithelin precursor) (Glycoprotein of 88 Kda) (GP88) (Glycoprotein 88) (Granulin precursor) (PC cell-derived growth factor) (PCDGF) (Proepithelin) (PEPI) [Cleaved into: Paragranulin; Granulin-1 (Granulin G); Granulin-2 (Granulin F); Granulin-3 (Epithelin-2) (Granulin B); Granulin-4 (Epithelin-1) (Granulin A); Granulin-5 (Granulin C); Granulin-6 (Granulin D); Granu…	GRN	Homo sapiens (Human)	593
P28838	AMPL_HUMAN	Infected vs Healthy	1.02027	0.890658	17.3456	0.267551	0.383041	NA	LAP3	AMPL_HUMAN	reviewed	Cytosol aminopeptidase (EC 3.4.11.1) (Cysteinylglycine-S-conjugate dipeptidase) (EC 3.4.13.23) (Leucine aminopeptidase 3) (LAP-3) (Leucyl aminopeptidase) (Peptidase S) (Proline aminopeptidase) (EC 3.4.11.5) (Prolyl aminopeptidase)	LAP3 LAPEP PEPS	Homo sapiens (Human)	519
P29401	TKT_HUMAN	Infected vs Healthy	1.06723	0.15165	81.0292	5.69977e-10	8.72503e-09	NA	TKT	TKT_HUMAN	reviewed	Transketolase (TK) (EC 2.2.1.1)	TKT	Homo sapiens (Human)	623
P29622	KAIN_HUMAN	Infected vs Healthy	-0.531087	0.0801841	107.734	1.42358e-09	1.84756e-08	NA	SERPINA4	KAIN_HUMAN	reviewed	Kallistatin (Kallikrein inhibitor) (Peptidase inhibitor 4) (PI-4) (Serpin A4)	SERPINA4 KST PI4	Homo sapiens (Human)	427
P30041	PRDX6_HUMAN	Infected vs Healthy	0.741878	0.160248	105.889	1.04482e-05	4.99006e-05	NA	PRDX6	PRDX6_HUMAN	reviewed	Peroxiredoxin-6 (EC 1.11.1.27) (1-Cys peroxiredoxin) (1-Cys PRX) (24 kDa protein) (Acidic calcium-independent phospholipase A2) (aiPLA2) (EC 3.1.1.4) (Antioxidant protein 2) (Glutathione-dependent peroxiredoxin) (Liver 2D page spot 40) (Lysophosphatidylcholine acyltransferase 5) (LPC acyltransferase 5) (LPCAT-5) (Lyso-PC acyltransferase 5) (EC 2.3.1.23) (Non-selenium glutathione peroxidase) (NSGP…	PRDX6 AOP2 KIAA0106	Homo sapiens (Human)	224
P30043	BLVRB_HUMAN	Infected vs Healthy	0.214906	0.51373	32.3869	0.678471	0.759939	NA	BLVRB	BLVRB_HUMAN	reviewed	Flavin reductase (NADPH) (FR) (EC 1.5.1.30) (Biliverdin reductase B) (BVR-B) (EC 1.3.1.24) (Biliverdin-IX beta-reductase) (Green heme-binding protein) (GHBP) (NADPH-dependent diaphorase) (NADPH-flavin reductase) (FLR)	BLVRB FLR	Homo sapiens (Human)	206
P30046	DOPD_HUMAN	Infected vs Healthy	1.11402	0.28988	93.6763	0.000221167	0.000772146	NA	DDT	DOPD_HUMAN	reviewed	D-dopachrome decarboxylase (EC 4.1.1.84) (D-dopachrome tautomerase) (Phenylpyruvate tautomerase II)	DDT	Homo sapiens (Human)	118
P30101	PDIA3_HUMAN	Infected vs Healthy	0.603716	0.226276	57.6082	0.00989107	0.0231567	NA	PDIA3	PDIA3_HUMAN	reviewed	Protein disulfide-isomerase A3 (EC 5.3.4.1) (58 kDa glucose-regulated protein) (58 kDa microsomal protein) (p58) (Disulfide isomerase ER-60) (Endoplasmic reticulum resident protein 57) (ER protein 57) (ERp57) (Endoplasmic reticulum resident protein 60) (ER protein 60) (ERp60)	PDIA3 ERP57 ERP60 GRP58	Homo sapiens (Human)	505
P30740	ILEU_HUMAN	Infected vs Healthy	0.900124	0.169276	105.048	5.96676e-07	3.59814e-06	NA	SERPINB1	ILEU_HUMAN	reviewed	Leukocyte elastase inhibitor (LEI) (Monocyte/neutrophil elastase inhibitor) (EI) (M/NEI) (Peptidase inhibitor 2) (PI-2) (Serpin B1)	SERPINB1 ELANH2 MNEI PI2	Homo sapiens (Human)	379
P31146	COR1A_HUMAN	Infected vs Healthy	1.21213	0.250332	47.5511	1.40126e-05	6.43503e-05	NA	CORO1A	COR1A_HUMAN	reviewed	Coronin-1A (Coronin-like protein A) (Clipin-A) (Coronin-like protein p57) (Tryptophan aspartate-containing coat protein) (TACO)	CORO1A CORO1	Homo sapiens (Human)	461
P31327	CPSM_HUMAN	Infected vs Healthy	1.36758	0.861351	17.3456	0.130412	0.213304	NA	CPS1	CPSM_HUMAN	reviewed	Carbamoyl-phosphate synthase [ammonia], mitochondrial (EC 6.3.4.16) (Carbamoyl-phosphate synthetase I) (CPSase I)	CPS1	Homo sapiens (Human)	1500
P32119	PRDX2_HUMAN	Infected vs Healthy	0.907742	0.160879	107.985	1.3631e-07	1.03009e-06	NA	PRDX2	PRDX2_HUMAN	reviewed	Peroxiredoxin-2 (EC 1.11.1.24) (Natural killer cell-enhancing factor B) (NKEF-B) (PRP) (Thiol-specific antioxidant protein) (TSA) (Thioredoxin peroxidase 1) (Thioredoxin-dependent peroxide reductase 1) (Thioredoxin-dependent peroxiredoxin 2)	PRDX2 NKEFB TDPX1	Homo sapiens (Human)	198
P32754	HPPD_HUMAN	Infected vs Healthy	0.29404	0.465992	17.3456	0.536268	0.635222	NA	HPD	HPPD_HUMAN	reviewed	4-hydroxyphenylpyruvate dioxygenase (EC 1.13.11.27) (4-hydroxyphenylpyruvic acid oxidase) (4HPPD) (HPD) (HPPDase)	HPD PPD	Homo sapiens (Human)	393
P33151	CADH5_HUMAN	Infected vs Healthy	0.0147099	0.0641322	107.457	0.819019	0.870025	NA	CDH5	CADH5_HUMAN	reviewed	Cadherin-5 (7B4 antigen) (Vascular endothelial cadherin) (VE-cadherin) (CD antigen CD144)	CDH5	Homo sapiens (Human)	784
P33908	MA1A1_HUMAN	Infected vs Healthy	0.389984	0.0711974	107.406	2.86493e-07	1.94359e-06	NA	MAN1A1	MA1A1_HUMAN	reviewed	Mannosyl-oligosaccharide 1,2-alpha-mannosidase IA (EC 3.2.1.113) (Man(9)-alpha-mannosidase) (Man9-mannosidase) (Mannosidase alpha class 1A member 1) (Processing alpha-1,2-mannosidase IA) (Alpha-1,2-mannosidase IA)	MAN1A1	Homo sapiens (Human)	653
P34096	RNAS4_HUMAN	Infected vs Healthy	0.660696	0.0840519	107.459	3.14575e-12	6.9556e-11	NA	RNASE4	RNAS4_HUMAN	reviewed	Ribonuclease 4 (RNase 4) (EC 3.1.27.-)	RNASE4 RNS4	Homo sapiens (Human)	147
P34931	HS71L_HUMAN	Infected vs Healthy	0.128362	0.31928	17.3456	0.692568	0.771082	NA	HSPA1L	NA	NA	NA	NA	NA	NA
P35443	TSP4_HUMAN	Infected vs Healthy	-0.199711	0.125714	105.689	0.115134	0.19362	NA	THBS4	TSP4_HUMAN	reviewed	Thrombospondin-4	THBS4 TSP4	Homo sapiens (Human)	961
P35527	K1C9_HUMAN	Infected vs Healthy	-0.175308	0.18813	46.3555	0.356243	0.469486	NA	KRT9	K1C9_HUMAN	reviewed	Keratin, type I cytoskeletal 9 (Cytokeratin-9) (CK-9) (Keratin-9) (K9)	KRT9	Homo sapiens (Human)	623
P35542	SAA4_HUMAN	Infected vs Healthy	0.119565	0.0867763	107.609	0.171106	0.265326	NA	SAA4	SAA4_HUMAN	reviewed	Serum amyloid A-4 protein (Constitutively expressed serum amyloid A protein) (C-SAA)	SAA4 CSAA	Homo sapiens (Human)	130
P35579	MYH9_HUMAN	Infected vs Healthy	0.249293	0.16001	104.857	0.122249	0.203295	NA	MYH9	MYH9_HUMAN	reviewed	Myosin-9 (Cellular myosin heavy chain, type A) (Myosin heavy chain 9) (Myosin heavy chain, non-muscle IIa) (Non-muscle myosin heavy chain A) (NMMHC-A) (Non-muscle myosin heavy chain IIa) (NMMHC II-a) (NMMHC-IIA)	MYH9	Homo sapiens (Human)	1960
P35858	ALS_HUMAN	Infected vs Healthy	-0.747997	0.0975607	107.9	8.20877e-12	1.68987e-10	NA	IGFALS	ALS_HUMAN	reviewed	Insulin-like growth factor-binding protein complex acid labile subunit (ALS)	IGFALS ALS	Homo sapiens (Human)	605
P35908	K22E_HUMAN	Infected vs Healthy	-0.0290725	0.138863	77.5868	0.834715	0.878162	NA	KRT2	K22E_HUMAN	reviewed	Keratin, type II cytoskeletal 2 epidermal (Cytokeratin-2e) (CK-2e) (Epithelial keratin-2e) (Keratin-2 epidermis) (Keratin-2e) (K2e) (Type-II keratin Kb2)	KRT2 KRT2A KRT2E	Homo sapiens (Human)	639
P35998	PRS7_HUMAN	Infected vs Healthy	-0.257816	0.154632	32.593	0.10504	0.178508	NA	PSMC2	NA	NA	NA	NA	NA	NA
P36222	CH3L1_HUMAN	Infected vs Healthy	0.701142	0.210662	92.6373	0.00125483	0.00382212	NA	CHI3L1	CH3L1_HUMAN	reviewed	Chitinase-3-like protein 1 (39 kDa synovial protein) (Cartilage glycoprotein 39) (CGP-39) (GP-39) (hCGP-39) (YKL-40)	CHI3L1	Homo sapiens (Human)	383
P36955	PEDF_HUMAN	Infected vs Healthy	0.264726	0.0626234	107.644	4.97653e-05	0.000204896	NA	SERPINF1	PEDF_HUMAN	reviewed	Pigment epithelium-derived factor (PEDF) (Cell proliferation-inducing gene 35 protein) (EPC-1) (Serpin F1)	SERPINF1 PEDF PIG35	Homo sapiens (Human)	418
P36980	FHR2_HUMAN	Infected vs Healthy	0.43624	0.119417	107.735	0.000401893	0.00134792	NA	CFHR2	FHR2_HUMAN	reviewed	Complement factor H-related protein 2 (FHR-2) (DDESK59) (H factor-like 3) (H factor-like protein 2)	CFHR2 CFHL2 FHR2 HFL3	Homo sapiens (Human)	270
P37802	TAGL2_HUMAN	Infected vs Healthy	0.336079	0.1538	62.4092	0.0326395	0.0649525	NA	TAGLN2	TAGL2_HUMAN	reviewed	Transgelin-2 (Epididymis tissue protein Li 7e) (SM22-alpha homolog)	TAGLN2 KIAA0120 CDABP0035	Homo sapiens (Human)	199
P37837	TALDO_HUMAN	Infected vs Healthy	1.26962	0.198834	77.7252	1.14682e-08	1.14109e-07	NA	TALDO1	TALDO_HUMAN	reviewed	Transaldolase (EC 2.2.1.2)	TALDO1 TAL TALDO TALDOR	Homo sapiens (Human)	337
P39060	COIA1_HUMAN	Infected vs Healthy	0.393005	0.0945379	77.6448	8.22943e-05	0.000321109	NA	COL18A1	COIA1_HUMAN	reviewed	Collagen alpha-1(XVIII) chain [Cleaved into: Endostatin; Non-collagenous domain 1 (NC1)]	COL18A1	Homo sapiens (Human)	1754
P40197	GPV_HUMAN	Infected vs Healthy	-0.491963	0.220104	51.3187	0.0297876	0.0598761	NA	GP5	GPV_HUMAN	reviewed	Platelet glycoprotein V (GPV) (Glycoprotein 5) (CD antigen CD42d)	GP5	Homo sapiens (Human)	560
P40925	MDHC_HUMAN	Infected vs Healthy	0.963266	0.483432	17.3456	0.0622878	0.113718	NA	MDH1	MDHC_HUMAN	reviewed	Malate dehydrogenase, cytoplasmic (EC 1.1.1.37) (Aromatic alpha-keto acid reductase) (KAR) (EC 1.1.1.96) (Cytosolic malate dehydrogenase)	MDH1 MDHA	Homo sapiens (Human)	334
P41159	LEP_HUMAN	Infected vs Healthy	0.401566	0.286955	17.3456	0.17932	0.274498	NA	LEP	LEP_HUMAN	reviewed	Leptin (Obese protein) (Obesity factor)	LEP OB OBS	Homo sapiens (Human)	167
P41222	PTGDS_HUMAN	Infected vs Healthy	0.906917	0.157122	107.691	7.63546e-08	6.15996e-07	NA	PTGDS	PTGDS_HUMAN	reviewed	Prostaglandin-H2 D-isomerase (EC 5.3.99.2) (Beta-trace protein) (Cerebrin-28) (Glutathione-independent PGD synthase) (Lipocalin-type prostaglandin-D synthase) (L-PGDS) (Prostaglandin-D2 synthase) (PGD2 synthase) (PGDS) (PGDS2)	PTGDS PDS	Homo sapiens (Human)	190
P43121	MUC18_HUMAN	Infected vs Healthy	0.115294	0.0952658	92.4249	0.229277	0.333849	NA	MCAM	MUC18_HUMAN	reviewed	Cell surface glycoprotein MUC18 (Cell surface glycoprotein P1H12) (Melanoma cell adhesion molecule) (Melanoma-associated antigen A32) (Melanoma-associated antigen MUC18) (S-endo 1 endothelial-associated antigen) (CD antigen CD146)	MCAM MUC18	Homo sapiens (Human)	646
P43251	BTD_HUMAN	Infected vs Healthy	-0.380956	0.0575867	107.407	1.4928e-09	1.89617e-08	NA	BTD	BTD_HUMAN	reviewed	Biotinidase (Biotinase) (EC 3.5.1.12)	BTD	Homo sapiens (Human)	543
P43652	AFAM_HUMAN	Infected vs Healthy	-0.564681	0.0824119	107.863	4.69175e-10	7.37099e-09	NA	AFM	AFAM_HUMAN	reviewed	Afamin (Alpha-albumin) (Alpha-Alb)	AFM ALB2 ALBA	Homo sapiens (Human)	599
P47755	CAZA2_HUMAN	Infected vs Healthy	0.534481	0.245772	14.3456	0.0468438	0.0887802	NA	CAPZA2	NA	NA	NA	NA	NA	NA
P48059	LIMS1_HUMAN	Infected vs Healthy	0.533277	0.370252	32.3456	0.15939	0.251735	NA	LIMS1	LIMS1_HUMAN	reviewed	LIM and senescent cell antigen-like-containing domain protein 1 (Particularly interesting new Cys-His protein 1) (PINCH-1) (Renal carcinoma antigen NY-REN-48)	LIMS1 PINCH PINCH1	Homo sapiens (Human)	325
P48740	MASP1_HUMAN	Infected vs Healthy	-0.143145	0.0516075	107.53	0.00653505	0.0162593	NA	MASP1	MASP1_HUMAN	reviewed	Mannan-binding lectin serine protease 1 (EC 3.4.21.-) (Complement factor MASP-3) (Complement-activating component of Ra-reactive factor) (Mannose-binding lectin-associated serine protease 1) (MASP-1) (Mannose-binding protein-associated serine protease) (Ra-reactive factor serine protease p100) (RaRF) (Serine protease 5) [Cleaved into: Mannan-binding lectin serine protease 1 heavy chain; Mannan-bi…	MASP1 CRARF CRARF1 PRSS5	Homo sapiens (Human)	699
P49189	AL9A1_HUMAN	Infected vs Healthy	0.562289	0.575007	17.3456	0.341576	0.460317	NA	ALDH9A1	AL9A1_HUMAN	reviewed	4-trimethylaminobutyraldehyde dehydrogenase (TMABA-DH) (TMABALDH) (EC 1.2.1.47) (Aldehyde dehydrogenase E3 isozyme) (Aldehyde dehydrogenase family 9 member A1) (EC 1.2.1.3) (Gamma-aminobutyraldehyde dehydrogenase) (EC 1.2.1.19) (R-aminobutyraldehyde dehydrogenase) [Cleaved into: 4-trimethylaminobutyraldehyde dehydrogenase, N-terminally processed]	ALDH9A1 ALDH4 ALDH7 ALDH9	Homo sapiens (Human)	494
P49720	PSB3_HUMAN	Infected vs Healthy	1.1592	0.693241	17.3456	0.112436	0.189617	NA	PSMB3	PSB3_HUMAN	reviewed	Proteasome subunit beta type-3 (Proteasome chain 13) (Proteasome component C10-II) (Proteasome theta chain)	PSMB3	Homo sapiens (Human)	205
P49747	COMP_HUMAN	Infected vs Healthy	-0.30583	0.117155	107.649	0.0103299	0.0239959	NA	COMP	COMP_HUMAN	reviewed	Cartilage oligomeric matrix protein (COMP) (Thrombospondin-5) (TSP5)	COMP	Homo sapiens (Human)	757
P49908	SEPP1_HUMAN	Infected vs Healthy	-0.338478	0.0635398	107.402	5.54054e-07	3.41e-06	NA	SELENOP	SEPP1_HUMAN	reviewed	Selenoprotein P (SeP)	SELENOP SELP SEPP1	Homo sapiens (Human)	381
P49913	CAMP_HUMAN	Infected vs Healthy	-0.0323003	0.139767	77.4855	0.817846	0.870025	NA	CAMP	CAMP_HUMAN	reviewed	Cathelicidin antimicrobial peptide (18 kDa cationic antimicrobial protein) (CAP-18) (hCAP-18) [Cleaved into: Antibacterial peptide FALL-39 (FALL-39 peptide antibiotic); Antibacterial peptide LL-37; Antibacterial peptide KR-20; Antibacterial peptide LL-23; Antibacterial peptide LL-29; Antibacterial peptide KS-30; Antibacterial peptide RK-31; Antibacterial peptide FF-33]	CAMP CAP18 FALL39 HSD26	Homo sapiens (Human)	170
P51884	LUM_HUMAN	Infected vs Healthy	-0.124428	0.0948525	107.718	0.192373	0.290017	NA	LUM	LUM_HUMAN	reviewed	Lumican (Keratan sulfate proteoglycan lumican) (KSPG lumican)	LUM LDC SLRR2D	Homo sapiens (Human)	338
P52209	6PGD_HUMAN	Infected vs Healthy	1.35491	0.232573	50.2267	4.02279e-07	2.5549e-06	NA	PGD	6PGD_HUMAN	reviewed	6-phosphogluconate dehydrogenase, decarboxylating (EC 1.1.1.44)	PGD PGDH	Homo sapiens (Human)	483
P52566	GDIR2_HUMAN	Infected vs Healthy	0.672767	0.2596	32.5219	0.0141947	0.031386	NA	ARHGDIB	GDIR2_HUMAN	reviewed	Rho GDP-dissociation inhibitor 2 (Rho GDI 2) (Ly-GDI) (Rho-GDI beta)	ARHGDIB GDIA2 GDID4 RAP1GN1	Homo sapiens (Human)	201
P52848	NDST1_HUMAN	Infected vs Healthy	-0.293001	0.0711005	77.3736	9.38911e-05	0.000357025	NA	NDST1	NDST1_HUMAN	reviewed	Bifunctional heparan sulfate N-deacetylase/N-sulfotransferase 1 (Glucosaminyl N-deacetylase/N-sulfotransferase 1) (NDST-1) (N-heparan sulfate sulfotransferase 1) (N-HSST 1) ([Heparan sulfate]-glucosamine N-sulfotransferase 1) (HSNST 1) [Includes: Heparan sulfate N-deacetylase 1 (EC 3.5.1.-); Heparan sulfate N-sulfotransferase 1 (EC 2.8.2.8)]	NDST1 HSST HSST1	Homo sapiens (Human)	882
P54108	CRIS3_HUMAN	Infected vs Healthy	-0.36877	0.148491	77.724	0.0151648	0.0331626	NA	CRISP3	CRIS3_HUMAN	reviewed	Cysteine-rich secretory protein 3 (CRISP-3) (Specific granule protein of 28 kDa) (SGP28)	CRISP3	Homo sapiens (Human)	245
P55056	APOC4_HUMAN	Infected vs Healthy	-0.0614488	0.10943	107.486	0.575603	0.671162	NA	APOC4	APOC4_HUMAN	reviewed	Apolipoprotein C-IV (Apo-CIV) (ApoC-IV) (Apolipoprotein C4)	APOC4	Homo sapiens (Human)	127
P55058	PLTP_HUMAN	Infected vs Healthy	0.270222	0.0914202	107.463	0.00383332	0.0104497	NA	PLTP	PLTP_HUMAN	reviewed	Phospholipid transfer protein (Lipid transfer protein II)	PLTP	Homo sapiens (Human)	493
P55103	INHBC_HUMAN	Infected vs Healthy	0.0458942	0.114025	61.7757	0.688712	0.769965	NA	INHBC	INHBC_HUMAN	reviewed	Inhibin beta C chain (Activin beta-C chain)	INHBC	Homo sapiens (Human)	352
P55290	CAD13_HUMAN	Infected vs Healthy	0.181593	0.132294	62.3482	0.17478	0.268927	NA	CDH13	CAD13_HUMAN	reviewed	Cadherin-13 (Heart cadherin) (H-cadherin) (P105) (Truncated cadherin) (T-cad) (T-cadherin)	CDH13 CDHH	Homo sapiens (Human)	713
P55774	CCL18_HUMAN	Infected vs Healthy	0.484604	0.199892	32.3747	0.0210922	0.0444948	NA	CCL18	CCL18_HUMAN	reviewed	C-C motif chemokine 18 (Alternative macrophage activation-associated CC chemokine 1) (AMAC-1) (CC chemokine PARC) (Dendritic cell chemokine 1) (DC-CK1) (Macrophage inflammatory protein 4) (MIP-4) (Pulmonary and activation-regulated chemokine) (Small-inducible cytokine A18) [Cleaved into: CCL18(1-68); CCL18(3-69); CCL18(4-69)]	CCL18 AMAC1 DCCK1 MIP4 PARC SCYA18	Homo sapiens (Human)	89
P58166	INHBE_HUMAN	Infected vs Healthy	0.0458033	0.17413	62.4139	0.793386	0.850361	NA	INHBE	INHBE_HUMAN	reviewed	Inhibin beta E chain (Activin beta-E chain)	INHBE	Homo sapiens (Human)	350
P58546	MTPN_HUMAN	Infected vs Healthy	0.434087	0.106379	78.2575	0.000107393	0.00040071	NA	MTPN	MTPN_HUMAN	reviewed	Myotrophin (Protein V-1)	MTPN	Homo sapiens (Human)	118
P60174	TPIS_HUMAN	Infected vs Healthy	1.30402	0.193686	96.0284	1.21689e-09	1.65109e-08	NA	TPI1	TPIS_HUMAN	reviewed	Triosephosphate isomerase (TIM) (EC 5.3.1.1) (Methylglyoxal synthase) (EC 4.2.3.3) (Triose-phosphate isomerase)	TPI1 TPI	Homo sapiens (Human)	249
P60660	MYL6_HUMAN	Infected vs Healthy	0.694639	0.240906	62.3845	0.00539106	0.0138131	NA	MYL6	MYL6_HUMAN	reviewed	Myosin light polypeptide 6 (17 kDa myosin light chain) (LC17) (Myosin light chain 3) (MLC-3) (Myosin light chain alkali 3) (Myosin light chain A3) (Smooth muscle and nonmuscle myosin light chain alkali 6)	MYL6	Homo sapiens (Human)	151
P60709	ACTB_HUMAN	Infected vs Healthy	1.01297	0.198435	90.5278	1.8182e-06	9.77896e-06	NA	ACTB	ACTB_HUMAN	reviewed	Actin, cytoplasmic 1 (EC 3.6.4.-) (Beta-actin) [Cleaved into: Actin, cytoplasmic 1, N-terminally processed]	ACTB	Homo sapiens (Human)	375
P60981	DEST_HUMAN	Infected vs Healthy	1.36223	0.488781	15.3456	0.0135901	0.0304484	NA	DSTN	DEST_HUMAN	reviewed	Destrin (Actin-depolymerizing factor) (ADF)	DSTN ACTDP DSN	Homo sapiens (Human)	165
P61026	RAB10_HUMAN	Infected vs Healthy	0.582967	0.22138	55.6185	0.0109273	0.0252853	NA	RAB10	RAB10_HUMAN	reviewed	Ras-related protein Rab-10 (EC 3.6.5.2)	RAB10	Homo sapiens (Human)	200
P61158	ARP3_HUMAN	Infected vs Healthy	0.809316	0.174172	62.3871	1.7932e-05	7.98913e-05	NA	ACTR3	ARP3_HUMAN	reviewed	Actin-related protein 3 (Actin-like protein 3)	ACTR3 ARP3	Homo sapiens (Human)	418
P61626	LYSC_HUMAN	Infected vs Healthy	0.576715	0.139776	107.73	7.29288e-05	0.000294179	NA	LYZ	LYSC_HUMAN	reviewed	Lysozyme C (EC 3.2.1.17) (1,4-beta-N-acetylmuramidase C)	LYZ LZM	Homo sapiens (Human)	148
P61769	B2MG_HUMAN	Infected vs Healthy	1.13909	0.151821	108.002	1.86605e-11	3.48136e-10	NA	B2M	B2MG_HUMAN	reviewed	Beta-2-microglobulin [Cleaved into: Beta-2-microglobulin form pI 5.3]	B2M CDABP0092 HDCMA22P	Homo sapiens (Human)	119
P61981	1433G_HUMAN	Infected vs Healthy	0.758905	0.528298	17.3456	0.168649	0.26357	NA	YWHAG	1433G_HUMAN	reviewed	14-3-3 protein gamma (Protein kinase C inhibitor protein 1) (KCIP-1) [Cleaved into: 14-3-3 protein gamma, N-terminally processed]	YWHAG	Homo sapiens (Human)	247
P62258	1433E_HUMAN	Infected vs Healthy	1.15746	0.382271	33.3456	0.004726	0.0123206	NA	YWHAE	1433E_HUMAN	reviewed	14-3-3 protein epsilon (14-3-3E)	YWHAE	Homo sapiens (Human)	255
P62328	TYB4_HUMAN	Infected vs Healthy	0.912979	0.17047	77.8462	8.38639e-07	4.76826e-06	NA	TMSB4X	TYB4_HUMAN	reviewed	Thymosin beta-4 (T beta-4) (Fx) [Cleaved into: Hemoregulatory peptide AcSDKP (Ac-Ser-Asp-Lys-Pro) (N-acetyl-SDKP) (AcSDKP) (Seraspenide)]	TMSB4X TB4X THYB4 TMSB4	Homo sapiens (Human)	44
P62805	H4_HUMAN	Infected vs Healthy	0.596166	0.213085	73.5847	0.00656362	0.0162593	NA	H4C16	H4_HUMAN	reviewed	Histone H4	H4C1 H4/A H4FA HIST1H4A; H4C2 H4/I H4FI HIST1H4B; H4C3 H4/G H4FG HIST1H4C; H4C4 H4/B H4FB HIST1H4D; H4C5 H4/J H4FJ HIST1H4E; H4C6 H4/C H4FC HIST1H4F; H4C8 H4/H H4FH HIST1H4H; H4C9 H4/M H4FM HIST1H4I; H4C11 H4/E H4FE HIST1H4J; H4C12 H4/D H4FD HIST1H4K; H4C13 H4/K H4FK HIST1H4L; H4C14 H4/N H4F2 H4FN HIST2H4 HIST2H4A; H4C15 H4/O H4FO HIST2H4B; H4C16 H4-16 HIST4H4	Homo sapiens (Human)	103
P62826	RAN_HUMAN	Infected vs Healthy	0.808759	0.341646	33.3456	0.0238736	0.0493166	NA	RAN	RAN_HUMAN	reviewed	GTP-binding nuclear protein Ran (EC 3.6.5.-) (Androgen receptor-associated protein 24) (GTPase Ran) (Ras-like protein TC4) (Ras-related nuclear protein)	RAN ARA24 OK/SW-cl.81	Homo sapiens (Human)	216
P62937	PPIA_HUMAN	Infected vs Healthy	0.895133	0.164445	108.322	3.28568e-07	2.15555e-06	NA	PPIA	PPIA_HUMAN	reviewed	Peptidyl-prolyl cis-trans isomerase A (PPIase A) (EC 5.2.1.8) (Cyclophilin A) (Cyclosporin A-binding protein) (Rotamase A) [Cleaved into: Peptidyl-prolyl cis-trans isomerase A, N-terminally processed]	PPIA CYPA	Homo sapiens (Human)	165
P63104	1433Z_HUMAN	Infected vs Healthy	0.702136	0.158847	92.5555	2.67912e-05	0.000116747	NA	YWHAZ	1433Z_HUMAN	reviewed	14-3-3 protein zeta/delta (Protein kinase C inhibitor protein 1) (KCIP-1)	YWHAZ	Homo sapiens (Human)	245
P63261	ACTG_HUMAN	Infected vs Healthy	0.572135	0.227551	31.4257	0.0172518	0.0374522	NA	ACTG1	ACTG_HUMAN	reviewed	Actin, cytoplasmic 2 (EC 3.6.4.-) (Gamma-actin) [Cleaved into: Actin, cytoplasmic 2, N-terminally processed]	ACTG1 ACTG	Homo sapiens (Human)	375
P67936	TPM4_HUMAN	Infected vs Healthy	0.483507	0.17439	108.913	0.00654374	0.0162593	NA	TPM4	TPM4_HUMAN	reviewed	Tropomyosin alpha-4 chain (TM30p1) (Tropomyosin-4)	TPM4	Homo sapiens (Human)	248
P68366	TBA4A_HUMAN	Infected vs Healthy	0.176413	0.220635	99.0718	0.425874	0.540951	NA	TUBA4A	TBA4A_HUMAN	reviewed	Tubulin alpha-4A chain (EC 3.6.5.-) (Alpha-tubulin 1) (Testis-specific alpha-tubulin) (Tubulin H2-alpha) (Tubulin alpha-1 chain)	TUBA4A TUBA1	Homo sapiens (Human)	448
P68871	HBB_HUMAN	Infected vs Healthy	1.47137	0.236428	109.008	9.25013e-09	9.35988e-08	NA	HBB	HBB_HUMAN	reviewed	Hemoglobin subunit beta (Beta-globin) (Hemoglobin beta chain) [Cleaved into: LVV-hemorphin-7; Spinorphin]	HBB	Homo sapiens (Human)	147
P69905	HBA_HUMAN	Infected vs Healthy	1.40392	0.224141	109.322	7.60032e-09	7.96033e-08	NA	HBA2	HBA_HUMAN	reviewed	Hemoglobin subunit alpha (Alpha-globin) (Hemoglobin alpha chain) [Cleaved into: Hemopressin]	HBA1; HBA2	Homo sapiens (Human)	142
P78371	TCPB_HUMAN	Infected vs Healthy	0.101241	0.209393	17.3456	0.634788	0.724625	NA	NA	TCPB_HUMAN	reviewed	T-complex protein 1 subunit beta (TCP-1-beta) (CCT-beta)	CCT2 99D8.1 CCTB	Homo sapiens (Human)	535
P78417	GSTO1_HUMAN	Infected vs Healthy	0.663941	0.152747	77.4788	4.15292e-05	0.000174598	NA	GSTO1	GSTO1_HUMAN	reviewed	Glutathione S-transferase omega-1 (GSTO-1) (EC 2.5.1.18) (Glutathione S-transferase omega 1-1) (GSTO 1-1) (Glutathione-dependent dehydroascorbate reductase) (EC 1.8.5.1) (Monomethylarsonic acid reductase) (MMA(V) reductase) (EC 1.20.4.2) (S-(Phenacyl)glutathione reductase) (SPG-R)	GSTO1 GSTTLP28	Homo sapiens (Human)	241
P78563	RED1_HUMAN	Infected vs Healthy	-0.302619	0.170092	107.912	0.0780302	0.138643	NA	ADARB1	RED1_HUMAN	reviewed	Double-stranded RNA-specific editase 1 (EC 3.5.4.37) (RNA-editing deaminase 1) (RNA-editing enzyme 1) (dsRNA adenosine deaminase)	ADARB1 ADAR2 DRADA2 RED1	Homo sapiens (Human)	741
P80108	PHLD_HUMAN	Infected vs Healthy	-0.787033	0.0974026	109.225	9.43576e-13	2.25326e-11	NA	GPLD1	PHLD_HUMAN	reviewed	Phosphatidylinositol-glycan-specific phospholipase D (PI-G PLD) (EC 3.1.4.50) (Glycoprotein phospholipase D) (Glycosyl-phosphatidylinositol-specific phospholipase D) (GPI-PLD) (GPI-specific phospholipase D)	GPLD1 PIGPLD1	Homo sapiens (Human)	840
P80188	NGAL_HUMAN	Infected vs Healthy	0.904596	0.170333	94.1798	7.26643e-07	4.21171e-06	NA	LCN2	NGAL_HUMAN	reviewed	Neutrophil gelatinase-associated lipocalin (NGAL) (25 kDa alpha-2-microglobulin-related subunit of MMP-9) (Lipocalin-2) (Oncogene 24p3) (Siderocalin) (p25)	LCN2 HNL NGAL	Homo sapiens (Human)	198
P80511	S10AC_HUMAN	Infected vs Healthy	0.750897	0.253198	78.9282	0.00399406	0.0107408	NA	S100A12	S10AC_HUMAN	reviewed	Protein S100-A12 (CGRP) (Calcium-binding protein in amniotic fluid 1) (CAAF1) (Calgranulin-C) (CAGC) (Extracellular newly identified RAGE-binding protein) (EN-RAGE) (Migration inhibitory factor-related protein 6) (MRP-6) (p6) (Neutrophil S100 protein) (S100 calcium-binding protein A12) [Cleaved into: Calcitermin]	S100A12	Homo sapiens (Human)	92
P80723	BASP1_HUMAN	Infected vs Healthy	0.382447	0.151959	77.4927	0.0139087	0.0309831	NA	BASP1	BASP1_HUMAN	reviewed	Brain acid soluble protein 1 (22 kDa neuronal tissue-enriched acidic protein) (Neuronal axonal membrane protein NAP-22)	BASP1 NAP22	Homo sapiens (Human)	227
P80748	LV321_HUMAN	Infected vs Healthy	-0.0416989	0.145294	107.423	0.774668	0.834796	NA	IGLV3-21	LV321_HUMAN	reviewed	Immunoglobulin lambda variable 3-21 (Ig lambda chain V-III region LOI) (Ig lambda chain V-V region DEL) (Ig lambda chain V-VII region MOT)	IGLV3-21	Homo sapiens (Human)	117
P81172	HEPC_HUMAN	Infected vs Healthy	0.724099	0.316901	30.967	0.0293235	0.0593428	NA	HAMP	HEPC_HUMAN	reviewed	Hepcidin (Liver-expressed antimicrobial peptide 1) (LEAP-1) (Putative liver tumor regressor) (PLTR) [Cleaved into: Hepcidin-25 (Hepc25); Hepcidin-20 (Hepc20)]	HAMP HEPC LEAP1 UNQ487/PRO1003	Homo sapiens (Human)	84
P98095	FBLN2_HUMAN	Infected vs Healthy	0.674831	0.537049	28.6349	0.21907	0.322925	NA	FBLN2	FBLN2_HUMAN	reviewed	Fibulin-2 (FIBL-2)	FBLN2	Homo sapiens (Human)	1184
P98160	PGBM_HUMAN	Infected vs Healthy	0.633645	0.114932	107.755	2.43315e-07	1.70893e-06	NA	HSPG2	PGBM_HUMAN	reviewed	Basement membrane-specific heparan sulfate proteoglycan core protein (HSPG) (Perlecan) (PLC) [Cleaved into: Endorepellin; LG3 peptide]	HSPG2	Homo sapiens (Human)	4391
Q00796	DHSO_HUMAN	Infected vs Healthy	0.437806	0.661452	17.3456	0.516741	0.619467	NA	SORD	DHSO_HUMAN	reviewed	Sorbitol dehydrogenase (SDH) (EC 1.1.1.-) ((R,R)-butanediol dehydrogenase) (EC 1.1.1.4) (L-iditol 2-dehydrogenase) (EC 1.1.1.14) (Polyol dehydrogenase) (Ribitol dehydrogenase) (RDH) (EC 1.1.1.56) (Xylitol dehydrogenase) (XDH) (EC 1.1.1.9)	SORD	Homo sapiens (Human)	357
Q01459	DIAC_HUMAN	Infected vs Healthy	-0.203141	0.241585	33.5149	0.40638	0.52062	NA	CTBS	NA	NA	NA	NA	NA	NA
Q01518	CAP1_HUMAN	Infected vs Healthy	0.82804	0.195565	110.837	4.75512e-05	0.000198518	NA	CAP1	CAP1_HUMAN	reviewed	Adenylyl cyclase-associated protein 1 (CAP 1)	CAP1 CAP	Homo sapiens (Human)	475
Q01638	ILRL1_HUMAN	Infected vs Healthy	1.89962	0.527868	32.3456	0.00105426	0.00326109	NA	IL1RL1	ILRL1_HUMAN	reviewed	Interleukin-1 receptor-like 1 (EC 3.2.2.6) (Protein ST2)	IL1RL1 DER4 ST2 T1	Homo sapiens (Human)	556
Q02985	FHR3_HUMAN	Infected vs Healthy	0.601376	0.252417	76.5074	0.0196803	0.041812	NA	CFHR3	FHR3_HUMAN	reviewed	Complement factor H-related protein 3 (FHR-3) (DOWN16) (H factor-like protein 3)	CFHR3 CFHL3 FHR3	Homo sapiens (Human)	330
Q03154	ACY1_HUMAN	Infected vs Healthy	1.05566	0.828163	20.7568	0.216499	0.319926	NA	ACY1	ACY1_HUMAN	reviewed	Aminoacylase-1 (ACY-1) (EC 3.5.1.14) (N-acyl-L-amino-acid amidohydrolase)	ACY1	Homo sapiens (Human)	408
Q03591	FHR1_HUMAN	Infected vs Healthy	0.1532	0.175506	107.764	0.384655	0.499215	NA	CFHR1	FHR1_HUMAN	reviewed	Complement factor H-related protein 1 (FHR-1) (H factor-like protein 1) (FHL-1) (H-factor-like 1) (H36)	CFHR1 CFHL CFHL1 CFHL1P CFHR1P FHR1 HFL1 HFL2	Homo sapiens (Human)	330
Q04756	HGFA_HUMAN	Infected vs Healthy	-0.33988	0.0858619	108.011	0.000135394	0.000495891	NA	HGFAC	HGFA_HUMAN	reviewed	Hepatocyte growth factor activator (HGF activator) (HGFA) (EC 3.4.21.-) [Cleaved into: Hepatocyte growth factor activator short chain; Hepatocyte growth factor activator long chain]	HGFAC	Homo sapiens (Human)	655
Q06033	ITIH3_HUMAN	Infected vs Healthy	0.955501	0.0802006	108.455	1.98887e-21	3.95784e-19	NA	ITIH3	ITIH3_HUMAN	reviewed	Inter-alpha-trypsin inhibitor heavy chain H3 (ITI heavy chain H3) (ITI-HC3) (Inter-alpha-inhibitor heavy chain 3) (Serum-derived hyaluronan-associated protein) (SHAP)	ITIH3	Homo sapiens (Human)	890
Q06830	PRDX1_HUMAN	Infected vs Healthy	0.906293	0.260639	63.6343	0.000918846	0.002872	NA	PRDX1	PRDX1_HUMAN	reviewed	Peroxiredoxin-1 (EC 1.11.1.24) (Natural killer cell-enhancing factor A) (NKEF-A) (Proliferation-associated gene protein) (PAG) (Thioredoxin peroxidase 2) (Thioredoxin-dependent peroxide reductase 2) (Thioredoxin-dependent peroxiredoxin 1)	PRDX1 PAGA PAGB TDPX2	Homo sapiens (Human)	199
Q07954	LRP1_HUMAN	Infected vs Healthy	0.525445	0.143478	77.4263	0.000455293	0.00150171	NA	LRP1	LRP1_HUMAN	reviewed	Prolow-density lipoprotein receptor-related protein 1 (LRP-1) (Alpha-2-macroglobulin receptor) (A2MR) (Apolipoprotein E receptor) (APOER) (CD antigen CD91) [Cleaved into: Low-density lipoprotein receptor-related protein 1 85 kDa subunit (LRP-85); Low-density lipoprotein receptor-related protein 1 515 kDa subunit (LRP-515); Low-density lipoprotein receptor-related protein 1 intracellular domain (L…	LRP1 A2MR APR	Homo sapiens (Human)	4544
Q08380	LG3BP_HUMAN	Infected vs Healthy	0.248833	0.117112	108.097	0.0358874	0.070943	NA	LGALS3BP	LG3BP_HUMAN	reviewed	Galectin-3-binding protein (Basement membrane autoantigen p105) (Lectin galactoside-binding soluble 3-binding protein) (Mac-2-binding protein) (MAC2BP) (Mac-2 BP) (Tumor-associated antigen 90K)	LGALS3BP M2BP	Homo sapiens (Human)	585
Q08830	FGL1_HUMAN	Infected vs Healthy	1.36476	0.142041	107.92	3.65451e-16	1.81812e-14	NA	FGL1	FGL1_HUMAN	reviewed	Fibrinogen-like protein 1 (HP-041) (Hepassocin) (HPS) (Hepatocyte-derived fibrinogen-related protein 1) (HFREP-1) (Liver fibrinogen-related protein 1) (LFIRE-1)	FGL1 HFREP1	Homo sapiens (Human)	312
Q08ET2	SIG14_HUMAN	Infected vs Healthy	0.266226	0.252678	19.3516	0.305036	0.42748	NA	SIGLEC14	NA	NA	NA	NA	NA	NA
Q12805	FBLN3_HUMAN	Infected vs Healthy	0.529258	0.0963318	107.93	2.64126e-07	1.81245e-06	NA	EFEMP1	FBLN3_HUMAN	reviewed	EGF-containing fibulin-like extracellular matrix protein 1 (Extracellular protein S1-5) (Fibrillin-like protein) (Fibulin-3) (FIBL-3)	EFEMP1 FBLN3 FBNL	Homo sapiens (Human)	493
Q12913	PTPRJ_HUMAN	Infected vs Healthy	-0.00676788	0.136317	76.3992	0.960533	0.976896	NA	PTPRJ	PTPRJ_HUMAN	reviewed	Receptor-type tyrosine-protein phosphatase eta (Protein-tyrosine phosphatase eta) (R-PTP-eta) (EC 3.1.3.48) (Density-enhanced phosphatase 1) (DEP-1) (HPTP eta) (Protein-tyrosine phosphatase receptor type J) (R-PTP-J) (CD antigen CD148)	PTPRJ DEP1	Homo sapiens (Human)	1337
Q13103	SPP24_HUMAN	Infected vs Healthy	-0.789954	0.18634	85.3297	5.65367e-05	0.000229608	NA	SPP2	SPP24_HUMAN	reviewed	Secreted phosphoprotein 24 (Spp-24) (Secreted phosphoprotein 2)	SPP2 SPP24	Homo sapiens (Human)	211
Q13201	MMRN1_HUMAN	Infected vs Healthy	0.793555	0.186329	92.0945	4.94711e-05	0.000204896	NA	MMRN1	MMRN1_HUMAN	reviewed	Multimerin-1 (EMILIN-4) (Elastin microfibril interface located protein 4) (Elastin microfibril interfacer 4) (Endothelial cell multimerin) [Cleaved into: Platelet glycoprotein Ia*; 155 kDa platelet multimerin (p-155) (p155)]	MMRN1 ECM EMILIN4 GPIA* MMRN	Homo sapiens (Human)	1228
Q13228	SBP1_HUMAN	Infected vs Healthy	0.628349	0.264539	49.3456	0.021465	0.0449594	NA	SELENBP1	SBP1_HUMAN	reviewed	Methanethiol oxidase (MTO) (EC 1.8.3.4) (56 kDa selenium-binding protein) (SBP56) (SP56) (Selenium-binding protein 1)	SELENBP1 SBP	Homo sapiens (Human)	472
Q13740	CD166_HUMAN	Infected vs Healthy	0.203443	0.152436	45.3627	0.188663	0.285868	NA	ALCAM	CD166_HUMAN	reviewed	CD166 antigen (Activated leukocyte cell adhesion molecule) (CD antigen CD166)	ALCAM MEMD	Homo sapiens (Human)	583
Q13790	APOF_HUMAN	Infected vs Healthy	-0.0618062	0.0859387	107.49	0.473585	0.580555	NA	APOF	APOF_HUMAN	reviewed	Apolipoprotein F (Apo-F) (Lipid transfer inhibitor protein) (LTIP)	APOF	Homo sapiens (Human)	326
Q13822	ENPP2_HUMAN	Infected vs Healthy	0.29621	0.133524	77.7916	0.0294432	0.0593838	NA	ENPP2	ENPP2_HUMAN	reviewed	Ectonucleotide pyrophosphatase/phosphodiesterase family member 2 (E-NPP 2) (EC 3.1.4.39) (Autotaxin) (Extracellular lysophospholipase D) (LysoPLD)	ENPP2 ATX PDNP2	Homo sapiens (Human)	863
Q14019	COTL1_HUMAN	Infected vs Healthy	0.773797	0.220933	83.4607	0.000743446	0.00238622	NA	COTL1	COTL1_HUMAN	reviewed	Coactosin-like protein	COTL1 CLP	Homo sapiens (Human)	142
Q14118	DAG1_HUMAN	Infected vs Healthy	0.910198	0.14192	107.881	3.86689e-09	4.42472e-08	NA	DAG1	DAG1_HUMAN	reviewed	Dystroglycan 1 (Dystroglycan) (Dystrophin-associated glycoprotein 1) [Cleaved into: Alpha-dystroglycan (Alpha-DG); Beta-dystroglycan (Beta-DG)]	DAG1	Homo sapiens (Human)	895
Q14126	DSG2_HUMAN	Infected vs Healthy	0.0825237	0.171982	17.3456	0.637337	0.726126	NA	DSG2	DSG2_HUMAN	reviewed	Desmoglein-2 (Cadherin family member 5) (HDGC)	DSG2 CDHF5	Homo sapiens (Human)	1118
Q14515	SPRL1_HUMAN	Infected vs Healthy	0.549254	0.121808	109.614	1.63928e-05	7.35826e-05	NA	SPARCL1	SPRL1_HUMAN	reviewed	SPARC-like protein 1 (High endothelial venule protein) (Hevin) (MAST 9)	SPARCL1	Homo sapiens (Human)	664
Q14520	HABP2_HUMAN	Infected vs Healthy	-0.0780271	0.0464666	107.507	0.0960158	0.167118	NA	HABP2	HABP2_HUMAN	reviewed	Hyaluronan-binding protein 2 (EC 3.4.21.-) (Factor VII-activating protease) (Factor seven-activating protease) (FSAP) (Hepatocyte growth factor activator-like protein) (Plasma hyaluronan-binding protein) [Cleaved into: Hyaluronan-binding protein 2 50 kDa heavy chain; Hyaluronan-binding protein 2 50 kDa heavy chain alternate form; Hyaluronan-binding protein 2 27 kDa light chain; Hyaluronan-binding…	HABP2 HGFAL PHBP	Homo sapiens (Human)	560
Q14624	ITIH4_HUMAN	Infected vs Healthy	0.268654	0.0584303	107.633	1.16898e-05	5.49513e-05	NA	ITIH4	ITIH4_HUMAN	reviewed	Inter-alpha-trypsin inhibitor heavy chain H4 (ITI heavy chain H4) (ITI-HC4) (Inter-alpha-inhibitor heavy chain 4) (Inter-alpha-trypsin inhibitor family heavy chain-related protein) (IHRP) (Plasma kallikrein sensitive glycoprotein 120) (Gp120) (PK-120) [Cleaved into: 70 kDa inter-alpha-trypsin inhibitor heavy chain H4; 35 kDa inter-alpha-trypsin inhibitor heavy chain H4]	ITIH4 IHRP ITIHL1 PK120 PRO1851	Homo sapiens (Human)	930
Q14679	TTLL4_HUMAN	Infected vs Healthy	0.62647	0.616231	17.3456	0.323307	0.444545	NA	TTLL4	TTLL4_HUMAN	reviewed	Tubulin monoglutamylase TTLL4 (EC 6.3.2.-) (Protein monoglutamylase TTLL4) (Tubulin--tyrosine ligase-like protein 4)	TTLL4 KIAA0173	Homo sapiens (Human)	1199
Q15084	PDIA6_HUMAN	Infected vs Healthy	1.13381	0.49564	21.3888	0.0324404	0.0647722	NA	PDIA6	PDIA6_HUMAN	reviewed	Protein disulfide-isomerase A6 (EC 5.3.4.1) (Endoplasmic reticulum protein 5) (ER protein 5) (ERp5) (Protein disulfide isomerase P5) (Thioredoxin domain-containing protein 7)	PDIA6 ERP5 P5 TXNDC7	Homo sapiens (Human)	440
Q15113	PCOC1_HUMAN	Infected vs Healthy	-0.0254444	0.102295	107.55	0.804039	0.860235	NA	PCOLCE	PCOC1_HUMAN	reviewed	Procollagen C-endopeptidase enhancer 1 (Procollagen COOH-terminal proteinase enhancer 1) (PCPE-1) (Procollagen C-proteinase enhancer 1) (Type 1 procollagen C-proteinase enhancer protein) (Type I procollagen COOH-terminal proteinase enhancer)	PCOLCE PCPE1	Homo sapiens (Human)	449
Q15166	PON3_HUMAN	Infected vs Healthy	-0.525611	0.100665	62.4415	2.16045e-06	1.1314e-05	NA	PON3	PON3_HUMAN	reviewed	Serum paraoxonase/lactonase 3 (EC 3.1.1.2) (EC 3.1.1.81) (EC 3.1.8.1)	PON3	Homo sapiens (Human)	354
Q15404	RSU1_HUMAN	Infected vs Healthy	0.716068	0.301323	47.6974	0.0215455	0.0449594	NA	RSU1	RSU1_HUMAN	reviewed	Ras suppressor protein 1 (RSP-1) (Rsu-1)	RSU1 RSP1	Homo sapiens (Human)	277
Q15485	FCN2_HUMAN	Infected vs Healthy	-0.230624	0.111573	107.779	0.0411278	0.0797185	NA	FCN2	FCN2_HUMAN	reviewed	Ficolin-2 (37 kDa elastin-binding protein) (Collagen/fibrinogen domain-containing protein 2) (EBP-37) (Ficolin-B) (Ficolin-beta) (Hucolin) (L-ficolin) (Serum lectin p35)	FCN2 FCNL	Homo sapiens (Human)	313
Q15582	BGH3_HUMAN	Infected vs Healthy	0.116435	0.0766317	107.551	0.131592	0.21348	NA	TGFBI	BGH3_HUMAN	reviewed	Transforming growth factor-beta-induced protein ig-h3 (Beta ig-h3) (Kerato-epithelin) (RGD-containing collagen-associated protein) (RGD-CAP)	TGFBI BIGH3	Homo sapiens (Human)	683
Q15828	CYTM_HUMAN	Infected vs Healthy	0.270149	0.316557	32.3842	0.399706	0.514277	NA	CST6	CYTM_HUMAN	reviewed	Cystatin-M (Cystatin-6) (Cystatin-E)	CST6	Homo sapiens (Human)	149
Q15848	ADIPO_HUMAN	Infected vs Healthy	0.312252	0.130522	107.861	0.018471	0.0395182	NA	ADIPOQ	ADIPO_HUMAN	reviewed	Adiponectin (30 kDa adipocyte complement-related protein) (Adipocyte complement-related 30 kDa protein) (ACRP30) (Adipocyte, C1q and collagen domain-containing protein) (Adipose most abundant gene transcript 1 protein) (apM-1) (Gelatin-binding protein)	ADIPOQ ACDC ACRP30 APM1 GBP28	Homo sapiens (Human)	244
Q15878	CAC1E_HUMAN	Infected vs Healthy	-0.562653	0.201942	32.3522	0.00884775	0.0208779	NA	CACNA1E	NA	NA	NA	NA	NA	NA
Q15942	ZYX_HUMAN	Infected vs Healthy	0.632932	0.224721	48.86	0.00698381	0.0170177	NA	ZYX	ZYX_HUMAN	reviewed	Zyxin (Zyxin-2)	ZYX	Homo sapiens (Human)	572
Q16270	IBP7_HUMAN	Infected vs Healthy	0.665459	0.114813	107.54	6.86642e-08	5.61542e-07	NA	IGFBP7	IBP7_HUMAN	reviewed	Insulin-like growth factor-binding protein 7 (IBP-7) (IGF-binding protein 7) (IGFBP-7) (IGFBP-rP1) (MAC25 protein) (PGI2-stimulating factor) (Prostacyclin-stimulating factor) (Tumor-derived adhesion factor) (TAF)	IGFBP7 MAC25 PSF	Homo sapiens (Human)	282
Q16610	ECM1_HUMAN	Infected vs Healthy	-0.478588	0.0740858	107.725	3.11268e-09	3.64366e-08	NA	ECM1	ECM1_HUMAN	reviewed	Extracellular matrix protein 1 (Secretory component p85)	ECM1	Homo sapiens (Human)	540
Q16627	CCL14_HUMAN	Infected vs Healthy	1.01939	0.284432	17.3456	0.00222694	0.00648528	NA	CCL14	CCL14_HUMAN	reviewed	C-C motif chemokine 14 (Chemokine CC-1/CC-3) (HCC-1/HCC-3) (HCC-1(1-74)) (NCC-2) (Small-inducible cytokine A14) [Cleaved into: HCC-1(3-74); HCC-1(4-74); HCC-1(9-74)]	CCL14 NCC2 SCYA14	Homo sapiens (Human)	93
Q16706	MA2A1_HUMAN	Infected vs Healthy	0.492868	0.212864	32.3556	0.0270818	0.0555595	NA	MAN2A1	MA2A1_HUMAN	reviewed	Alpha-mannosidase 2 (EC 3.2.1.114) (Golgi alpha-mannosidase II) (AMan II) (Man II) (Mannosidase alpha class 2A member 1) (Mannosyl-oligosaccharide 1,3-1,6-alpha-mannosidase)	MAN2A1 MANA2	Homo sapiens (Human)	1144
Q16822	PCKGM_HUMAN	Infected vs Healthy	0.726546	0.953658	17.3456	0.456383	0.568164	NA	PCK2	PCKGM_HUMAN	reviewed	Phosphoenolpyruvate carboxykinase [GTP], mitochondrial (PEPCK-M) (EC 4.1.1.32)	PCK2 PEPCK2	Homo sapiens (Human)	640
Q16851	UGPA_HUMAN	Infected vs Healthy	1.28792	0.831232	17.3456	0.139335	0.224212	NA	UGP2	UGPA_HUMAN	reviewed	UTP--glucose-1-phosphate uridylyltransferase (EC 2.7.7.9) (UDP-glucose pyrophosphorylase) (UDPGP) (UGPase)	UGP2 UGP1	Homo sapiens (Human)	508
Q3ZCW2	LEGL_HUMAN	Infected vs Healthy	0.785254	0.355555	17.3456	0.0409355	0.0796042	NA	LGALSL	LEGL_HUMAN	reviewed	Galectin-related protein (Galectin-like protein) (Lectin galactoside-binding-like protein)	LGALSL GRP HSPC159	Homo sapiens (Human)	172
Q4LDE5	SVEP1_HUMAN	Infected vs Healthy	0.82875	0.27886	62.607	0.00419525	0.0112312	NA	SVEP1	SVEP1_HUMAN	reviewed	Sushi, von Willebrand factor type A, EGF and pentraxin domain-containing protein 1 (CCP module-containing protein 22) (Polydom) (Selectin-like osteoblast-derived protein) (SEL-OB) (Serologically defined breast cancer antigen NY-BR-38)	SVEP1 C9orf13 CCP22 SELOB	Homo sapiens (Human)	3571
Q53LP3	SWAHC_HUMAN	Infected vs Healthy	-0.471989	0.151686	62.3806	0.0028061	0.00782822	NA	SOWAHC	NA	NA	NA	NA	NA	NA
Q562R1	ACTBL_HUMAN	Infected vs Healthy	-0.0138676	0.407179	17.3456	0.97322	0.983886	NA	ACTBL2	NA	NA	NA	NA	NA	NA
Q6EMK4	VASN_HUMAN	Infected vs Healthy	0.409104	0.0692382	107.696	4.09707e-08	3.65068e-07	NA	VASN	VASN_HUMAN	reviewed	Vasorin (Protein slit-like 2)	VASN SLITL2 UNQ314/PRO357/PRO1282	Homo sapiens (Human)	673
Q6Q788	APOA5_HUMAN	Infected vs Healthy	-0.0946563	0.148143	93.1379	0.524421	0.626159	NA	APOA5	APOA5_HUMAN	reviewed	Apolipoprotein A-V (Apo-AV) (ApoA-V) (Apolipoprotein A5) (Regeneration-associated protein 3)	APOA5 RAP3 UNQ411/PRO773	Homo sapiens (Human)	366
Q6UWP8	SBSN_HUMAN	Infected vs Healthy	0.728564	0.189311	75.3957	0.000247057	0.000857516	NA	SBSN	SBSN_HUMAN	reviewed	Suprabasin	SBSN UNQ698/PRO1343	Homo sapiens (Human)	590
Q6UX71	PXDC2_HUMAN	Infected vs Healthy	0.385641	0.0991552	87.3529	0.000195681	0.00069125	NA	PLXDC2	PXDC2_HUMAN	reviewed	Plexin domain-containing protein 2 (Tumor endothelial marker 7-related protein)	PLXDC2 TEM7R UNQ2514/PRO6003	Homo sapiens (Human)	529
Q6UXB8	PI16_HUMAN	Infected vs Healthy	-0.330254	0.118929	107.799	0.00647336	0.0162593	NA	PI16	PI16_HUMAN	reviewed	Peptidase inhibitor 16 (PI-16) (Cysteine-rich secretory protein 9) (CRISP-9) (PSP94-binding protein) (CD antigen CD364)	PI16 CRISP9 PSPBP PSEC0164 UNQ289/PRO328	Homo sapiens (Human)	463
Q6UY14	ATL4_HUMAN	Infected vs Healthy	0.113471	0.551208	5.3456	0.844514	0.885927	NA	ADAMTSL4	ATL4_HUMAN	reviewed	ADAMTS-like protein 4 (ADAMTSL-4) (Thrombospondin repeat-containing protein 1)	ADAMTSL4 TSRC1 PP1396 UNQ2803/PRO34012	Homo sapiens (Human)	1074
Q6YHK3	CD109_HUMAN	Infected vs Healthy	-0.0943902	0.125614	32.7047	0.457767	0.568164	NA	CD109	CD109_HUMAN	reviewed	CD109 antigen (150 kDa TGF-beta-1-binding protein) (C3 and PZP-like alpha-2-macroglobulin domain-containing protein 7) (Platelet-specific Gov antigen) (p180) (r150) (CD antigen CD109)	CD109 CPAMD7	Homo sapiens (Human)	1445
Q76LX8	ATS13_HUMAN	Infected vs Healthy	-0.454742	0.0883548	107.505	1.20379e-06	6.6543e-06	NA	ADAMTS13	ATS13_HUMAN	reviewed	A disintegrin and metalloproteinase with thrombospondin motifs 13 (ADAM-TS 13) (ADAM-TS13) (ADAMTS-13) (EC 3.4.24.87) (von Willebrand factor-cleaving protease) (vWF-CP) (vWF-cleaving protease)	ADAMTS13 C9orf8 UNQ6102/PRO20085	Homo sapiens (Human)	1427
Q7Z4W1	DCXR_HUMAN	Infected vs Healthy	0.387645	0.66032	17.3456	0.564729	0.659772	NA	DCXR	DCXR_HUMAN	reviewed	L-xylulose reductase (XR) (EC 1.1.1.10) (Carbonyl reductase II) (Dicarbonyl/L-xylulose reductase) (Kidney dicarbonyl reductase) (kiDCR) (Short chain dehydrogenase/reductase family 20C member 1) (Sperm surface protein P34H)	DCXR SDR20C1	Homo sapiens (Human)	244
Q86U17	SPA11_HUMAN	Infected vs Healthy	0.102833	0.132866	60.363	0.441975	0.554326	NA	SERPINA11	SPA11_HUMAN	reviewed	Serpin A11	SERPINA11	Homo sapiens (Human)	422
Q86UD1	OAF_HUMAN	Infected vs Healthy	0.712898	0.149039	61.4979	1.11785e-05	5.29647e-05	NA	OAF	OAF_HUMAN	reviewed	Out at first protein homolog (HCV NS5A-transactivated protein 13 target protein 2)	OAF NS5ATP13TP2	Homo sapiens (Human)	273
Q86UX7	URP2_HUMAN	Infected vs Healthy	0.548255	0.185417	62.4107	0.00438291	0.0116187	NA	FERMT3	URP2_HUMAN	reviewed	Fermitin family homolog 3 (Kindlin-3) (MIG2-like protein) (Unc-112-related protein 2)	FERMT3 KIND3 MIG2B URP2	Homo sapiens (Human)	667
Q86VB7	C163A_HUMAN	Infected vs Healthy	0.663155	0.145223	108.583	1.31522e-05	6.13426e-05	NA	CD163	C163A_HUMAN	reviewed	Scavenger receptor cysteine-rich type 1 protein M130 (Hemoglobin scavenger receptor) (CD antigen CD163) [Cleaved into: Soluble CD163 (sCD163)]	CD163 M130	Homo sapiens (Human)	1156
Q8N149	LIRA2_HUMAN	Infected vs Healthy	0.117379	0.224597	17.3456	0.607849	0.699202	NA	LILRA2	LIRA2_HUMAN	reviewed	Leukocyte immunoglobulin-like receptor subfamily A member 2 (CD85 antigen-like family member H) (Immunoglobulin-like transcript 1) (ILT-1) (Leukocyte immunoglobulin-like receptor 7) (LIR-7) (CD antigen CD85h)	LILRA2 ILT1 LIR7	Homo sapiens (Human)	483
Q8N6C8	LIRA3_HUMAN	Infected vs Healthy	0.828748	0.198331	59.5769	9.7339e-05	0.000367794	NA	LILRA3	LIRA3_HUMAN	reviewed	Leukocyte immunoglobulin-like receptor subfamily A member 3 (CD85 antigen-like family member E) (Immunoglobulin-like transcript 6) (ILT-6) (Leukocyte immunoglobulin-like receptor 4) (LIR-4) (Monocyte inhibitory receptor HM43/HM31) (CD antigen CD85e)	LILRA3 ILT6 LIR4	Homo sapiens (Human)	439
Q8NBJ4	GOLM1_HUMAN	Infected vs Healthy	0.843717	0.252635	41.1446	0.00179096	0.00531942	NA	GOLM1	GOLM1_HUMAN	reviewed	Golgi membrane protein 1 (Golgi membrane protein GP73) (Golgi phosphoprotein 2)	GOLM1 C9orf155 GOLPH2 PSEC0242 UNQ686/PRO1326	Homo sapiens (Human)	401
Q8NBP7	PCSK9_HUMAN	Infected vs Healthy	0.129793	0.13388	68.4237	0.335726	0.455519	NA	PCSK9	PCSK9_HUMAN	reviewed	Proprotein convertase subtilisin/kexin type 9 (EC 3.4.21.-) (Neural apoptosis-regulated convertase 1) (NARC-1) (Proprotein convertase 9) (PC9) (Subtilisin/kexin-like protease PC9)	PCSK9 NARC1 PSEC0052	Homo sapiens (Human)	692
Q8NBS9	TXND5_HUMAN	Infected vs Healthy	1.1566	0.284725	16.3456	0.000870655	0.00275016	NA	TXNDC5	TXND5_HUMAN	reviewed	Thioredoxin domain-containing protein 5 (EC 1.8.4.-) (EC 5.3.4.1) (Endoplasmic reticulum resident protein 46) (ER protein 46) (ERp46) (Thioredoxin-like protein p46)	TXNDC5 TLP46 UNQ364/PRO700	Homo sapiens (Human)	432
Q92496	FHR4_HUMAN	Infected vs Healthy	-0.012497	0.117252	107.537	0.915319	0.940526	NA	CFHR4	FHR4_HUMAN	reviewed	Complement factor H-related protein 4 (FHR-4)	CFHR4 CFHL4 FHR4	Homo sapiens (Human)	578
Q92743	HTRA1_HUMAN	Infected vs Healthy	0.43567	0.444666	22.2073	0.337755	0.457233	NA	HTRA1	HTRA1_HUMAN	reviewed	Serine protease HTRA1 (EC 3.4.21.-) (High-temperature requirement A serine peptidase 1) (L56) (Serine protease 11)	HTRA1 HTRA PRSS11	Homo sapiens (Human)	480
Q92820	GGH_HUMAN	Infected vs Healthy	0.131979	0.167225	47.4949	0.4339	0.546495	NA	GGH	GGH_HUMAN	reviewed	Gamma-glutamyl hydrolase (EC 3.4.19.9) (Conjugase) (GH) (Gamma-Glu-X carboxypeptidase)	GGH	Homo sapiens (Human)	318
Q92954	PRG4_HUMAN	Infected vs Healthy	-0.0356417	0.0901757	108.065	0.69344	0.771082	NA	PRG4	PRG4_HUMAN	reviewed	Proteoglycan 4 (Lubricin) (Megakaryocyte-stimulating factor) (Superficial zone proteoglycan) [Cleaved into: Proteoglycan 4 C-terminal part]	PRG4 MSF SZP	Homo sapiens (Human)	1404
Q93088	BHMT1_HUMAN	Infected vs Healthy	0.931019	1.00667	17.3456	0.367734	0.482499	NA	BHMT	BHMT1_HUMAN	reviewed	Betaine--homocysteine S-methyltransferase 1 (EC 2.1.1.5)	BHMT	Homo sapiens (Human)	406
Q969E1	LEAP2_HUMAN	Infected vs Healthy	0.361278	0.185631	76.6267	0.0552952	0.101887	NA	LEAP2	LEAP2_HUMAN	reviewed	Liver-expressed antimicrobial peptide 2 (LEAP-2)	LEAP2	Homo sapiens (Human)	77
Q96AY4	TTC28_HUMAN	Infected vs Healthy	-0.690473	0.102974	62.3595	6.77901e-09	7.22691e-08	NA	TTC28	TTC28_HUMAN	reviewed	Tetratricopeptide repeat protein 28 (TPR repeat protein 28) (TPR repeat-containing big gene cloned at Keio)	TTC28 KIAA1043 TPRBK	Homo sapiens (Human)	2481
Q96FE7	P3IP1_HUMAN	Infected vs Healthy	Inf	NA	NA	NA	NA	oneConditionMissing	NA	NA	NA	NA	NA	NA	NA
Q96IY4	CBPB2_HUMAN	Infected vs Healthy	-0.061575	0.0480034	107.605	0.202346	0.302002	NA	CPB2	CBPB2_HUMAN	reviewed	Carboxypeptidase B2 (EC 3.4.17.20) (Carboxypeptidase U) (CPU) (Plasma carboxypeptidase B) (pCPB) (Thrombin-activable fibrinolysis inhibitor) (TAFI)	CPB2	Homo sapiens (Human)	423
Q96KN2	CNDP1_HUMAN	Infected vs Healthy	-0.691913	0.11937	108.497	6.74087e-08	5.58931e-07	NA	CNDP1	CNDP1_HUMAN	reviewed	Beta-Ala-His dipeptidase (EC 3.4.13.20) (CNDP dipeptidase 1) (Carnosine dipeptidase 1) (Glutamate carboxypeptidase-like protein 2) (Serum carnosinase)	CNDP1 CN1 CPGL2 UNQ1915/PRO4380	Homo sapiens (Human)	507
Q96NU7	HUTI_HUMAN	Infected vs Healthy	0.0578905	0.47275	17.3456	0.903946	0.935279	NA	AMDHD1	HUTI_HUMAN	reviewed	Probable imidazolonepropionase (EC 3.5.2.7) (Amidohydrolase domain-containing protein 1)	AMDHD1 HMFT1272	Homo sapiens (Human)	426
Q96NZ9	PRAP1_HUMAN	Infected vs Healthy	0.63487	0.20942	32.4251	0.00475549	0.0123436	NA	PRAP1	PRAP1_HUMAN	reviewed	Proline-rich acidic protein 1 (Epididymis tissue protein Li 178) (Uterine-specific proline-rich acidic protein)	PRAP1 UPA UNQ608/PRO1195	Homo sapiens (Human)	151
Q96PD5	PGRP2_HUMAN	Infected vs Healthy	-0.724779	0.085535	107.537	1.36632e-13	4.29313e-12	NA	PGLYRP2	PGRP2_HUMAN	reviewed	N-acetylmuramoyl-L-alanine amidase (EC 3.5.1.28) (Peptidoglycan recognition protein 2) (Peptidoglycan recognition protein long) (PGRP-L)	PGLYRP2 PGLYRPL PGRPL UNQ3103/PRO10102	Homo sapiens (Human)	576
Q96Q91	B3A4_HUMAN	Infected vs Healthy	-0.844657	0.165526	32.3459	1.43338e-05	6.53229e-05	NA	SLC4A9	B3A4_HUMAN	reviewed	Anion exchange protein 4 (AE 4) (Anion exchanger 4) (Sodium bicarbonate cotransporter 5) (Solute carrier family 4 member 9)	SLC4A9 AE4 SBC5	Homo sapiens (Human)	983
Q96S96	PEBP4_HUMAN	Infected vs Healthy	0.177046	0.292772	32.3587	0.549581	0.647139	NA	PEBP4	NA	NA	NA	NA	NA	NA
Q99497	PARK7_HUMAN	Infected vs Healthy	0.606938	0.177499	63.0289	0.00110543	0.00340176	NA	PARK7	PARK7_HUMAN	reviewed	Parkinson disease protein 7 (Maillard deglycase) (Oncogene DJ1) (Parkinsonism-associated deglycase) (Protein DJ-1) (DJ-1) (Protein/nucleic acid deglycase DJ-1) (EC 3.1.2.-, EC 3.5.1.-, EC 3.5.1.124)	PARK7	Homo sapiens (Human)	189
Q99784	NOE1_HUMAN	Infected vs Healthy	0.313708	0.0927307	107.614	0.00100081	0.00311189	NA	OLFM1	NOE1_HUMAN	reviewed	Noelin (Neuronal olfactomedin-related ER localized protein) (Olfactomedin-1)	OLFM1 NOE1 NOEL1	Homo sapiens (Human)	485
Q99969	RARR2_HUMAN	Infected vs Healthy	0.266023	0.0861887	107.468	0.0025762	0.00730467	NA	RARRES2	RARR2_HUMAN	reviewed	Retinoic acid receptor responder protein 2 (Chemerin) (RAR-responsive protein TIG2) (Tazarotene-induced gene 2 protein)	RARRES2 TIG2	Homo sapiens (Human)	163
Q9BUN1	MENT_HUMAN	Infected vs Healthy	-0.725708	0.146044	73.4586	4.2561e-06	2.1352e-05	NA	MENT	MENT_HUMAN	reviewed	Protein MENT (Methylated in normal thymocytes protein)	MENT C1orf56 UNQ547/PRO1104	Homo sapiens (Human)	341
Q9BWD1	THIC_HUMAN	Infected vs Healthy	0.105152	1.06302	13.3456	0.922673	0.946453	NA	ACAT2	THIC_HUMAN	reviewed	Acetyl-CoA acetyltransferase, cytosolic (EC 2.3.1.9) (Acetyl-CoA transferase-like protein) (Cytosolic acetoacetyl-CoA thiolase)	ACAT2 ACTL	Homo sapiens (Human)	397
Q9BWP8	COL11_HUMAN	Infected vs Healthy	0.180057	0.0972485	92.4023	0.0672893	0.121365	NA	COLEC11	COL11_HUMAN	reviewed	Collectin-11 (Collectin kidney protein 1) (CL-K1)	COLEC11 UNQ596/PRO1182	Homo sapiens (Human)	271
Q9BXR6	FHR5_HUMAN	Infected vs Healthy	0.373831	0.105301	109.419	0.000568926	0.001856	NA	CFHR5	FHR5_HUMAN	reviewed	Complement factor H-related protein 5 (FHR-5)	CFHR5 CFHL5 FHR5	Homo sapiens (Human)	569
Q9BYE9	CDHR2_HUMAN	Infected vs Healthy	1.28436	0.301047	58.6199	7.34557e-05	0.000294316	NA	CDHR2	CDHR2_HUMAN	reviewed	Cadherin-related family member 2 (Protocadherin LKC) (PC-LKC) (Protocadherin-24)	CDHR2 PCDH24 PCLKC	Homo sapiens (Human)	1310
Q9H299	SH3L3_HUMAN	Infected vs Healthy	0.358022	0.122614	92.415	0.00439837	0.0116187	NA	SH3BGRL3	SH3L3_HUMAN	reviewed	SH3 domain-binding glutamic acid-rich-like protein 3 (SH3 domain-binding protein 1) (SH3BP-1) (TNF inhibitory protein B1) (TIP-B1)	SH3BGRL3 P1725	Homo sapiens (Human)	93
Q9H4A9	DPEP2_HUMAN	Infected vs Healthy	-0.13249	0.138801	47.4965	0.344648	0.461436	NA	DPEP2	DPEP2_HUMAN	reviewed	Dipeptidase 2 (EC 3.4.13.19)	DPEP2 UNQ284/PRO323	Homo sapiens (Human)	486
Q9H4B7	TBB1_HUMAN	Infected vs Healthy	0.206717	0.180422	47.6626	0.257623	0.372399	NA	TUBB1	TBB1_HUMAN	reviewed	Tubulin beta-1 chain	TUBB1	Homo sapiens (Human)	451
Q9HBI1	PARVB_HUMAN	Infected vs Healthy	0.553184	0.226797	47.359	0.0185238	0.0395182	NA	PARVB	PARVB_HUMAN	reviewed	Beta-parvin (Affixin)	PARVB CGI-56	Homo sapiens (Human)	364
Q9HD89	RETN_HUMAN	Infected vs Healthy	0.178528	0.179029	17.3456	0.332377	0.452002	NA	RETN	RETN_HUMAN	reviewed	Resistin (Adipose tissue-specific secretory factor) (ADSF) (C/EBP-epsilon-regulated myeloid-specific secreted cysteine-rich protein) (Cysteine-rich secreted protein A12-alpha-like 2) (Cysteine-rich secreted protein FIZZ3)	RETN FIZZ3 HXCP1 RSTN UNQ407/PRO1199	Homo sapiens (Human)	108
Q9HDC9	APMAP_HUMAN	Infected vs Healthy	0.0174439	0.113018	106.472	0.877629	0.911207	NA	APMAP	APMAP_HUMAN	reviewed	Adipocyte plasma membrane-associated protein (Protein BSCv)	APMAP C20orf3 UNQ1869/PRO4305	Homo sapiens (Human)	416
Q9NP80	PLPL8_HUMAN	Infected vs Healthy	-0.171302	0.126958	78.1021	0.181145	0.276582	NA	PNPLA8	PLPL8_HUMAN	reviewed	Calcium-independent phospholipase A2-gamma (EC 3.1.1.-) (EC 3.1.1.5) (Intracellular membrane-associated calcium-independent phospholipase A2 gamma) (iPLA2-gamma) (PNPLA-gamma) (Patatin-like phospholipase domain-containing protein 8) (iPLA2-2)	PNPLA8 IPLA22 IPLA2G BM-043	Homo sapiens (Human)	782
Q9NPH3	IL1AP_HUMAN	Infected vs Healthy	-0.366497	0.0899633	107.5	8.87233e-05	0.000343947	NA	IL1RAP	IL1AP_HUMAN	reviewed	Interleukin-1 receptor accessory protein (IL-1 receptor accessory protein) (IL-1RAcP) (EC 3.2.2.6) (Interleukin-1 receptor 3) (IL-1R-3) (IL-1R3)	IL1RAP C3orf13 IL1R3	Homo sapiens (Human)	570
Q9NPY3	C1QR1_HUMAN	Infected vs Healthy	0.437495	0.133948	32.3502	0.00258172	0.00730467	NA	CD93	C1QR1_HUMAN	reviewed	Complement component C1q receptor (C1q/MBL/SPA receptor) (C1qR) (C1qR(p)) (C1qRp) (CDw93) (Complement component 1 q subcomponent receptor 1) (Matrix-remodeling-associated protein 4) (CD antigen CD93)	CD93 C1QR1 MXRA4	Homo sapiens (Human)	652
Q9NQ79	CRAC1_HUMAN	Infected vs Healthy	-0.533824	0.090783	92.4656	6.45843e-08	5.43054e-07	NA	CRTAC1	CRAC1_HUMAN	reviewed	Cartilage acidic protein 1 (68 kDa chondrocyte-expressed protein) (CEP-68) (ASPIC)	CRTAC1 ASPIC1 CEP68	Homo sapiens (Human)	661
Q9NZK5	ADA2_HUMAN	Infected vs Healthy	0.299107	0.299218	17.3456	0.331231	0.451472	NA	ADA2	ADA2_HUMAN	reviewed	Adenosine deaminase 2 (EC 3.5.4.4) (Cat eye syndrome critical region protein 1)	ADA2 ADGF CECR1 IDGFL	Homo sapiens (Human)	511
Q9NZP8	C1RL_HUMAN	Infected vs Healthy	0.0369805	0.0505755	107.458	0.466252	0.574225	NA	C1RL	C1RL_HUMAN	reviewed	Complement C1r subcomponent-like protein (C1r-LP) (C1r-like protein) (EC 3.4.21.-) (C1r-like serine protease analog protein) (CLSPa)	C1RL C1RL1 C1RLP CLSPA	Homo sapiens (Human)	487
Q9UBX5	FBLN5_HUMAN	Infected vs Healthy	0.496039	0.103642	77.3734	7.9979e-06	3.88191e-05	NA	FBLN5	FBLN5_HUMAN	reviewed	Fibulin-5 (FIBL-5) (Developmental arteries and neural crest EGF-like protein) (Dance) (Urine p50 protein) (UP50)	FBLN5 DANCE UNQ184/PRO210	Homo sapiens (Human)	448
Q9UGM5	FETUB_HUMAN	Infected vs Healthy	-0.616032	0.124102	108.106	2.59244e-06	1.33421e-05	NA	FETUB	FETUB_HUMAN	reviewed	Fetuin-B (16G2) (Fetuin-like protein IRL685) (Gugu)	FETUB	Homo sapiens (Human)	382
Q9UHG3	PCYOX_HUMAN	Infected vs Healthy	-0.417586	0.0730413	107.648	9.79539e-08	7.79713e-07	NA	PCYOX1	PCYOX_HUMAN	reviewed	Prenylcysteine oxidase 1 (EC 1.8.3.5) (Prenylcysteine lyase)	PCYOX1 KIAA0908 PCL1 UNQ597/PRO1183	Homo sapiens (Human)	505
Q9UHI8	ATS1_HUMAN	Infected vs Healthy	0.392098	0.41261	17.3456	0.355021	0.468911	NA	ADAMTS1	ATS1_HUMAN	reviewed	A disintegrin and metalloproteinase with thrombospondin motifs 1 (ADAM-TS 1) (ADAM-TS1) (ADAMTS-1) (EC 3.4.24.-) (METH-1)	ADAMTS1 KIAA1346 METH1	Homo sapiens (Human)	967
Q9UJJ9	GNPTG_HUMAN	Infected vs Healthy	0.371304	0.0819154	107.764	1.51415e-05	6.84806e-05	NA	GNPTG	GNPTG_HUMAN	reviewed	N-acetylglucosamine-1-phosphotransferase subunit gamma (GlcNAc-1-phosphotransferase subunit gamma) (UDP-N-acetylglucosamine-1-phosphotransferase subunit gamma)	GNPTG C16orf27 GNPTAG CAB56184 LP2537	Homo sapiens (Human)	305
Q9UK55	ZPI_HUMAN	Infected vs Healthy	0.268878	0.0774825	107.881	0.000748854	0.00239073	NA	SERPINA10	ZPI_HUMAN	reviewed	Protein Z-dependent protease inhibitor (PZ-dependent protease inhibitor) (PZI) (Serpin A10)	SERPINA10 ZPI UNQ707/PRO1358	Homo sapiens (Human)	444
Q9UL03	INT6_HUMAN	Infected vs Healthy	0.662197	0.0848782	107.445	4.24025e-12	9.04082e-11	NA	NA	INT6_HUMAN	reviewed	Integrator complex subunit 6 (Int6) (DBI-1) (Protein DDX26) (Protein deleted in cancer 1) (DICE1)	INTS6 DBI1 DDX26 DDX26A	Homo sapiens (Human)	887
Q9ULI3	HEG1_HUMAN	Infected vs Healthy	0.124353	0.110333	90.775	0.262684	0.376977	NA	HEG1	HEG1_HUMAN	reviewed	Protein HEG homolog 1	HEG1 KIAA1237	Homo sapiens (Human)	1381
Q9UNN8	EPCR_HUMAN	Infected vs Healthy	-0.538765	0.131376	47.3577	0.000160548	0.000577391	NA	PROCR	EPCR_HUMAN	reviewed	Endothelial protein C receptor (Activated protein C receptor) (APC receptor) (Endothelial cell protein C receptor) (CD antigen CD201)	PROCR EPCR	Homo sapiens (Human)	238
Q9UNW1	MINP1_HUMAN	Infected vs Healthy	-0.244114	0.148105	17.3456	0.117294	0.196147	NA	MINPP1	MINP1_HUMAN	reviewed	Multiple inositol polyphosphate phosphatase 1 (EC 3.1.3.62) (2,3-bisphosphoglycerate 3-phosphatase) (2,3-BPG phosphatase) (EC 3.1.3.80) (Inositol (1,3,4,5)-tetrakisphosphate 3-phosphatase) (Ins(1,3,4,5)P(4) 3-phosphatase)	MINPP1 MIPP UNQ900/PRO1917	Homo sapiens (Human)	487
Q9Y279	VSIG4_HUMAN	Infected vs Healthy	1.24396	0.224403	87.887	3.0678e-07	2.03497e-06	NA	VSIG4	VSIG4_HUMAN	reviewed	V-set and immunoglobulin domain-containing protein 4 (Protein Z39Ig)	VSIG4 CRIg Z39IG UNQ317/PRO362	Homo sapiens (Human)	399
Q9Y490	TLN1_HUMAN	Infected vs Healthy	0.489907	0.176798	112.242	0.00654292	0.0162593	NA	TLN1	TLN1_HUMAN	reviewed	Talin-1	TLN1 KIAA1027 TLN	Homo sapiens (Human)	2541
Q9Y4L1	HYOU1_HUMAN	Infected vs Healthy	0.686828	0.147361	72.6454	1.39333e-05	6.43503e-05	NA	HYOU1	NA	NA	NA	NA	NA	NA
Q9Y5Y7	LYVE1_HUMAN	Infected vs Healthy	0.591511	0.146407	107.616	0.000100462	0.000377207	NA	LYVE1	LYVE1_HUMAN	reviewed	Lymphatic vessel endothelial hyaluronic acid receptor 1 (LYVE-1) (Cell surface retention sequence-binding protein 1) (CRSBP-1) (Extracellular link domain-containing protein 1) (Hyaluronic acid receptor)	LYVE1 CRSBP1 HAR XLKD1 UNQ230/PRO263	Homo sapiens (Human)	322
Q9Y6R7	FCGBP_HUMAN	Infected vs Healthy	0.691674	0.140104	110.117	2.84377e-06	1.45105e-05	NA	FCGBP	FCGBP_HUMAN	reviewed	IgGFc-binding protein (Fcgamma-binding protein antigen) (FcgammaBP)	FCGBP	Homo sapiens (Human)	5405
A0A075B7B6	A0A075B7B6_HUMAN	Infected vs Healthy	0.0951852	0.20382	85.8425	0.641679	0.728293	NA	IGHV4OR15-8	A0A075B7B6_HUMAN	unreviewed	Immunoglobulin heavy variable 4/OR15-8 (non-functional)	IGHV4OR15-8	Homo sapiens (Human)	117
A0A075B7B8	A0A075B7B8_HUMAN	Infected vs Healthy	-0.076353	0.12214	107.467	0.533212	0.632858	NA	IGHV3OR16-12	A0A075B7B8_HUMAN	unreviewed	Immunoglobulin heavy variable 3/OR16-12 (non-functional)	IGHV3OR16-12	Homo sapiens (Human)	117
A0A075B7D0	A0A075B7D0_HUMAN	Infected vs Healthy	0.0670041	0.179896	108.986	0.710273	0.782227	NA	IGHV1OR15-1	A0A075B7D0_HUMAN	unreviewed	Immunoglobulin heavy variable 1/OR15-1 (non-functional)	IGHV1OR15-1	Homo sapiens (Human)	117
A0A075B7D4	A0A075B7D4_HUMAN	Infected vs Healthy	0.161838	0.271744	63.1624	0.553601	0.650591	NA	IGKV1OR2-108	A0A075B7D4_HUMAN	unreviewed	Immunoglobulin kappa variable 1/OR2-108 (non-functional)	IGKV1OR2-108	Homo sapiens (Human)	117
A0A075B7D8	A0A075B7D8_HUMAN	Infected vs Healthy	-0.062378	0.162189	93.3038	0.701408	0.775446	NA	IGHV3OR15-7	A0A075B7D8_HUMAN	unreviewed	Immunoglobulin heavy variable 3/OR15-7 (pseudogene)	IGHV3OR15-7	Homo sapiens (Human)	119
A0A0A0MT69	A0A0A0MT69_HUMAN	Infected vs Healthy	-0.0237068	0.201234	108.364	0.906439	0.935699	NA	IGKJ4	A0A0A0MT69_HUMAN	unreviewed	Immunoglobulin kappa joining 4	IGKJ4	Homo sapiens (Human)	12
A0A0B4J2B5	A0A0B4J2B5_HUMAN	Infected vs Healthy	-0.120064	0.165548	107.657	0.469872	0.577188	NA	IGHV3OR16-9	A0A0B4J2B5_HUMAN	unreviewed	Immunoglobulin heavy variable 3/OR16-9 (non-functional)	IGHV3OR16-9	Homo sapiens (Human)	98
A0A0G2JRQ6	A0A0G2JRQ6_HUMAN	Infected vs Healthy	-0.0439376	0.162806	108.789	0.787765	0.845856	NA	A0A0G2JRQ6	A0A0G2JRQ6_HUMAN	unreviewed	Ig-like domain-containing protein	NA	Homo sapiens (Human)	117
A0A0J9YY99	A0A0J9YY99_HUMAN	Infected vs Healthy	0.29533	0.194057	103.786	0.131082	0.21348	NA	A0A0J9YY99	A0A0J9YY99_HUMAN	unreviewed	Ig-like domain-containing protein	NA	Homo sapiens (Human)	117

## Sheet: Faecalis_vs_Faecium
uniprotid	locus	Label	log2FC (Faecalis / Faecium)	SE	DF	pvalue	adj.pvalue	issue	Feature	Entry.Name	Reviewed	Description	Gene.Names	Organism	Length	url
A0A075B6H7	KV37_HUMAN	Faecalis vs Faecium	0.445795	0.192022	102.71	0.0222297	0.0968697	NA	IGKV3-7	KV37_HUMAN	reviewed	Probable non-functional immunoglobulin kappa variable 3-7	IGKV3-7	Homo sapiens (Human)	116	https://www.uniprot.org/uniprotkb/A0A075B6H7/entry
A0A075B6H9	LV469_HUMAN	Faecalis vs Faecium	0.258598	0.105898	104.117	0.0162936	0.0817898	NA	IGLV4-69	LV469_HUMAN	reviewed	Immunoglobulin lambda variable 4-69	IGLV4-69	Homo sapiens (Human)	119	https://www.uniprot.org/uniprotkb/A0A075B6H9/entry
A0A075B6I0	LV861_HUMAN	Faecalis vs Faecium	0.601812	0.218242	104.027	0.00688007	0.0493325	NA	IGLV8-61	LV861_HUMAN	reviewed	Immunoglobulin lambda variable 8-61	IGLV8-61	Homo sapiens (Human)	122	https://www.uniprot.org/uniprotkb/A0A075B6I0/entry
A0A075B6I1	LV460_HUMAN	Faecalis vs Faecium	0.423453	0.219626	99.9826	0.0566844	0.187812	NA	IGLV4-60	LV460_HUMAN	reviewed	Immunoglobulin lambda variable 4-60	IGLV4-60	Homo sapiens (Human)	120	https://www.uniprot.org/uniprotkb/A0A075B6I1/entry
A0A075B6I4	LVX54_HUMAN	Faecalis vs Faecium	0.501817	0.1841	103.553	0.00753354	0.050534	NA	IGLV10-54	LVX54_HUMAN	reviewed	Immunoglobulin lambda variable 10-54	IGLV10-54	Homo sapiens (Human)	117	https://www.uniprot.org/uniprotkb/A0A075B6I4/entry
A0A075B6I6	LV150_HUMAN	Faecalis vs Faecium	0.460337	0.25047	15.176	0.085734	0.247262	NA	IGLV1-50	NA	NA	NA	NA	NA	NA	https://www.uniprot.org/uniprotkb/A0A075B6I6/entry
A0A075B6I9	LV746_HUMAN	Faecalis vs Faecium	0.624092	0.201414	105.176	0.00249468	0.0251665	NA	IGLV7-46	LV746_HUMAN	reviewed	Immunoglobulin lambda variable 7-46	IGLV7-46	Homo sapiens (Human)	117	https://www.uniprot.org/uniprotkb/A0A075B6I9/entry
A0A075B6J6	LV322_HUMAN	Faecalis vs Faecium	0.724231	0.264164	16.176	0.0143757	0.0746287	NA	IGLV3-22	LV322_HUMAN	reviewed	Immunoglobulin lambda variable 3-22	IGLV3-22	Homo sapiens (Human)	115	https://www.uniprot.org/uniprotkb/A0A075B6J6/entry
A0A075B6J9	LV218_HUMAN	Faecalis vs Faecium	0.636221	0.183213	89.8644	0.000794786	0.012824	NA	IGLV2-18	LV218_HUMAN	reviewed	Immunoglobulin lambda variable 2-18	IGLV2-18	Homo sapiens (Human)	118	https://www.uniprot.org/uniprotkb/A0A075B6J9/entry
A0A075B6K0	LV316_HUMAN	Faecalis vs Faecium	0.785911	0.268495	69.9661	0.00461219	0.0382428	NA	IGLV3-16	LV316_HUMAN	reviewed	Immunoglobulin lambda variable 3-16	IGLV3-16	Homo sapiens (Human)	115	https://www.uniprot.org/uniprotkb/A0A075B6K0/entry
A0A075B6K2	LV312_HUMAN	Faecalis vs Faecium	0.416121	0.180841	90.1722	0.0236949	0.101408	NA	IGLV3-12	LV312_HUMAN	reviewed	Immunoglobulin lambda variable 3-12	IGLV3-12	Homo sapiens (Human)	115	https://www.uniprot.org/uniprotkb/A0A075B6K2/entry
A0A075B6K4	LV310_HUMAN	Faecalis vs Faecium	0.569953	0.207013	104.976	0.00695517	0.0493325	NA	IGLV3-10	LV310_HUMAN	reviewed	Immunoglobulin lambda variable 3-10	IGLV3-10	Homo sapiens (Human)	115	https://www.uniprot.org/uniprotkb/A0A075B6K4/entry
A0A075B6K5	LV39_HUMAN	Faecalis vs Faecium	0.137713	0.299448	81.0973	0.646826	0.827139	NA	IGLV3-9	LV39_HUMAN	reviewed	Immunoglobulin lambda variable 3-9	IGLV3-9	Homo sapiens (Human)	115	https://www.uniprot.org/uniprotkb/A0A075B6K5/entry
A0A075B6Q5	HV364_HUMAN	Faecalis vs Faecium	-0.311717	0.544575	30.1084	0.571298	0.768165	NA	IGHV3-64	HV364_HUMAN	reviewed	Immunoglobulin heavy variable 3-64	IGHV3-64	Homo sapiens (Human)	118	https://www.uniprot.org/uniprotkb/A0A075B6Q5/entry
A0A075B6R2	HV404_HUMAN	Faecalis vs Faecium	0.277102	0.229882	90.1708	0.231198	0.464732	NA	IGHV4-4	HV404_HUMAN	reviewed	Immunoglobulin heavy variable 4-4	IGHV4-4	Homo sapiens (Human)	117	https://www.uniprot.org/uniprotkb/A0A075B6R2/entry
A0A075B6S5	KV127_HUMAN	Faecalis vs Faecium	0.638695	0.165367	102.172	0.000197298	0.00453026	NA	IGKV1-27	KV127_HUMAN	reviewed	Immunoglobulin kappa variable 1-27	IGKV1-27	Homo sapiens (Human)	117	https://www.uniprot.org/uniprotkb/A0A075B6S5/entry
A0A087WSY6	KVD15_HUMAN	Faecalis vs Faecium	0.167304	0.249358	75.1411	0.504317	0.730367	NA	IGKV3D-15	KVD15_HUMAN	reviewed	Immunoglobulin kappa variable 3D-15	IGKV3D-15	Homo sapiens (Human)	115	https://www.uniprot.org/uniprotkb/A0A087WSY6/entry
A0A087WSZ0	KVD08_HUMAN	Faecalis vs Faecium	0.0164293	0.199151	102.549	0.934413	0.974417	NA	IGKV1D-8	KVD08_HUMAN	reviewed	Immunoglobulin kappa variable 1D-8	IGKV1D-8	Homo sapiens (Human)	117	https://www.uniprot.org/uniprotkb/A0A087WSZ0/entry
A0A0A0MRZ9	LV552_HUMAN	Faecalis vs Faecium	0.117616	0.290957	26.4164	0.689292	0.851982	NA	IGLV5-52	LV552_HUMAN	reviewed	Immunoglobulin lambda variable 5-52	IGLV5-52	Homo sapiens (Human)	124	https://www.uniprot.org/uniprotkb/A0A0A0MRZ9/entry
A0A0A0MS14	HV145_HUMAN	Faecalis vs Faecium	0.585818	0.946823	15.176	0.545277	0.74322	NA	IGHV1-45	HV145_HUMAN	reviewed	Immunoglobulin heavy variable 1-45	IGHV1-45	Homo sapiens (Human)	117	https://www.uniprot.org/uniprotkb/A0A0A0MS14/entry
A0A0A0MS15	HV349_HUMAN	Faecalis vs Faecium	0.374329	0.149097	105.152	0.0135738	0.0716566	NA	IGHV3-49	HV349_HUMAN	reviewed	Immunoglobulin heavy variable 3-49	IGHV3-49	Homo sapiens (Human)	119	https://www.uniprot.org/uniprotkb/A0A0A0MS15/entry
A0A0A0MT89	KJ01_HUMAN	Faecalis vs Faecium	0.753028	0.176733	88.1773	5.08439e-05	0.00219303	NA	IGKJ1	KJ01_HUMAN	reviewed	Immunoglobulin kappa joining 1	IGKJ1	Homo sapiens (Human)	12	https://www.uniprot.org/uniprotkb/A0A0A0MT89/entry
A0A0B4J1U3	LV136_HUMAN	Faecalis vs Faecium	0.744569	0.17625	104.176	5.14278e-05	0.00219303	NA	IGLV1-36	LV136_HUMAN	reviewed	Immunoglobulin lambda variable 1-36	IGLV1-36	Homo sapiens (Human)	117	https://www.uniprot.org/uniprotkb/A0A0B4J1U3/entry
A0A0B4J1U7	HV601_HUMAN	Faecalis vs Faecium	0.826234	0.168721	105.176	3.53483e-06	0.000612585	NA	IGHV6-1	HV601_HUMAN	reviewed	Immunoglobulin heavy variable 6-1	IGHV6-1	Homo sapiens (Human)	121	https://www.uniprot.org/uniprotkb/A0A0B4J1U7/entry
A0A0B4J1V0	HV315_HUMAN	Faecalis vs Faecium	0.509291	0.160357	105.176	0.00195997	0.0220239	NA	IGHV3-15	HV315_HUMAN	reviewed	Immunoglobulin heavy variable 3-15	IGHV3-15	Homo sapiens (Human)	119	https://www.uniprot.org/uniprotkb/A0A0B4J1V0/entry
A0A0B4J1V1	HV321_HUMAN	Faecalis vs Faecium	0.743347	0.443437	45.176	0.100581	0.274118	NA	IGHV3-21	HV321_HUMAN	reviewed	Immunoglobulin heavy variable 3-21	IGHV3-21	Homo sapiens (Human)	117	https://www.uniprot.org/uniprotkb/A0A0B4J1V1/entry
A0A0B4J1V2	HV226_HUMAN	Faecalis vs Faecium	0.284196	0.188571	103.968	0.134817	0.329861	NA	IGHV2-26	HV226_HUMAN	reviewed	Immunoglobulin heavy variable 2-26	IGHV2-26	Homo sapiens (Human)	119	https://www.uniprot.org/uniprotkb/A0A0B4J1V2/entry
A0A0B4J1V6	HV373_HUMAN	Faecalis vs Faecium	0.67937	0.239465	30.176	0.00806116	0.0534724	NA	IGHV3-73	HV373_HUMAN	reviewed	Immunoglobulin heavy variable 3-73	IGHV3-73	Homo sapiens (Human)	119	https://www.uniprot.org/uniprotkb/A0A0B4J1V6/entry
A0A0B4J1X5	HV374_HUMAN	Faecalis vs Faecium	-0.324812	0.45593	45.0713	0.479879	0.715628	NA	IGHV3-74	HV374_HUMAN	reviewed	Immunoglobulin heavy variable 3-74	IGHV3-74	Homo sapiens (Human)	117	https://www.uniprot.org/uniprotkb/A0A0B4J1X5/entry
A0A0B4J1X8	HV343_HUMAN	Faecalis vs Faecium	0.443932	0.135132	105.104	0.00138539	0.0176023	NA	IGHV3-43	HV343_HUMAN	reviewed	Immunoglobulin heavy variable 3-43	IGHV3-43	Homo sapiens (Human)	118	https://www.uniprot.org/uniprotkb/A0A0B4J1X8/entry
A0A0B4J1Y8	LV949_HUMAN	Faecalis vs Faecium	0.583715	0.200575	102.631	0.00442979	0.0377798	NA	IGLV9-49	LV949_HUMAN	reviewed	Immunoglobulin lambda variable 9-49	IGLV9-49	Homo sapiens (Human)	123	https://www.uniprot.org/uniprotkb/A0A0B4J1Y8/entry
A0A0B4J1Y9	HV372_HUMAN	Faecalis vs Faecium	0.453157	0.133943	105.17	0.00100735	0.0154202	NA	IGHV3-72	HV372_HUMAN	reviewed	Immunoglobulin heavy variable 3-72	IGHV3-72	Homo sapiens (Human)	119	https://www.uniprot.org/uniprotkb/A0A0B4J1Y9/entry
A0A0B4J2H0	HV69D_HUMAN	Faecalis vs Faecium	0.195132	0.407479	29.9846	0.6355	0.825738	NA	IGHV1-69D	HV69D_HUMAN	reviewed	Immunoglobulin heavy variable 1-69D	IGHV1-69D	Homo sapiens (Human)	117	https://www.uniprot.org/uniprotkb/A0A0B4J2H0/entry
A0A0C4DH24	KV621_HUMAN	Faecalis vs Faecium	0.506166	0.176707	104.923	0.00504652	0.0392749	NA	IGKV6-21	KV621_HUMAN	reviewed	Immunoglobulin kappa variable 6-21	IGKV6-21	Homo sapiens (Human)	114	https://www.uniprot.org/uniprotkb/A0A0C4DH24/entry
A0A0C4DH25	KVD20_HUMAN	Faecalis vs Faecium	0.326408	0.132336	105.094	0.0152606	0.0785397	NA	IGKV3D-20	KVD20_HUMAN	reviewed	Immunoglobulin kappa variable 3D-20	IGKV3D-20	Homo sapiens (Human)	116	https://www.uniprot.org/uniprotkb/A0A0C4DH25/entry
A0A0C4DH29	HV103_HUMAN	Faecalis vs Faecium	0.530056	0.224758	89.4974	0.0205343	0.0928711	NA	IGHV1-3	HV103_HUMAN	reviewed	Immunoglobulin heavy variable 1-3	IGHV1-3	Homo sapiens (Human)	117	https://www.uniprot.org/uniprotkb/A0A0C4DH29/entry
A0A0C4DH31	HV118_HUMAN	Faecalis vs Faecium	0.504793	0.139591	101.981	0.000466611	0.00844142	NA	IGHV1-18	HV118_HUMAN	reviewed	Immunoglobulin heavy variable 1-18	IGHV1-18	Homo sapiens (Human)	117	https://www.uniprot.org/uniprotkb/A0A0C4DH31/entry
A0A0C4DH32	HV320_HUMAN	Faecalis vs Faecium	0.602122	0.209324	103.133	0.00488666	0.0388978	NA	IGHV3-20	HV320_HUMAN	reviewed	Immunoglobulin heavy variable 3-20	IGHV3-20	Homo sapiens (Human)	117	https://www.uniprot.org/uniprotkb/A0A0C4DH32/entry
A0A0C4DH33	HV124_HUMAN	Faecalis vs Faecium	-0.254231	0.388843	15.176	0.523016	0.736416	NA	IGHV1-24	HV124_HUMAN	reviewed	Immunoglobulin heavy variable 1-24	IGHV1-24	Homo sapiens (Human)	117	https://www.uniprot.org/uniprotkb/A0A0C4DH33/entry
A0A0C4DH34	HV428_HUMAN	Faecalis vs Faecium	0.492802	0.143737	103.982	0.000871047	0.0136846	NA	IGHV4-28	HV428_HUMAN	reviewed	Immunoglobulin heavy variable 4-28	IGHV4-28	Homo sapiens (Human)	117	https://www.uniprot.org/uniprotkb/A0A0C4DH34/entry
A0A0C4DH35	HV335_HUMAN	Faecalis vs Faecium	0.640926	0.156152	105.066	8.02636e-05	0.00276626	NA	IGHV3-35	HV335_HUMAN	reviewed	Probable non-functional immunoglobulin heavy variable 3-35	IGHV3-35	Homo sapiens (Human)	117	https://www.uniprot.org/uniprotkb/A0A0C4DH35/entry
A0A0C4DH36	HV338_HUMAN	Faecalis vs Faecium	0.220607	0.143902	100.596	0.128406	0.319409	NA	IGHV3-38	HV338_HUMAN	reviewed	Probable non-functional immunoglobulin heavy variable 3-38	IGHV3-38	Homo sapiens (Human)	116	https://www.uniprot.org/uniprotkb/A0A0C4DH36/entry
A0A0C4DH38	HV551_HUMAN	Faecalis vs Faecium	0.340739	0.133545	105.149	0.0121646	0.0698295	NA	IGHV5-51	HV551_HUMAN	reviewed	Immunoglobulin heavy variable 5-51	IGHV5-51	Homo sapiens (Human)	117	https://www.uniprot.org/uniprotkb/A0A0C4DH38/entry
A0A0C4DH43	HV70D_HUMAN	Faecalis vs Faecium	0.0781609	0.725438	28.176	0.914963	0.970218	NA	IGHV2-70D	HV70D_HUMAN	reviewed	Immunoglobulin heavy variable 2-70D	IGHV2-70D	Homo sapiens (Human)	119	https://www.uniprot.org/uniprotkb/A0A0C4DH43/entry
A0A0C4DH67	KV108_HUMAN	Faecalis vs Faecium	-0.195646	0.675934	15.176	0.776157	0.895237	NA	IGKV1-8	KV108_HUMAN	reviewed	Immunoglobulin kappa variable 1-8	IGKV1-8	Homo sapiens (Human)	115	https://www.uniprot.org/uniprotkb/A0A0C4DH67/entry
A0A0C4DH68	KV224_HUMAN	Faecalis vs Faecium	0.406787	0.373649	15.176	0.293279	0.517973	NA	IGKV2-24	KV224_HUMAN	reviewed	Immunoglobulin kappa variable 2-24	IGKV2-24	Homo sapiens (Human)	120	https://www.uniprot.org/uniprotkb/A0A0C4DH68/entry
A0A0G2JS06	LV539_HUMAN	Faecalis vs Faecium	-0.08633	0.200779	59.4576	0.668768	0.835741	NA	IGLV5-39	LV539_HUMAN	reviewed	Immunoglobulin lambda variable 5-39	IGLV5-39	Homo sapiens (Human)	123	https://www.uniprot.org/uniprotkb/A0A0G2JS06/entry
A0A0J9YX35	HV64D_HUMAN	Faecalis vs Faecium	0.561134	0.170128	88.4401	0.00140234	0.0176023	NA	IGHV3-64D	HV64D_HUMAN	reviewed	Immunoglobulin heavy variable 3-64D	IGHV3-64D	Homo sapiens (Human)	117	https://www.uniprot.org/uniprotkb/A0A0J9YX35/entry
A0A0J9YXX1	HV5X1_HUMAN	Faecalis vs Faecium	-0.0456903	0.362225	30.169	0.90046	0.966861	NA	IGHV5-10-1	HV5X1_HUMAN	reviewed	Immunoglobulin heavy variable 5-10-1	IGHV5-10-1	Homo sapiens (Human)	117	https://www.uniprot.org/uniprotkb/A0A0J9YXX1/entry
A0M8Q6	IGLC7_HUMAN	Faecalis vs Faecium	0.245523	0.172454	104.551	0.15751	0.36589	NA	IGLC7	IGLC7_HUMAN	reviewed	Immunoglobulin lambda constant 7 (Ig lambda-7 chain C region)	IGLC7	Homo sapiens (Human)	106	https://www.uniprot.org/uniprotkb/A0M8Q6/entry
A1L4H1	SRCRL_HUMAN	Faecalis vs Faecium	-0.342089	0.218497	15.176	0.138042	0.336371	NA	SSC5D	SRCRL_HUMAN	reviewed	Soluble scavenger receptor cysteine-rich domain-containing protein SSC5D (Soluble scavenger protein with 5 SRCR domains) (SSc5D)	SSC5D	Homo sapiens (Human)	1573	https://www.uniprot.org/uniprotkb/A1L4H1/entry
B9A064	IGLL5_HUMAN	Faecalis vs Faecium	0.914174	0.200057	105.176	1.33615e-05	0.000886312	NA	IGLL5	IGLL5_HUMAN	reviewed	Immunoglobulin lambda-like polypeptide 5 (G lambda-1) (Germline immunoglobulin lambda 1)	IGLL5	Homo sapiens (Human)	214	https://www.uniprot.org/uniprotkb/B9A064/entry
O00151	PDLI1_HUMAN	Faecalis vs Faecium	0.129235	0.173049	89.1181	0.457142	0.692675	NA	PDLIM1	PDLI1_HUMAN	reviewed	PDZ and LIM domain protein 1 (C-terminal LIM domain protein 1) (Elfin) (LIM domain protein CLP-36)	PDLIM1 CLIM1 CLP36	Homo sapiens (Human)	329	https://www.uniprot.org/uniprotkb/O00151/entry
O00187	MASP2_HUMAN	Faecalis vs Faecium	-0.196001	0.0841265	103.863	0.0217493	0.0968697	NA	MASP2	MASP2_HUMAN	reviewed	Mannan-binding lectin serine protease 2 (EC 3.4.21.104) (MBL-associated serine protease 2) (Mannose-binding protein-associated serine protease 2) (MASP-2) [Cleaved into: Mannan-binding lectin serine protease 2 A chain; Mannan-binding lectin serine protease 2 B chain]	MASP2	Homo sapiens (Human)	686	https://www.uniprot.org/uniprotkb/O00187/entry
O00299	CLIC1_HUMAN	Faecalis vs Faecium	0.442256	0.210278	75.176	0.0387945	0.145662	NA	CLIC1	CLIC1_HUMAN	reviewed	Chloride intracellular channel protein 1 (Chloride channel ABP) (Nuclear chloride ion channel 27) (NCC27) (Regulatory nuclear chloride ion channel protein) (hRNCC)	CLIC1 G6 NCC27	Homo sapiens (Human)	241	https://www.uniprot.org/uniprotkb/O00299/entry
O00391	QSOX1_HUMAN	Faecalis vs Faecium	-0.0164352	0.0764536	100.879	0.830225	0.928348	NA	QSOX1	QSOX1_HUMAN	reviewed	Sulfhydryl oxidase 1 (hQSOX) (EC 1.8.3.2) (Quiescin Q6)	QSOX1 QSCN6 UNQ2520/PRO6013	Homo sapiens (Human)	747	https://www.uniprot.org/uniprotkb/O00391/entry
O00533	NCHL1_HUMAN	Faecalis vs Faecium	-0.0133774	0.0878614	98.4056	0.879297	0.958602	NA	CHL1	NCHL1_HUMAN	reviewed	Neural cell adhesion molecule L1-like protein (Close homolog of L1) [Cleaved into: Processed neural cell adhesion molecule L1-like protein]	CHL1 CALL	Homo sapiens (Human)	1208	https://www.uniprot.org/uniprotkb/O00533/entry
O00592	PODXL_HUMAN	Faecalis vs Faecium	-0.409573	0.274036	15.176	0.155522	0.362683	NA	PODXL	PODXL_HUMAN	reviewed	Podocalyxin (GCTM-2 antigen) (Gp200) (Podocalyxin-like protein 1) (PC) (PCLP-1)	PODXL PCLP PCLP1	Homo sapiens (Human)	558	https://www.uniprot.org/uniprotkb/O00592/entry
O00602	FCN1_HUMAN	Faecalis vs Faecium	0.117084	0.410171	26.7273	0.777498	0.895237	NA	FCN1	FCN1_HUMAN	reviewed	Ficolin-1 (Collagen/fibrinogen domain-containing protein 1) (Ficolin-A) (Ficolin-alpha) (M-ficolin)	FCN1 FCNM	Homo sapiens (Human)	326	https://www.uniprot.org/uniprotkb/O00602/entry
O14786	NRP1_HUMAN	Faecalis vs Faecium	-0.0739165	0.108043	89.7054	0.495651	0.728826	NA	NRP1	NRP1_HUMAN	reviewed	Neuropilin-1 (Vascular endothelial cell growth factor 165 receptor) (CD antigen CD304)	NRP1 NRP VEGF165R	Homo sapiens (Human)	923	https://www.uniprot.org/uniprotkb/O14786/entry
O14791	APOL1_HUMAN	Faecalis vs Faecium	0.011027	0.098356	102.67	0.910952	0.969101	NA	APOL1	APOL1_HUMAN	reviewed	Apolipoprotein L1 (Apolipoprotein L) (Apo-L) (ApoL) (Apolipoprotein L-I) (ApoL-I)	APOL1 APOL	Homo sapiens (Human)	398	https://www.uniprot.org/uniprotkb/O14791/entry
O43493	TGON2_HUMAN	Faecalis vs Faecium	-0.277612	0.183404	86.1418	0.133771	0.328647	NA	TGOLN2	TGON2_HUMAN	reviewed	Trans-Golgi network integral membrane protein 2 (Trans-Golgi network glycoprotein 46) (TGN38 homolog) (hTGN46) (Trans-Golgi network glycoprotein 48) (hTGN48) (Trans-Golgi network glycoprotein 51) (hTGN51) (Trans-Golgi network protein 2)	TGOLN2 TGN46 TGN51	Homo sapiens (Human)	437	https://www.uniprot.org/uniprotkb/O43493/entry
O43866	CD5L_HUMAN	Faecalis vs Faecium	0.694821	0.206418	105.176	0.00106548	0.015722	NA	CD5L	CD5L_HUMAN	reviewed	CD5 antigen-like (Apoptosis inhibitor expressed by macrophages) (hAIM) (CT-2) (IgM-associated peptide) (SP-alpha)	CD5L API6 UNQ203/PRO229	Homo sapiens (Human)	347	https://www.uniprot.org/uniprotkb/O43866/entry
O60237	MYPT2_HUMAN	Faecalis vs Faecium	0.869262	0.747201	15.176	0.262651	0.49621	NA	PPP1R12B	NA	NA	NA	NA	NA	NA	https://www.uniprot.org/uniprotkb/O60237/entry
O75083	WDR1_HUMAN	Faecalis vs Faecium	0.376357	0.239304	29.2074	0.126556	0.317454	NA	WDR1	WDR1_HUMAN	reviewed	WD repeat-containing protein 1 (Actin-interacting protein 1) (AIP1) (NORI-1)	WDR1	Homo sapiens (Human)	606	https://www.uniprot.org/uniprotkb/O75083/entry
O75636	FCN3_HUMAN	Faecalis vs Faecium	-0.0276216	0.0707574	103.244	0.697067	0.85648	NA	FCN3	FCN3_HUMAN	reviewed	Ficolin-3 (Collagen/fibrinogen domain-containing lectin 3 p35) (Collagen/fibrinogen domain-containing protein 3) (Hakata antigen)	FCN3 FCNH HAKA1	Homo sapiens (Human)	299	https://www.uniprot.org/uniprotkb/O75636/entry
O75874	IDHC_HUMAN	Faecalis vs Faecium	0.931416	0.388578	43.6653	0.0208783	0.0937167	NA	IDH1	IDHC_HUMAN	reviewed	Isocitrate dehydrogenase [NADP] cytoplasmic (IDH) (IDH1) (EC 1.1.1.42) (Cytosolic NADP-isocitrate dehydrogenase) (IDPc) (NADP(+)-specific ICDH) (Oxalosuccinate decarboxylase)	IDH1 PICD	Homo sapiens (Human)	414	https://www.uniprot.org/uniprotkb/O75874/entry
O75882	ATRN_HUMAN	Faecalis vs Faecium	-0.0199913	0.0542742	103.533	0.713373	0.866538	NA	ATRN	ATRN_HUMAN	reviewed	Attractin (DPPT-L) (Mahogany homolog)	ATRN KIAA0548 MGCA	Homo sapiens (Human)	1429	https://www.uniprot.org/uniprotkb/O75882/entry
O76061	STC2_HUMAN	Faecalis vs Faecium	-0.44983	0.392804	14.176	0.271102	0.502633	NA	NA	STC2_HUMAN	reviewed	Stanniocalcin-2 (STC-2) (Stanniocalcin-related protein) (STC-related protein) (STCRP)	STC2	Homo sapiens (Human)	302	https://www.uniprot.org/uniprotkb/O76061/entry
O95445	APOM_HUMAN	Faecalis vs Faecium	-0.158958	0.0918193	105.176	0.0863484	0.247837	NA	APOM	APOM_HUMAN	reviewed	Apolipoprotein M (Apo-M) (ApoM) (Protein G3a)	APOM G3A NG20 HSPC336	Homo sapiens (Human)	188	https://www.uniprot.org/uniprotkb/O95445/entry
O95479	G6PE_HUMAN	Faecalis vs Faecium	-0.0839401	0.181998	29.2354	0.648058	0.827139	NA	H6PD	G6PE_HUMAN	reviewed	GDH/6PGL endoplasmic bifunctional protein [Includes: Hexose-6-phosphate dehydrogenase (Glucose 1-dehydrogenase) (GDH) (EC 1.1.1.47) (Glucose-6-phosphate dehydrogenase) (EC 1.1.1.363); 6-phosphogluconolactonase (6PGL) (EC 3.1.1.31)]	H6PD GDH	Homo sapiens (Human)	791	https://www.uniprot.org/uniprotkb/O95479/entry
O95497	VNN1_HUMAN	Faecalis vs Faecium	-0.0297773	0.252643	43.8385	0.906715	0.968352	NA	VNN1	VNN1_HUMAN	reviewed	Pantetheinase (EC 3.5.1.92) (Pantetheine hydrolase) (Tiff66) (Vascular non-inflammatory molecule 1) (Vanin-1)	VNN1	Homo sapiens (Human)	513	https://www.uniprot.org/uniprotkb/O95497/entry
O95810	CAVN2_HUMAN	Faecalis vs Faecium	0.277073	0.264409	60.176	0.298877	0.518691	NA	CAVIN2	CAVN2_HUMAN	reviewed	Caveolae-associated protein 2 (Cavin-2) (PS-p68) (Phosphatidylserine-binding protein) (Serum deprivation-response protein)	CAVIN2 SDPR	Homo sapiens (Human)	425	https://www.uniprot.org/uniprotkb/O95810/entry
O95954	FTCD_HUMAN	Faecalis vs Faecium	-0.158874	0.74251	15.176	0.833419	0.930003	NA	FTCD	FTCD_HUMAN	reviewed	Formimidoyltransferase-cyclodeaminase (Formiminotransferase-cyclodeaminase) (FTCD) (LCHC1) [Includes: Glutamate formimidoyltransferase (EC 2.1.2.5) (Glutamate formiminotransferase) (Glutamate formyltransferase); Formimidoyltetrahydrofolate cyclodeaminase (EC 4.3.1.4) (Formiminotetrahydrofolate cyclodeaminase)]	FTCD	Homo sapiens (Human)	541	https://www.uniprot.org/uniprotkb/O95954/entry
P00167	CYB5_HUMAN	Faecalis vs Faecium	-0.0345954	0.705853	15.176	0.961549	0.989654	NA	CYB5A	CYB5_HUMAN	reviewed	Cytochrome b5 (Microsomal cytochrome b5 type A) (MCB5)	CYB5A CYB5	Homo sapiens (Human)	134	https://www.uniprot.org/uniprotkb/P00167/entry
P00325	ADH1B_HUMAN	Faecalis vs Faecium	0.849872	0.760708	15.176	0.28128	0.510427	NA	ADH1B	ADH1B_HUMAN	reviewed	All-trans-retinol dehydrogenase [NAD(+)] ADH1B (EC 1.1.1.105) (Alcohol dehydrogenase 1B) (Alcohol dehydrogenase subunit beta)	ADH1B ADH2	Homo sapiens (Human)	375	https://www.uniprot.org/uniprotkb/P00325/entry
P00338	LDHA_HUMAN	Faecalis vs Faecium	0.225964	0.213345	52.8247	0.294351	0.517973	NA	LDHA	LDHA_HUMAN	reviewed	L-lactate dehydrogenase A chain (LDH-A) (EC 1.1.1.27) (Cell proliferation-inducing gene 19 protein) (LDH muscle subunit) (LDH-M) (Renal carcinoma antigen NY-REN-59)	LDHA PIG19	Homo sapiens (Human)	332	https://www.uniprot.org/uniprotkb/P00338/entry
P00352	AL1A1_HUMAN	Faecalis vs Faecium	-0.34579	0.522565	29.1765	0.513345	0.731344	NA	ALDH1A1	AL1A1_HUMAN	reviewed	Aldehyde dehydrogenase 1A1 (EC 1.2.1.19) (EC 1.2.1.28) (EC 1.2.1.3) (EC 1.2.1.36) (3-deoxyglucosone dehydrogenase) (ALDH-E1) (ALHDII) (Aldehyde dehydrogenase family 1 member A1) (Aldehyde dehydrogenase, cytosolic) (Retinal dehydrogenase 1) (RALDH 1) (RalDH1)	ALDH1A1 ALDC ALDH1 PUMB1	Homo sapiens (Human)	501	https://www.uniprot.org/uniprotkb/P00352/entry
P00390	GSHR_HUMAN	Faecalis vs Faecium	-0.135701	0.147544	44.0968	0.362715	0.588427	NA	GSR	GSHR_HUMAN	reviewed	Glutathione reductase, mitochondrial (GR) (GRase) (EC 1.8.1.7)	GSR GLUR GRD1	Homo sapiens (Human)	522	https://www.uniprot.org/uniprotkb/P00390/entry
P00441	SODC_HUMAN	Faecalis vs Faecium	-0.0705211	0.214391	105.145	0.742858	0.885783	NA	SOD1	SODC_HUMAN	reviewed	Superoxide dismutase [Cu-Zn] (EC 1.15.1.1) (Superoxide dismutase 1) (hSod1)	SOD1	Homo sapiens (Human)	154	https://www.uniprot.org/uniprotkb/P00441/entry
P00450	CERU_HUMAN	Faecalis vs Faecium	0.165346	0.0711454	104.585	0.0220557	0.0968697	NA	CP	CERU_HUMAN	reviewed	Ceruloplasmin (EC 1.16.3.1) (Ferroxidase)	CP	Homo sapiens (Human)	1065	https://www.uniprot.org/uniprotkb/P00450/entry
P00451	FA8_HUMAN	Faecalis vs Faecium	0.188309	0.299351	29.5234	0.53415	0.739879	NA	F8	FA8_HUMAN	reviewed	Coagulation factor VIII (Antihemophilic factor) (AHF) (Procoagulant component) [Cleaved into: Factor VIIIa heavy chain, 200 kDa isoform; Factor VIIIa heavy chain, 92 kDa isoform; Factor VIII B chain; Factor VIIIa light chain]	F8 F8C	Homo sapiens (Human)	2351	https://www.uniprot.org/uniprotkb/P00451/entry
P00488	F13A_HUMAN	Faecalis vs Faecium	0.288556	0.0791742	105.176	0.000418009	0.00827192	NA	F13A1	F13A_HUMAN	reviewed	Coagulation factor XIII A chain (Coagulation factor XIIIa) (EC 2.3.2.13) (Protein-glutamine gamma-glutamyltransferase A chain) (Transglutaminase A chain)	F13A1 F13A	Homo sapiens (Human)	732	https://www.uniprot.org/uniprotkb/P00488/entry
P00558	PGK1_HUMAN	Faecalis vs Faecium	0.100339	0.206264	83.8809	0.62791	0.820268	NA	PGK1	PGK1_HUMAN	reviewed	Phosphoglycerate kinase 1 (EC 2.7.2.3) (Cell migration-inducing gene 10 protein) (Primer recognition protein 2) (PRP 2)	PGK1 PGKA MIG10 OK/SW-cl.110	Homo sapiens (Human)	417	https://www.uniprot.org/uniprotkb/P00558/entry
P00734	THRB_HUMAN	Faecalis vs Faecium	-0.076697	0.0566198	102.607	0.178522	0.391829	NA	F2	THRB_HUMAN	reviewed	Prothrombin (EC 3.4.21.5) (Coagulation factor II) [Cleaved into: Activation peptide fragment 1; Activation peptide fragment 2; Thrombin light chain; Thrombin heavy chain]	F2	Homo sapiens (Human)	622	https://www.uniprot.org/uniprotkb/P00734/entry
P00736	C1R_HUMAN	Faecalis vs Faecium	-0.0767286	0.0633591	105.176	0.228605	0.462635	NA	C1R	C1R_HUMAN	reviewed	Complement C1r subcomponent (EC 3.4.21.41) (Complement component 1 subcomponent r) [Cleaved into: Complement C1r subcomponent heavy chain; Complement C1r subcomponent light chain]	C1R	Homo sapiens (Human)	705	https://www.uniprot.org/uniprotkb/P00736/entry
P00738	HPT_HUMAN	Faecalis vs Faecium	0.346077	0.168025	103.082	0.0419492	0.149896	NA	HP	HPT_HUMAN	reviewed	Haptoglobin (Zonulin) [Cleaved into: Haptoglobin alpha chain; Haptoglobin beta chain]	HP	Homo sapiens (Human)	406	https://www.uniprot.org/uniprotkb/P00738/entry
P00739	HPTR_HUMAN	Faecalis vs Faecium	0.156839	0.13382	104.197	0.243865	0.480486	NA	HPR	HPTR_HUMAN	reviewed	Haptoglobin-related protein	HPR	Homo sapiens (Human)	348	https://www.uniprot.org/uniprotkb/P00739/entry
P00740	FA9_HUMAN	Faecalis vs Faecium	-0.145712	0.0697928	103.588	0.0392704	0.145931	NA	F9	FA9_HUMAN	reviewed	Coagulation factor IX (EC 3.4.21.22) (Christmas factor) (Plasma thromboplastin component) (PTC) [Cleaved into: Coagulation factor IXa light chain; Coagulation factor IXa heavy chain]	F9	Homo sapiens (Human)	461	https://www.uniprot.org/uniprotkb/P00740/entry
P00742	FA10_HUMAN	Faecalis vs Faecium	-0.0941877	0.0646899	105.071	0.148377	0.351513	NA	F10	FA10_HUMAN	reviewed	Coagulation factor X (EC 3.4.21.6) (Stuart factor) (Stuart-Prower factor) [Cleaved into: Factor X light chain; Factor X heavy chain; Activated factor Xa heavy chain]	F10	Homo sapiens (Human)	488	https://www.uniprot.org/uniprotkb/P00742/entry
P00746	CFAD_HUMAN	Faecalis vs Faecium	-0.25985	0.116757	104.367	0.0281952	0.116086	NA	CFD	CFAD_HUMAN	reviewed	Complement factor D (EC 3.4.21.46) (Adipsin) (C3 convertase activator) (Properdin factor D)	CFD DF PFD	Homo sapiens (Human)	253	https://www.uniprot.org/uniprotkb/P00746/entry
P00747	PLMN_HUMAN	Faecalis vs Faecium	0.00170167	0.0597027	104.324	0.977316	0.994383	NA	PLG	PLMN_HUMAN	reviewed	Plasminogen (EC 3.4.21.7) [Cleaved into: Plasmin heavy chain A; Activation peptide; Angiostatin; Plasmin heavy chain A, short form; Plasmin light chain B]	PLG	Homo sapiens (Human)	810	https://www.uniprot.org/uniprotkb/P00747/entry
P00748	FA12_HUMAN	Faecalis vs Faecium	-0.0506344	0.0762558	104.705	0.508145	0.730367	NA	F12	FA12_HUMAN	reviewed	Coagulation factor XII (EC 3.4.21.38) (Hageman factor) (HAF) [Cleaved into: Coagulation factor XIIa heavy chain; Beta-factor XIIa part 1; Coagulation factor XIIa light chain (Beta-factor XIIa part 2)]	F12	Homo sapiens (Human)	615	https://www.uniprot.org/uniprotkb/P00748/entry
P00751	CFAB_HUMAN	Faecalis vs Faecium	0.216425	0.0717334	104.399	0.00320638	0.0303843	NA	CFB	CFAB_HUMAN	reviewed	Complement factor B (EC 3.4.21.47) (C3/C5 convertase) (Glycine-rich beta glycoprotein) (GBG) (PBF2) (Properdin factor B) [Cleaved into: Complement factor B Ba fragment; Complement factor B Bb fragment]	CFB BF BFD	Homo sapiens (Human)	764	https://www.uniprot.org/uniprotkb/P00751/entry
P00761	TRYP_PIG	Faecalis vs Faecium	-0.00667035	0.0674581	104.687	0.921422	0.971888	NA	P00761	TRYP_PIG	reviewed	Trypsin (EC 3.4.21.4)	NA	Sus scrofa (Pig)	231	https://www.uniprot.org/uniprotkb/P00761/entry
P00915	CAH1_HUMAN	Faecalis vs Faecium	-0.0294651	0.250436	103.217	0.90657	0.968352	NA	CA1	CAH1_HUMAN	reviewed	Carbonic anhydrase 1 (EC 4.2.1.1) (Carbonate dehydratase I) (Carbonic anhydrase B) (CAB) (Carbonic anhydrase I) (CA-I) (Cyanamide hydratase CA1) (EC 4.2.1.69)	CA1	Homo sapiens (Human)	261	https://www.uniprot.org/uniprotkb/P00915/entry
P00918	CAH2_HUMAN	Faecalis vs Faecium	0.214907	0.232127	101.708	0.356734	0.58348	NA	CA2	CAH2_HUMAN	reviewed	Carbonic anhydrase 2 (EC 4.2.1.1) (Carbonate dehydratase II) (Carbonic anhydrase C) (CAC) (Carbonic anhydrase II) (CA-II) (Cyanamide hydratase CA2) (EC 4.2.1.69)	CA2	Homo sapiens (Human)	260	https://www.uniprot.org/uniprotkb/P00918/entry
P00966	ASSY_HUMAN	Faecalis vs Faecium	0.458667	0.74087	15.176	0.545038	0.74322	NA	ASS1	ASSY_HUMAN	reviewed	Argininosuccinate synthase (EC 6.3.4.5) (Citrulline--aspartate ligase)	ASS1 ASS	Homo sapiens (Human)	412	https://www.uniprot.org/uniprotkb/P00966/entry
P00995	ISK1_HUMAN	Faecalis vs Faecium	-0.655979	0.373553	89.1932	0.0825121	0.245073	NA	SPINK1	ISK1_HUMAN	reviewed	Serine protease inhibitor Kazal-type 1 (Pancreatic secretory trypsin inhibitor) (Tumor-associated trypsin inhibitor) (TATI)	SPINK1 PSTI	Homo sapiens (Human)	79	https://www.uniprot.org/uniprotkb/P00995/entry
P01008	ANT3_HUMAN	Faecalis vs Faecium	-0.217595	0.0659797	102.23	0.00134067	0.0176023	NA	SERPINC1	ANT3_HUMAN	reviewed	Antithrombin-III (ATIII) (Serpin C1)	SERPINC1 AT3 PRO0309	Homo sapiens (Human)	464	https://www.uniprot.org/uniprotkb/P01008/entry
P01009	A1AT_HUMAN	Faecalis vs Faecium	0.254329	0.0803473	104.618	0.002029	0.0220239	NA	SERPINA1	A1AT_HUMAN	reviewed	Alpha-1-antitrypsin (Alpha-1 protease inhibitor) (Alpha-1-antiproteinase) (Serpin A1) [Cleaved into: Short peptide from AAT (SPAAT)]	SERPINA1 AAT PI PRO0684 PRO2209	Homo sapiens (Human)	418	https://www.uniprot.org/uniprotkb/P01009/entry
P01011	AACT_HUMAN	Faecalis vs Faecium	-0.127055	0.111151	104.9	0.255603	0.489684	NA	SERPINA3	AACT_HUMAN	reviewed	Alpha-1-antichymotrypsin (ACT) (Cell growth-inhibiting gene 24/25 protein) (Serpin A3) [Cleaved into: Alpha-1-antichymotrypsin His-Pro-less]	SERPINA3 AACT GIG24 GIG25	Homo sapiens (Human)	423	https://www.uniprot.org/uniprotkb/P01011/entry
P01019	ANGT_HUMAN	Faecalis vs Faecium	-0.16158	0.104516	104.773	0.125124	0.315186	NA	AGT	ANGT_HUMAN	reviewed	Angiotensinogen (Serpin A8) [Cleaved into: Angiotensin-1 (Angiotensin 1-10) (Angiotensin I) (Ang I); Angiotensin-2 (Angiotensin 1-8) (Angiotensin II) (Ang II); Angiotensin-3 (Angiotensin 2-8) (Angiotensin III) (Ang III) (Des-Asp[1]-angiotensin II); Angiotensin-4 (Angiotensin 3-8) (Angiotensin IV) (Ang IV); Angiotensin 1-9; Angiotensin 1-7; Angiotensin 1-5; Angiotensin 1-4]	AGT SERPINA8	Homo sapiens (Human)	485	https://www.uniprot.org/uniprotkb/P01019/entry
P01023	A2MG_HUMAN	Faecalis vs Faecium	0.261674	0.103467	105.156	0.0129216	0.0707722	NA	A2M	A2MG_HUMAN	reviewed	Alpha-2-macroglobulin (Alpha-2-M) (C3 and PZP-like alpha-2-macroglobulin domain-containing protein 5)	A2M CPAMD5 FWP007	Homo sapiens (Human)	1474	https://www.uniprot.org/uniprotkb/P01023/entry
P01024	CO3_HUMAN	Faecalis vs Faecium	-0.00960958	0.0655189	105.176	0.883674	0.958602	NA	C3	CO3_HUMAN	reviewed	Complement C3 (C3 and PZP-like alpha-2-macroglobulin domain-containing protein 1) [Cleaved into: Complement C3 beta chain; C3-beta-c (C3bc); Complement C3 alpha chain; C3a anaphylatoxin; Acylation stimulating protein (ASP) (C3adesArg); Complement C3b alpha' chain; Complement C3c alpha' chain fragment 1; Complement C3dg fragment; Complement C3g fragment; Complement C3d fragment; Complement C3f fra…	C3 CPAMD1	Homo sapiens (Human)	1663	https://www.uniprot.org/uniprotkb/P01024/entry
P01031	CO5_HUMAN	Faecalis vs Faecium	-0.123021	0.0630862	105.176	0.0538319	0.17954	NA	C5	CO5_HUMAN	reviewed	Complement C5 (C3 and PZP-like alpha-2-macroglobulin domain-containing protein 4) [Cleaved into: Complement C5 beta chain; Complement C5 alpha chain; C5a anaphylatoxin; Complement C5 alpha' chain]	C5 CPAMD4	Homo sapiens (Human)	1676	https://www.uniprot.org/uniprotkb/P01031/entry
P01033	TIMP1_HUMAN	Faecalis vs Faecium	0.113676	0.25745	58.3996	0.660449	0.835741	NA	TIMP1	TIMP1_HUMAN	reviewed	Metalloproteinase inhibitor 1 (Erythroid-potentiating activity) (EPA) (Fibroblast collagenase inhibitor) (Collagenase inhibitor) (Tissue inhibitor of metalloproteinases 1) (TIMP-1)	TIMP1 CLGI TIMP	Homo sapiens (Human)	207	https://www.uniprot.org/uniprotkb/P01033/entry
P01034	CYTC_HUMAN	Faecalis vs Faecium	-0.479688	0.123758	105.176	0.000185062	0.00444823	NA	CST3	CYTC_HUMAN	reviewed	Cystatin-C (Cystatin-3) (Gamma-trace) (Neuroendocrine basic polypeptide) (Post-gamma-globulin)	CST3	Homo sapiens (Human)	146	https://www.uniprot.org/uniprotkb/P01034/entry
P01042	KNG1_HUMAN	Faecalis vs Faecium	-0.0821673	0.046668	104.619	0.0812152	0.242427	NA	KNG1	KNG1_HUMAN	reviewed	Kininogen-1 (Alpha-2-thiol proteinase inhibitor) (Fitzgerald factor) (High molecular weight kininogen) (HMWK) (Williams-Fitzgerald-Flaujeac factor) [Cleaved into: Kininogen-1 heavy chain; T-kinin (Ile-Ser-Bradykinin); Bradykinin (Kallidin I); Lysyl-bradykinin (Kallidin II); Kininogen-1 light chain; Low molecular weight growth-promoting factor]	KNG1 BDK KNG	Homo sapiens (Human)	644	https://www.uniprot.org/uniprotkb/P01042/entry
P01344	IGF2_HUMAN	Faecalis vs Faecium	-0.269288	0.0867997	103.022	0.00247728	0.0251665	NA	IGF2	IGF2_HUMAN	reviewed	Insulin-like growth factor II (IGF-II) (Somatomedin-A) (T3M-11-derived growth factor) [Cleaved into: Insulin-like growth factor II; Insulin-like growth factor II Ala-25 Del; Preptin]	IGF2 PP1446	Homo sapiens (Human)	180	https://www.uniprot.org/uniprotkb/P01344/entry
P01591	IGJ_HUMAN	Faecalis vs Faecium	0.750724	0.214073	105.176	0.000668101	0.0113959	NA	JCHAIN	IGJ_HUMAN	reviewed	Immunoglobulin J chain (Joining chain of multimeric IgA and IgM)	JCHAIN IGCJ IGJ	Homo sapiens (Human)	159	https://www.uniprot.org/uniprotkb/P01591/entry
P01599	KV117_HUMAN	Faecalis vs Faecium	0.40675	0.151517	102.29	0.00847464	0.0544017	NA	IGKV1-17	KV117_HUMAN	reviewed	Immunoglobulin kappa variable 1-17 (Ig kappa chain V-I region Gal) (Ig kappa chain V-I region WEA)	IGKV1-17	Homo sapiens (Human)	117	https://www.uniprot.org/uniprotkb/P01599/entry
P01601	KVD16_HUMAN	Faecalis vs Faecium	0.239944	0.198111	105.171	0.22855	0.462635	NA	IGKV1D-16	KVD16_HUMAN	reviewed	Immunoglobulin kappa variable 1D-16 (Ig kappa chain V-I region HK146) (Ig kappa chain V-I region HK189)	IGKV1D-16	Homo sapiens (Human)	117	https://www.uniprot.org/uniprotkb/P01601/entry
P01602	KV105_HUMAN	Faecalis vs Faecium	0.350694	0.139826	104.102	0.0136832	0.0716566	NA	IGKV1-5	KV105_HUMAN	reviewed	Immunoglobulin kappa variable 1-5 (Ig kappa chain V-I region CAR) (Ig kappa chain V-I region EU) (Ig kappa chain V-I region HK102) (Ig kappa chain V-I region Kue)	IGKV1-5	Homo sapiens (Human)	117	https://www.uniprot.org/uniprotkb/P01602/entry
P01619	KV320_HUMAN	Faecalis vs Faecium	0.384175	0.15274	102.815	0.0134442	0.0716566	NA	IGKV3-20	KV320_HUMAN	reviewed	Immunoglobulin kappa variable 3-20 (Ig kappa chain V-III region B6) (Ig kappa chain V-III region GOL) (Ig kappa chain V-III region HAH) (Ig kappa chain V-III region HIC) (Ig kappa chain V-III region IARC/BL41) (Ig kappa chain V-III region NG9) (Ig kappa chain V-III region SIE) (Ig kappa chain V-III region Ti) (Ig kappa chain V-III region WOL)	IGKV3-20	Homo sapiens (Human)	116	https://www.uniprot.org/uniprotkb/P01619/entry
P01699	LV144_HUMAN	Faecalis vs Faecium	0.5552	0.21197	102.294	0.0101523	0.062484	NA	IGLV1-44	LV144_HUMAN	reviewed	Immunoglobulin lambda variable 1-44 (Ig lambda chain V-I region MEM) (Ig lambda chain V-I region VOR)	IGLV1-44	Homo sapiens (Human)	117	https://www.uniprot.org/uniprotkb/P01699/entry
P01700	LV147_HUMAN	Faecalis vs Faecium	0.675619	0.154057	105.176	2.7543e-05	0.00137026	NA	IGLV1-47	LV147_HUMAN	reviewed	Immunoglobulin lambda variable 1-47 (Ig lambda chain V-I region HA) (Ig lambda chain V-I region WAH)	IGLV1-47	Homo sapiens (Human)	117	https://www.uniprot.org/uniprotkb/P01700/entry
P01701	LV151_HUMAN	Faecalis vs Faecium	0.544368	0.171914	105.176	0.00201909	0.0220239	NA	IGLV1-51	LV151_HUMAN	reviewed	Immunoglobulin lambda variable 1-51 (Ig lambda chain V-I region BL2) (Ig lambda chain V-I region EPS) (Ig lambda chain V-I region NEW) (Ig lambda chain V-I region NIG-64)	IGLV1-51	Homo sapiens (Human)	117	https://www.uniprot.org/uniprotkb/P01701/entry
P01703	LV140_HUMAN	Faecalis vs Faecium	0.353833	0.129625	105.14	0.00743409	0.0504335	NA	IGLV1-40	LV140_HUMAN	reviewed	Immunoglobulin lambda variable 1-40 (Ig lambda chain V-I region NEWM)	IGLV1-40	Homo sapiens (Human)	118	https://www.uniprot.org/uniprotkb/P01703/entry
P01704	LV214_HUMAN	Faecalis vs Faecium	0.442123	0.186525	103.954	0.0196166	0.0909884	NA	IGLV2-14	LV214_HUMAN	reviewed	Immunoglobulin lambda variable 2-14 (Ig lambda chain V-II region NIG-84) (Ig lambda chain V-II region TOG) (Ig lambda chain V-II region VIL)	IGLV2-14	Homo sapiens (Human)	120	https://www.uniprot.org/uniprotkb/P01704/entry
P01705	LV223_HUMAN	Faecalis vs Faecium	0.828284	0.271661	90.0752	0.00301471	0.0290287	NA	IGLV2-23	LV223_HUMAN	reviewed	Immunoglobulin lambda variable 2-23 (Ig lambda chain V-II region NEI)	IGLV2-23	Homo sapiens (Human)	113	https://www.uniprot.org/uniprotkb/P01705/entry
P01706	LV211_HUMAN	Faecalis vs Faecium	0.517033	0.180508	102.973	0.0050656	0.0392749	NA	IGLV2-11	LV211_HUMAN	reviewed	Immunoglobulin lambda variable 2-11 (Ig gamma lambda chain V-II region DOT) (Ig lambda chain V-II region BOH) (Ig lambda chain V-II region BUR) (Ig lambda chain V-II region NIG-58) (Ig lambda chain V-II region TRO) (Ig lambda chain V-II region WIN)	IGLV2-11	Homo sapiens (Human)	119	https://www.uniprot.org/uniprotkb/P01706/entry
P01709	LV208_HUMAN	Faecalis vs Faecium	0.518819	0.177164	104.153	0.00418469	0.0367391	NA	IGLV2-8	LV208_HUMAN	reviewed	Immunoglobulin lambda variable 2-8 (Ig lambda chain V-II region BO) (Ig lambda chain V-II region MGC)	IGLV2-8	Homo sapiens (Human)	118	https://www.uniprot.org/uniprotkb/P01709/entry
P01714	LV319_HUMAN	Faecalis vs Faecium	0.704455	0.213171	104.686	0.00130265	0.0176023	NA	IGLV3-19	LV319_HUMAN	reviewed	Immunoglobulin lambda variable 3-19 (Ig lambda chain V-III region SH)	IGLV3-19	Homo sapiens (Human)	112	https://www.uniprot.org/uniprotkb/P01714/entry
P01715	LV301_HUMAN	Faecalis vs Faecium	0.490192	0.148171	102.532	0.00129546	0.0176023	NA	IGLV3-1	LV301_HUMAN	reviewed	Immunoglobulin lambda variable 3-1 (Ig lambda chain V-IV region Bau) (Ig lambda chain V-IV region MOL) (Ig lambda chain V-IV region X)	IGLV3-1	Homo sapiens (Human)	115	https://www.uniprot.org/uniprotkb/P01715/entry
P01717	LV325_HUMAN	Faecalis vs Faecium	0.560947	0.250609	60.176	0.0289104	0.118216	NA	IGLV3-25	LV325_HUMAN	reviewed	Immunoglobulin lambda variable 3-25 (Ig lambda chain V-IV region Hil)	IGLV3-25	Homo sapiens (Human)	112	https://www.uniprot.org/uniprotkb/P01717/entry
P01718	LV327_HUMAN	Faecalis vs Faecium	0.712435	0.198628	73.6848	0.000599188	0.010521	NA	IGLV3-27	LV327_HUMAN	reviewed	Immunoglobulin lambda variable 3-27 (Ig lambda chain V-IV region Kern)	IGLV3-27	Homo sapiens (Human)	113	https://www.uniprot.org/uniprotkb/P01718/entry
P01721	LV657_HUMAN	Faecalis vs Faecium	0.317714	0.186199	104.314	0.0909259	0.257264	NA	IGLV6-57	LV657_HUMAN	reviewed	Immunoglobulin lambda variable 6-57 (Ig lambda chain V-VI region AR) (Ig lambda chain V-VI region EB4) (Ig lambda chain V-VI region NIG-48) (Ig lambda chain V-VI region SUT) (Ig lambda chain V-VI region WLT)	IGLV6-57	Homo sapiens (Human)	117	https://www.uniprot.org/uniprotkb/P01721/entry
P01742	HV169_HUMAN	Faecalis vs Faecium	0.363849	0.237777	104.388	0.12899	0.319531	NA	IGHV1-69	HV169_HUMAN	reviewed	Immunoglobulin heavy variable 1-69 (Ig heavy chain V-I region EU) (Ig heavy chain V-I region SIE) (Ig heavy chain V-I region WOL)	IGHV1-69	Homo sapiens (Human)	117	https://www.uniprot.org/uniprotkb/P01742/entry
P01743	HV146_HUMAN	Faecalis vs Faecium	0.394535	0.165394	72.8628	0.0196608	0.0909884	NA	IGHV1-46	HV146_HUMAN	reviewed	Immunoglobulin heavy variable 1-46 (Ig heavy chain V-I region DOT) (Ig heavy chain V-I region HG3) (Ig heavy chain V-I region Mot)	IGHV1-46	Homo sapiens (Human)	117	https://www.uniprot.org/uniprotkb/P01743/entry
P01762	HV311_HUMAN	Faecalis vs Faecium	0.442562	0.202763	44.2018	0.0344168	0.134807	NA	IGHV3-11	HV311_HUMAN	reviewed	Immunoglobulin heavy variable 3-11 (Ig heavy chain V-III region TRO)	IGHV3-11	Homo sapiens (Human)	117	https://www.uniprot.org/uniprotkb/P01762/entry
P01763	HV348_HUMAN	Faecalis vs Faecium	0.290592	0.414448	27.1563	0.489171	0.722859	NA	IGHV3-48	NA	NA	NA	NA	NA	NA	https://www.uniprot.org/uniprotkb/P01763/entry
P01764	HV323_HUMAN	Faecalis vs Faecium	0.484973	0.167737	93.542	0.00477069	0.0386186	NA	IGHV3-23	HV323_HUMAN	reviewed	Immunoglobulin heavy variable 3-23 (Ig heavy chain V-III region LAY) (Ig heavy chain V-III region POM) (Ig heavy chain V-III region TEI) (Ig heavy chain V-III region TIL) (Ig heavy chain V-III region TUR) (Ig heavy chain V-III region VH26) (Ig heavy chain V-III region WAS) (Ig heavy chain V-III region ZAP)	IGHV3-23	Homo sapiens (Human)	117	https://www.uniprot.org/uniprotkb/P01764/entry
P01766	HV313_HUMAN	Faecalis vs Faecium	0.698754	0.192032	89.5188	0.000457795	0.00844142	NA	IGHV3-13	HV313_HUMAN	reviewed	Immunoglobulin heavy variable 3-13 (Ig heavy chain V-III region BRO)	IGHV3-13	Homo sapiens (Human)	116	https://www.uniprot.org/uniprotkb/P01766/entry
P01780	HV307_HUMAN	Faecalis vs Faecium	0.559043	0.150309	104.643	0.000323216	0.00665378	NA	IGHV3-7	HV307_HUMAN	reviewed	Immunoglobulin heavy variable 3-7 (Ig heavy chain V-III region GAL) (Ig heavy chain V-III region GAR) (Ig heavy chain V-III region JON)	IGHV3-7	Homo sapiens (Human)	117	https://www.uniprot.org/uniprotkb/P01780/entry
P01782	HV309_HUMAN	Faecalis vs Faecium	0.581744	0.525658	12.176	0.28981	0.517973	NA	IGHV3-9	HV309_HUMAN	reviewed	Immunoglobulin heavy variable 3-9 (Ig heavy chain V-III region DOB)	IGHV3-9	Homo sapiens (Human)	118	https://www.uniprot.org/uniprotkb/P01782/entry
P01817	HV205_HUMAN	Faecalis vs Faecium	0.310388	0.229236	73.3294	0.17989	0.392485	NA	IGHV2-5	HV205_HUMAN	reviewed	Immunoglobulin heavy variable 2-5 (Ig heavy chain V-II region HE) (Ig heavy chain V-II region MCE)	IGHV2-5	Homo sapiens (Human)	119	https://www.uniprot.org/uniprotkb/P01817/entry
P01824	HV439_HUMAN	Faecalis vs Faecium	0.218317	0.345746	60.176	0.530146	0.739879	NA	IGHV4-39	HV439_HUMAN	reviewed	Immunoglobulin heavy variable 4-39 (Ig heavy chain V-II region WAH)	IGHV4-39	Homo sapiens (Human)	125	https://www.uniprot.org/uniprotkb/P01824/entry
P01833	PIGR_HUMAN	Faecalis vs Faecium	-0.319633	0.194328	105.098	0.102995	0.27785	NA	PIGR	PIGR_HUMAN	reviewed	Polymeric immunoglobulin receptor (PIgR) (Poly-Ig receptor) (Hepatocellular carcinoma-associated protein TB6) [Cleaved into: Secretory component]	PIGR	Homo sapiens (Human)	764	https://www.uniprot.org/uniprotkb/P01833/entry
P01834	IGKC_HUMAN	Faecalis vs Faecium	0.713181	0.159809	104.364	2.05092e-05	0.00111309	NA	IGKC	IGKC_HUMAN	reviewed	Immunoglobulin kappa constant (Ig kappa chain C region) (Ig kappa chain C region AG) (Ig kappa chain C region CUM) (Ig kappa chain C region EU) (Ig kappa chain C region OU) (Ig kappa chain C region ROY) (Ig kappa chain C region TI)	IGKC	Homo sapiens (Human)	107	https://www.uniprot.org/uniprotkb/P01834/entry
P01854	IGHE_HUMAN	Faecalis vs Faecium	-0.225074	0.523494	48.1593	0.669153	0.835741	NA	IGHE	IGHE_HUMAN	reviewed	Immunoglobulin heavy constant epsilon (Ig epsilon chain C region) (Ig epsilon chain C region ND)	IGHE	Homo sapiens (Human)	546	https://www.uniprot.org/uniprotkb/P01854/entry
P01857	IGHG1_HUMAN	Faecalis vs Faecium	0.454723	0.153853	105.176	0.00385256	0.0343281	NA	IGHG1	IGHG1_HUMAN	reviewed	Immunoglobulin heavy constant gamma 1 (Ig gamma-1 chain C region) (Ig gamma-1 chain C region EU) (Ig gamma-1 chain C region KOL) (Ig gamma-1 chain C region NIE)	IGHG1	Homo sapiens (Human)	399	https://www.uniprot.org/uniprotkb/P01857/entry
P01859	IGHG2_HUMAN	Faecalis vs Faecium	0.7777	0.151175	104.743	1.25875e-06	0.000375735	NA	IGHG2	IGHG2_HUMAN	reviewed	Immunoglobulin heavy constant gamma 2 (Ig gamma-2 chain C region) (Ig gamma-2 chain C region DOT) (Ig gamma-2 chain C region TIL) (Ig gamma-2 chain C region ZIE)	IGHG2	Homo sapiens (Human)	395	https://www.uniprot.org/uniprotkb/P01859/entry
P01860	IGHG3_HUMAN	Faecalis vs Faecium	0.451586	0.21923	105.168	0.0418796	0.149896	NA	IGHG3	IGHG3_HUMAN	reviewed	Immunoglobulin heavy constant gamma 3 (HDC) (Heavy chain disease protein) (Ig gamma-3 chain C region)	IGHG3	Homo sapiens (Human)	446	https://www.uniprot.org/uniprotkb/P01860/entry
P01861	IGHG4_HUMAN	Faecalis vs Faecium	0.673392	0.246459	104.999	0.00738124	0.0504335	NA	IGHG4	IGHG4_HUMAN	reviewed	Immunoglobulin heavy constant gamma 4 (Ig gamma-4 chain C region)	IGHG4	Homo sapiens (Human)	396	https://www.uniprot.org/uniprotkb/P01861/entry
P01871	IGHM_HUMAN	Faecalis vs Faecium	0.786936	0.252333	105.176	0.0023442	0.0245524	NA	IGHM	IGHM_HUMAN	reviewed	Immunoglobulin heavy constant mu (Ig mu chain C region) (Ig mu chain C region BOT) (Ig mu chain C region GAL) (Ig mu chain C region OU)	IGHM	Homo sapiens (Human)	474	https://www.uniprot.org/uniprotkb/P01871/entry
P01876	IGHA1_HUMAN	Faecalis vs Faecium	0.64737	0.235434	105.13	0.00702389	0.0493325	NA	IGHA1	IGHA1_HUMAN	reviewed	Immunoglobulin heavy constant alpha 1 (Ig alpha-1 chain C region) (Ig alpha-1 chain C region BUR) (Ig alpha-1 chain C region TRO)	IGHA1	Homo sapiens (Human)	398	https://www.uniprot.org/uniprotkb/P01876/entry
P01877	IGHA2_HUMAN	Faecalis vs Faecium	0.773111	0.265243	103.84	0.00436104	0.0377325	NA	IGHA2	IGHA2_HUMAN	reviewed	Immunoglobulin heavy constant alpha 2 (Ig alpha-2 chain C region) (Ig alpha-2 chain C region BUT) (Ig alpha-2 chain C region LAN)	IGHA2	Homo sapiens (Human)	391	https://www.uniprot.org/uniprotkb/P01877/entry
P01880	IGHD_HUMAN	Faecalis vs Faecium	0.026142	0.253142	102.792	0.91795	0.970795	NA	IGHD	IGHD_HUMAN	reviewed	Immunoglobulin heavy constant delta (Ig delta chain C region) (Ig delta chain C region NIG-65) (Ig delta chain C region WAH)	IGHD	Homo sapiens (Human)	430	https://www.uniprot.org/uniprotkb/P01880/entry
P02042	HBD_HUMAN	Faecalis vs Faecium	0.215434	0.211687	101.701	0.311234	0.534755	NA	HBD	HBD_HUMAN	reviewed	Hemoglobin subunit delta (Delta-globin) (Hemoglobin delta chain)	HBD	Homo sapiens (Human)	147	https://www.uniprot.org/uniprotkb/P02042/entry
P02144	MYG_HUMAN	Faecalis vs Faecium	-0.0683634	0.218134	101.715	0.754618	0.88873	NA	MB	MYG_HUMAN	reviewed	Myoglobin	MB	Homo sapiens (Human)	154	https://www.uniprot.org/uniprotkb/P02144/entry
P02549	SPTA1_HUMAN	Faecalis vs Faecium	-1.45462	1.00907	15.176	0.169749	0.383865	NA	SPTA1	SPTA1_HUMAN	reviewed	Spectrin alpha chain, erythrocytic 1 (Erythroid alpha-spectrin)	SPTA1 SPTA	Homo sapiens (Human)	2419	https://www.uniprot.org/uniprotkb/P02549/entry
P02647	APOA1_HUMAN	Faecalis vs Faecium	-0.0286901	0.114642	105.176	0.802876	0.914012	NA	APOA1	APOA1_HUMAN	reviewed	Apolipoprotein A-I (Apo-AI) (ApoA-I) (Apolipoprotein A1) [Cleaved into: Proapolipoprotein A-I (ProapoA-I); Truncated apolipoprotein A-I (Apolipoprotein A-I(1-242))]	APOA1	Homo sapiens (Human)	267	https://www.uniprot.org/uniprotkb/P02647/entry
P02649	APOE_HUMAN	Faecalis vs Faecium	-0.392866	0.0950649	105.176	7.22259e-05	0.00276626	NA	APOE	APOE_HUMAN	reviewed	Apolipoprotein E (Apo-E)	APOE	Homo sapiens (Human)	317	https://www.uniprot.org/uniprotkb/P02649/entry
P02652	APOA2_HUMAN	Faecalis vs Faecium	0.0938003	0.12662	105.098	0.460465	0.695943	NA	APOA2	APOA2_HUMAN	reviewed	Apolipoprotein A-II (Apo-AII) (ApoA-II) (Apolipoprotein A2) [Cleaved into: Proapolipoprotein A-II (ProapoA-II); Truncated apolipoprotein A-II (Apolipoprotein A-II(1-76))]	APOA2	Homo sapiens (Human)	100	https://www.uniprot.org/uniprotkb/P02652/entry
P02654	APOC1_HUMAN	Faecalis vs Faecium	-0.381172	0.0978776	105.076	0.000173319	0.00444823	NA	APOC1	APOC1_HUMAN	reviewed	Apolipoprotein C-I (Apo-CI) (ApoC-I) (Apolipoprotein C1) [Cleaved into: Truncated apolipoprotein C-I]	APOC1	Homo sapiens (Human)	83	https://www.uniprot.org/uniprotkb/P02654/entry
P02655	APOC2_HUMAN	Faecalis vs Faecium	-0.504885	0.129716	104.168	0.000175444	0.00444823	NA	APOC2	APOC2_HUMAN	reviewed	Apolipoprotein C-II (Apo-CII) (ApoC-II) (Apolipoprotein C2) [Cleaved into: Proapolipoprotein C-II (ProapoC-II)]	APOC2 APC2	Homo sapiens (Human)	101	https://www.uniprot.org/uniprotkb/P02655/entry
P02656	APOC3_HUMAN	Faecalis vs Faecium	-0.663717	0.145136	105.162	1.31777e-05	0.000886312	NA	APOC3	APOC3_HUMAN	reviewed	Apolipoprotein C-III (Apo-CIII) (ApoC-III) (Apolipoprotein C3)	APOC3	Homo sapiens (Human)	99	https://www.uniprot.org/uniprotkb/P02656/entry
P02671	FIBA_HUMAN	Faecalis vs Faecium	0.223745	0.105352	105.176	0.0360329	0.137895	NA	FGA	FIBA_HUMAN	reviewed	Fibrinogen alpha chain [Cleaved into: Fibrinopeptide A; Fibrinogen alpha chain]	FGA	Homo sapiens (Human)	866	https://www.uniprot.org/uniprotkb/P02671/entry
P02675	FIBB_HUMAN	Faecalis vs Faecium	0.225452	0.108442	105.155	0.0400485	0.145931	NA	FGB	FIBB_HUMAN	reviewed	Fibrinogen beta chain [Cleaved into: Fibrinopeptide B; Fibrinogen beta chain]	FGB	Homo sapiens (Human)	491	https://www.uniprot.org/uniprotkb/P02675/entry
P02679	FIBG_HUMAN	Faecalis vs Faecium	0.184791	0.114735	104.23	0.110294	0.286901	NA	FGG	FIBG_HUMAN	reviewed	Fibrinogen gamma chain	FGG PRO2061	Homo sapiens (Human)	453	https://www.uniprot.org/uniprotkb/P02679/entry
P02686	MBP_HUMAN	Faecalis vs Faecium	-0.0364587	0.259233	44.176	0.888793	0.958802	NA	MBP	MBP_HUMAN	reviewed	Myelin basic protein (MBP) (Myelin A1 protein) (Myelin membrane encephalitogenic protein)	MBP	Homo sapiens (Human)	304	https://www.uniprot.org/uniprotkb/P02686/entry
P02724	GLPA_HUMAN	Faecalis vs Faecium	-2.11595	0.853566	15.176	0.0253863	0.105983	NA	GYPA	GLPA_HUMAN	reviewed	Glycophorin-A (MN sialoglycoprotein) (PAS-2) (Sialoglycoprotein alpha) (CD antigen CD235a)	GYPA GPA	Homo sapiens (Human)	150	https://www.uniprot.org/uniprotkb/P02724/entry
P02730	B3AT_HUMAN	Faecalis vs Faecium	-0.112278	0.24285	87.6034	0.644988	0.827139	NA	SLC4A1	B3AT_HUMAN	reviewed	Band 3 anion transport protein (Anion exchange protein 1) (AE 1) (Anion exchanger 1) (Solute carrier family 4 member 1) (CD antigen CD233)	SLC4A1 AE1 DI EPB3	Homo sapiens (Human)	911	https://www.uniprot.org/uniprotkb/P02730/entry
P02741	CRP_HUMAN	Faecalis vs Faecium	0.341279	0.238239	105.176	0.154963	0.362683	NA	CRP	CRP_HUMAN	reviewed	C-reactive protein [Cleaved into: C-reactive protein(1-205)]	CRP PTX1	Homo sapiens (Human)	224	https://www.uniprot.org/uniprotkb/P02741/entry
P02743	SAMP_HUMAN	Faecalis vs Faecium	0.00419995	0.0965649	103.872	0.965392	0.990273	NA	APCS	SAMP_HUMAN	reviewed	Serum amyloid P-component (SAP) (9.5S alpha-1-glycoprotein) [Cleaved into: Serum amyloid P-component(1-203)]	APCS PTX2	Homo sapiens (Human)	223	https://www.uniprot.org/uniprotkb/P02743/entry
P02745	C1QA_HUMAN	Faecalis vs Faecium	0.132534	0.0794295	104.791	0.0981864	0.27079	NA	C1QA	C1QA_HUMAN	reviewed	Complement C1q subcomponent subunit A	C1QA	Homo sapiens (Human)	245	https://www.uniprot.org/uniprotkb/P02745/entry
P02746	C1QB_HUMAN	Faecalis vs Faecium	0.103134	0.0778021	101.821	0.18794	0.406523	NA	C1QB	C1QB_HUMAN	reviewed	Complement C1q subcomponent subunit B	C1QB	Homo sapiens (Human)	253	https://www.uniprot.org/uniprotkb/P02746/entry
P02747	C1QC_HUMAN	Faecalis vs Faecium	0.0208685	0.0709038	105.146	0.769093	0.891675	NA	C1QC	C1QC_HUMAN	reviewed	Complement C1q subcomponent subunit C	C1QC C1QG	Homo sapiens (Human)	245	https://www.uniprot.org/uniprotkb/P02747/entry
P02748	CO9_HUMAN	Faecalis vs Faecium	-0.0084029	0.0821864	105.119	0.918759	0.970795	NA	C9	CO9_HUMAN	reviewed	Complement component C9 [Cleaved into: Complement component C9a; Complement component C9b]	C9	Homo sapiens (Human)	559	https://www.uniprot.org/uniprotkb/P02748/entry
P02749	APOH_HUMAN	Faecalis vs Faecium	-0.157806	0.090143	100.693	0.0830576	0.245403	NA	APOH	APOH_HUMAN	reviewed	Beta-2-glycoprotein 1 (APC inhibitor) (Activated protein C-binding protein) (Anticardiolipin cofactor) (Apolipoprotein H) (Apo-H) (Beta-2-glycoprotein I) (B2GPI) (Beta(2)GPI)	APOH B2G1	Homo sapiens (Human)	345	https://www.uniprot.org/uniprotkb/P02749/entry
P02750	A2GL_HUMAN	Faecalis vs Faecium	0.117099	0.0886379	104.291	0.189362	0.406651	NA	LRG1	A2GL_HUMAN	reviewed	Leucine-rich alpha-2-glycoprotein (LRG)	LRG1 LRG	Homo sapiens (Human)	347	https://www.uniprot.org/uniprotkb/P02750/entry
P02751	FINC_HUMAN	Faecalis vs Faecium	0.204295	0.132965	104.781	0.12744	0.318333	NA	FN1	FINC_HUMAN	reviewed	Fibronectin (FN) (Cold-insoluble globulin) (CIG) [Cleaved into: Anastellin; Ugl-Y1; Ugl-Y2; Ugl-Y3]	FN1 FN	Homo sapiens (Human)	2477	https://www.uniprot.org/uniprotkb/P02751/entry
P02753	RET4_HUMAN	Faecalis vs Faecium	-0.807998	0.13965	104.322	7.62804e-08	4.55394e-05	NA	RBP4	RET4_HUMAN	reviewed	Retinol-binding protein 4 (Plasma retinol-binding protein) (PRBP) (RBP) [Cleaved into: Plasma retinol-binding protein(1-182); Plasma retinol-binding protein(1-181); Plasma retinol-binding protein(1-179); Plasma retinol-binding protein(1-176)]	RBP4 PRO2222	Homo sapiens (Human)	201	https://www.uniprot.org/uniprotkb/P02753/entry
P02760	AMBP_HUMAN	Faecalis vs Faecium	-0.254562	0.0900938	104.881	0.00565223	0.0421798	NA	AMBP	AMBP_HUMAN	reviewed	Protein AMBP (Protein HC) [Cleaved into: Alpha-1-microglobulin (EC 1.6.2.-) (Alpha-1 microglycoprotein) (Complex-forming glycoprotein heterogeneous in charge); Inter-alpha-trypsin inhibitor light chain (ITI-LC) (Bikunin) (EDC1) (HI-30) (Uronic-acid-rich protein); Trypstatin]	AMBP HCP ITIL	Homo sapiens (Human)	352	https://www.uniprot.org/uniprotkb/P02760/entry
P02763	A1AG1_HUMAN	Faecalis vs Faecium	-0.00170082	0.107941	103.846	0.987459	0.996832	NA	ORM1	A1AG1_HUMAN	reviewed	Alpha-1-acid glycoprotein 1 (AGP 1) (Orosomucoid-1) (OMD 1)	ORM1 AGP1	Homo sapiens (Human)	201	https://www.uniprot.org/uniprotkb/P02763/entry
P02765	FETUA_HUMAN	Faecalis vs Faecium	0.236444	0.103419	104.93	0.0242464	0.10266	NA	AHSG	FETUA_HUMAN	reviewed	Alpha-2-HS-glycoprotein (Alpha-2-Z-globulin) (Ba-alpha-2-glycoprotein) (Fetuin-A) [Cleaved into: Alpha-2-HS-glycoprotein chain A; Alpha-2-HS-glycoprotein chain B]	AHSG FETUA PRO2743	Homo sapiens (Human)	367	https://www.uniprot.org/uniprotkb/P02765/entry
P02766	TTHY_HUMAN	Faecalis vs Faecium	-0.576783	0.120784	104.587	5.86419e-06	0.000700184	NA	TTR	TTHY_HUMAN	reviewed	Transthyretin (ATTR) (Prealbumin) (TBPA)	TTR PALB	Homo sapiens (Human)	147	https://www.uniprot.org/uniprotkb/P02766/entry
P02768	ALBU_HUMAN	Faecalis vs Faecium	-0.161647	0.0775028	105.065	0.0394292	0.145931	NA	NA	ALBU_HUMAN	reviewed	Albumin	ALB GIG20 GIG42 PRO0903 PRO1708 PRO2044 PRO2619 PRO2675 UNQ696/PRO1341	Homo sapiens (Human)	609	https://www.uniprot.org/uniprotkb/P02768/entry
P02769	ALBU_BOVIN	Faecalis vs Faecium	-0.134966	0.0713099	104.957	0.0611571	0.193058	NA	NA	ALBU_BOVIN	reviewed	Albumin (BSA) (allergen Bos d 6)	ALB	Bos taurus (Bovine)	607	https://www.uniprot.org/uniprotkb/P02769/entry
P02774	VTDB_HUMAN	Faecalis vs Faecium	0.0557933	0.0657865	105.176	0.39831	0.636312	NA	GC	VTDB_HUMAN	reviewed	Vitamin D-binding protein (DBP) (VDB) (Gc protein-derived macrophage activating factor) (Gc-MAF) (GcMAF) (Gc-globulin) (Group-specific component) (Gc) (Vitamin D-binding protein-macrophage activating factor) (DBP-maf)	GC	Homo sapiens (Human)	474	https://www.uniprot.org/uniprotkb/P02774/entry
P02775	CXCL7_HUMAN	Faecalis vs Faecium	0.665897	0.215215	105.144	0.00252929	0.0251665	NA	PPBP	CXCL7_HUMAN	reviewed	Platelet basic protein (PBP) (C-X-C motif chemokine 7) (Leukocyte-derived growth factor) (LDGF) (Macrophage-derived growth factor) (MDGF) (Small-inducible cytokine B7) [Cleaved into: Connective tissue-activating peptide III (CTAP-III) (LA-PF4) (Low-affinity platelet factor IV); TC-2; Connective tissue-activating peptide III(1-81) (CTAP-III(1-81)); Beta-thromboglobulin (Beta-TG); Neutrophil-activa…	PPBP CTAP3 CXCL7 SCYB7 TGB1 THBGB1	Homo sapiens (Human)	128	https://www.uniprot.org/uniprotkb/P02775/entry
P02776	PLF4_HUMAN	Faecalis vs Faecium	0.749015	0.251843	104.579	0.0036484	0.0340327	NA	PF4	PLF4_HUMAN	reviewed	Platelet factor 4 (PF-4) (C-X-C motif chemokine 4) (Iroplact) (Oncostatin-A) [Cleaved into: Platelet factor 4, short form (Endothelial cell growth inhibitor)]	PF4 CXCL4 SCYB4	Homo sapiens (Human)	101	https://www.uniprot.org/uniprotkb/P02776/entry
P02786	TFR1_HUMAN	Faecalis vs Faecium	0.205125	0.124827	104.886	0.103321	0.27785	NA	TFRC	TFR1_HUMAN	reviewed	Transferrin receptor protein 1 (TR) (TfR) (TfR1) (Trfr) (T9) (p90) (CD antigen CD71) [Cleaved into: Transferrin receptor protein 1, serum form (sTfR)]	TFRC	Homo sapiens (Human)	760	https://www.uniprot.org/uniprotkb/P02786/entry
P02787	TRFE_HUMAN	Faecalis vs Faecium	0.0764169	0.072552	105.176	0.29463	0.517973	NA	TF	TRFE_HUMAN	reviewed	Serotransferrin (Transferrin) (Beta-1 metal-binding globulin) (Siderophilin)	TF PRO1400	Homo sapiens (Human)	698	https://www.uniprot.org/uniprotkb/P02787/entry
P02788	TRFL_HUMAN	Faecalis vs Faecium	0.598266	0.210689	101.715	0.00545602	0.0412309	NA	LTF	TRFL_HUMAN	reviewed	Lactotransferrin (Lactoferrin) (EC 3.4.21.-) (Growth-inhibiting protein 12) (Talalactoferrin) [Cleaved into: Lactoferricin-H (Lfcin-H); Kaliocin-1; Lactoferroxin-A; Lactoferroxin-B; Lactoferroxin-C]	LTF GIG12 LF	Homo sapiens (Human)	710	https://www.uniprot.org/uniprotkb/P02788/entry
P02790	HEMO_HUMAN	Faecalis vs Faecium	0.11865	0.105609	104.342	0.263809	0.496826	NA	HPX	HEMO_HUMAN	reviewed	Hemopexin (Beta-1B-glycoprotein)	HPX	Homo sapiens (Human)	462	https://www.uniprot.org/uniprotkb/P02790/entry
P02792	FRIL_HUMAN	Faecalis vs Faecium	-0.597996	0.22906	103.112	0.0103832	0.0632529	NA	FTL	FRIL_HUMAN	reviewed	Ferritin light chain (Ferritin L subunit)	FTL	Homo sapiens (Human)	175	https://www.uniprot.org/uniprotkb/P02792/entry
P02794	FRIH_HUMAN	Faecalis vs Faecium	-0.482	0.296141	45.9294	0.110452	0.286901	NA	FTH1	FRIH_HUMAN	reviewed	Ferritin heavy chain (Ferritin H subunit) (EC 1.16.3.1) (Cell proliferation-inducing gene 15 protein) [Cleaved into: Ferritin heavy chain, N-terminally processed]	FTH1 FTH FTHL6 OK/SW-cl.84 PIG15	Homo sapiens (Human)	183	https://www.uniprot.org/uniprotkb/P02794/entry
P03950	ANGI_HUMAN	Faecalis vs Faecium	-0.252114	0.103246	103.272	0.0163103	0.0817898	NA	ANG	ANGI_HUMAN	reviewed	Angiogenin (EC 3.1.27.-) (Ribonuclease 5) (RNase 5)	ANG RNASE5	Homo sapiens (Human)	147	https://www.uniprot.org/uniprotkb/P03950/entry
P03951	FA11_HUMAN	Faecalis vs Faecium	-0.0197849	0.0660478	102.657	0.765122	0.891675	NA	F11	FA11_HUMAN	reviewed	Coagulation factor XI (FXI) (EC 3.4.21.27) (Plasma thromboplastin antecedent) (PTA) [Cleaved into: Coagulation factor XIa heavy chain; Coagulation factor XIa light chain]	F11	Homo sapiens (Human)	625	https://www.uniprot.org/uniprotkb/P03951/entry
P03952	KLKB1_HUMAN	Faecalis vs Faecium	-0.0279202	0.0712714	104.758	0.696042	0.85648	NA	KLKB1	KLKB1_HUMAN	reviewed	Plasma kallikrein (EC 3.4.21.34) (Fletcher factor) (Kininogenin) (Plasma prekallikrein) (PKK) [Cleaved into: Plasma kallikrein heavy chain; Plasma kallikrein light chain]	KLKB1 KLK3	Homo sapiens (Human)	638	https://www.uniprot.org/uniprotkb/P03952/entry
P04003	C4BPA_HUMAN	Faecalis vs Faecium	0.0411882	0.0776021	104.343	0.596712	0.795172	NA	C4BPA	C4BPA_HUMAN	reviewed	C4b-binding protein alpha chain (C4bp) (Proline-rich protein) (PRP)	C4BPA C4BP	Homo sapiens (Human)	597	https://www.uniprot.org/uniprotkb/P04003/entry
P04004	VTNC_HUMAN	Faecalis vs Faecium	0.171941	0.0675209	105.16	0.0123297	0.070103	NA	VTN	VTNC_HUMAN	reviewed	Vitronectin (VN) (S-protein) (Serum-spreading factor) (V75) [Cleaved into: Vitronectin V65 subunit; Vitronectin V10 subunit; Somatomedin-B]	VTN	Homo sapiens (Human)	478	https://www.uniprot.org/uniprotkb/P04004/entry
P04040	CATA_HUMAN	Faecalis vs Faecium	-0.17574	0.180239	105.104	0.33178	0.556986	NA	CAT	CATA_HUMAN	reviewed	Catalase (EC 1.11.1.6)	CAT	Homo sapiens (Human)	527	https://www.uniprot.org/uniprotkb/P04040/entry
P04066	FUCO_HUMAN	Faecalis vs Faecium	0.362471	0.372418	15.176	0.345668	0.570065	NA	FUCA1	FUCO_HUMAN	reviewed	Tissue alpha-L-fucosidase (EC 3.2.1.51) (Alpha-L-fucosidase I) (Alpha-L-fucoside fucohydrolase 1) (Alpha-L-fucosidase 1)	FUCA1 Nbla10230	Homo sapiens (Human)	466	https://www.uniprot.org/uniprotkb/P04066/entry
P04070	PROC_HUMAN	Faecalis vs Faecium	-0.412244	0.0896449	103.276	1.21008e-05	0.000886312	NA	PROC	PROC_HUMAN	reviewed	Vitamin K-dependent protein C (EC 3.4.21.69) (Anticoagulant protein C) (Autoprothrombin IIA) (Blood coagulation factor XIV) [Cleaved into: Vitamin K-dependent protein C light chain; Vitamin K-dependent protein C heavy chain; Activation peptide]	PROC	Homo sapiens (Human)	461	https://www.uniprot.org/uniprotkb/P04070/entry
P04080	CYTB_HUMAN	Faecalis vs Faecium	0.407194	0.364482	15.176	0.28129	0.510427	NA	CSTB	CYTB_HUMAN	reviewed	Cystatin-B (CPI-B) (Liver thiol proteinase inhibitor) (Stefin-B)	CSTB CST6 STFB	Homo sapiens (Human)	98	https://www.uniprot.org/uniprotkb/P04080/entry
P04114	APOB_HUMAN	Faecalis vs Faecium	-0.209639	0.0767887	104.991	0.00742729	0.0504335	NA	APOB	APOB_HUMAN	reviewed	Apolipoprotein B-100 (Apo B-100) [Cleaved into: Apolipoprotein B-48 (Apo B-48)]	APOB	Homo sapiens (Human)	4563	https://www.uniprot.org/uniprotkb/P04114/entry
P04179	SODM_HUMAN	Faecalis vs Faecium	0.254769	0.28607	54.8018	0.377046	0.610018	NA	SOD2	SODM_HUMAN	reviewed	Superoxide dismutase [Mn], mitochondrial (EC 1.15.1.1)	SOD2	Homo sapiens (Human)	222	https://www.uniprot.org/uniprotkb/P04179/entry
P04180	LCAT_HUMAN	Faecalis vs Faecium	0.010722	0.079356	104.88	0.892782	0.960344	NA	LCAT	LCAT_HUMAN	reviewed	Phosphatidylcholine-sterol acyltransferase (EC 2.3.1.43) (1-alkyl-2-acetylglycerophosphocholine esterase) (EC 3.1.1.47) (Lecithin-cholesterol acyltransferase) (Phospholipid-cholesterol acyltransferase) (Platelet-activating factor acetylhydrolase) (PAF acetylhydrolase)	LCAT	Homo sapiens (Human)	440	https://www.uniprot.org/uniprotkb/P04180/entry
P04196	HRG_HUMAN	Faecalis vs Faecium	0.104708	0.111399	104.1	0.349428	0.574678	NA	HRG	HRG_HUMAN	reviewed	Histidine-rich glycoprotein (Histidine-proline-rich glycoprotein) (HPRG)	HRG	Homo sapiens (Human)	525	https://www.uniprot.org/uniprotkb/P04196/entry
P04211	LV743_HUMAN	Faecalis vs Faecium	0.43336	0.264541	54.4362	0.107156	0.284321	NA	IGLV7-43	LV743_HUMAN	reviewed	Immunoglobulin lambda variable 7-43 (Ig lambda chain V region 4A)	IGLV7-43	Homo sapiens (Human)	117	https://www.uniprot.org/uniprotkb/P04211/entry
P04217	A1BG_HUMAN	Faecalis vs Faecium	-0.0725788	0.0486859	105.015	0.139024	0.337386	NA	A1BG	A1BG_HUMAN	reviewed	Alpha-1B-glycoprotein (Alpha-1-B glycoprotein)	A1BG	Homo sapiens (Human)	495	https://www.uniprot.org/uniprotkb/P04217/entry
P04264	K2C1_HUMAN	Faecalis vs Faecium	-0.0840396	0.139867	104.712	0.549237	0.746913	NA	KRT1	K2C1_HUMAN	reviewed	Keratin, type II cytoskeletal 1 (67 kDa cytokeratin) (Cytokeratin-1) (CK-1) (Hair alpha protein) (Keratin-1) (K1) (Type-II keratin Kb1)	KRT1 KRTA	Homo sapiens (Human)	644	https://www.uniprot.org/uniprotkb/P04264/entry
P04275	VWF_HUMAN	Faecalis vs Faecium	-0.020377	0.126258	104.277	0.872097	0.958602	NA	VWF	VWF_HUMAN	reviewed	von Willebrand factor (vWF) [Cleaved into: von Willebrand antigen 2 (von Willebrand antigen II)]	VWF F8VWF	Homo sapiens (Human)	2813	https://www.uniprot.org/uniprotkb/P04275/entry
P04278	SHBG_HUMAN	Faecalis vs Faecium	0.361146	0.142543	105.171	0.0127647	0.0707722	NA	SHBG	SHBG_HUMAN	reviewed	Sex hormone-binding globulin (SHBG) (Sex steroid-binding protein) (SBP) (Testis-specific androgen-binding protein) (ABP) (Testosterone-estradiol-binding globulin) (TeBG) (Testosterone-estrogen-binding globulin)	SHBG	Homo sapiens (Human)	402	https://www.uniprot.org/uniprotkb/P04278/entry
P04406	G3P_HUMAN	Faecalis vs Faecium	0.158413	0.187763	105.176	0.400759	0.636312	NA	GAPDH	G3P_HUMAN	reviewed	Glyceraldehyde-3-phosphate dehydrogenase (GAPDH) (EC 1.2.1.12) (Peptidyl-cysteine S-nitrosylase GAPDH) (EC 2.6.99.-)	GAPDH GAPD CDABP0047 OK/SW-cl.12	Homo sapiens (Human)	335	https://www.uniprot.org/uniprotkb/P04406/entry
P04424	ARLY_HUMAN	Faecalis vs Faecium	-0.823736	0.436876	32.8863	0.0682205	0.211024	NA	ASL	ARLY_HUMAN	reviewed	Argininosuccinate lyase (ASAL) (EC 4.3.2.1) (Arginosuccinase)	ASL	Homo sapiens (Human)	464	https://www.uniprot.org/uniprotkb/P04424/entry
P04430	KV116_HUMAN	Faecalis vs Faecium	0.643434	0.168568	101.357	0.000232649	0.00514414	NA	IGKV1-16	KV116_HUMAN	reviewed	Immunoglobulin kappa variable 1-16 (Ig kappa chain V-I region BAN)	IGKV1-16	Homo sapiens (Human)	117	https://www.uniprot.org/uniprotkb/P04430/entry
P04433	KV311_HUMAN	Faecalis vs Faecium	0.928227	0.225693	22.8545	0.00042953	0.00827192	NA	IGKV3-11	KV311_HUMAN	reviewed	Immunoglobulin kappa variable 3-11 (Ig kappa chain V-III region VG)	IGKV3-11	Homo sapiens (Human)	115	https://www.uniprot.org/uniprotkb/P04433/entry
P04439	HLAA_HUMAN	Faecalis vs Faecium	0.279832	0.182876	78.0492	0.130016	0.320742	NA	HLA-A	HLAA_HUMAN	reviewed	HLA class I histocompatibility antigen, A alpha chain (Human leukocyte antigen A) (HLA-A)	HLA-A HLAA	Homo sapiens (Human)	365	https://www.uniprot.org/uniprotkb/P04439/entry
P04746	AMYP_HUMAN	Faecalis vs Faecium	0.675803	1.12072	15.176	0.55541	0.75359	NA	AMY2A	AMYP_HUMAN	reviewed	Pancreatic alpha-amylase (PA) (EC 3.2.1.1) (1,4-alpha-D-glucan glucanohydrolase)	AMY2A	Homo sapiens (Human)	511	https://www.uniprot.org/uniprotkb/P04746/entry
P05019	IGF1_HUMAN	Faecalis vs Faecium	-0.0323864	0.129665	50.4551	0.803779	0.914012	NA	IGF1	IGF1_HUMAN	reviewed	Insulin-like growth factor I (IGF-I) (Mechano growth factor) (MGF) (Somatomedin-C)	IGF1 IBP1	Homo sapiens (Human)	195	https://www.uniprot.org/uniprotkb/P05019/entry
P05062	ALDOB_HUMAN	Faecalis vs Faecium	-0.653464	0.277523	102.241	0.0204513	0.0928711	NA	ALDOB	ALDOB_HUMAN	reviewed	Fructose-bisphosphate aldolase B (EC 4.1.2.13) (Liver-type aldolase)	ALDOB ALDB	Homo sapiens (Human)	364	https://www.uniprot.org/uniprotkb/P05062/entry
P05090	APOD_HUMAN	Faecalis vs Faecium	-0.0888362	0.110595	105.176	0.423638	0.658625	NA	APOD	APOD_HUMAN	reviewed	Apolipoprotein D (Apo-D) (ApoD)	APOD	Homo sapiens (Human)	189	https://www.uniprot.org/uniprotkb/P05090/entry
P05106	ITB3_HUMAN	Faecalis vs Faecium	0.24059	0.198491	95.2214	0.228476	0.462635	NA	ITGB3	ITB3_HUMAN	reviewed	Integrin beta-3 (Platelet membrane glycoprotein IIIa) (GPIIIa) (CD antigen CD61)	ITGB3 GP3A	Homo sapiens (Human)	788	https://www.uniprot.org/uniprotkb/P05106/entry
P05109	S10A8_HUMAN	Faecalis vs Faecium	0.109194	0.195563	102.203	0.577822	0.773452	NA	S100A8	S10A8_HUMAN	reviewed	Protein S100-A8 (Calgranulin-A) (Calprotectin L1L subunit) (Cystic fibrosis antigen) (CFAG) (Leukocyte L1 complex light chain) (Migration inhibitory factor-related protein 8) (MRP-8) (p8) (S100 calcium-binding protein A8) (Urinary stone protein band A)	S100A8 CAGA CFAG MRP8	Homo sapiens (Human)	93	https://www.uniprot.org/uniprotkb/P05109/entry
P05154	IPSP_HUMAN	Faecalis vs Faecium	-0.221597	0.111925	105.176	0.0503299	0.171682	NA	SERPINA5	IPSP_HUMAN	reviewed	Plasma serine protease inhibitor (Acrosomal serine protease inhibitor) (Plasminogen activator inhibitor 3) (PAI-3) (PAI3) (Protein C inhibitor) (PCI) (Serpin A5)	SERPINA5 PCI PLANH3 PROCI	Homo sapiens (Human)	406	https://www.uniprot.org/uniprotkb/P05154/entry
P05155	IC1_HUMAN	Faecalis vs Faecium	-0.156168	0.0622257	105.152	0.0136079	0.0716566	NA	SERPING1	IC1_HUMAN	reviewed	Plasma protease C1 inhibitor (C1 Inh) (C1Inh) (C1 esterase inhibitor) (C1-inhibiting factor) (Serpin G1)	SERPING1 C1IN C1NH	Homo sapiens (Human)	500	https://www.uniprot.org/uniprotkb/P05155/entry
P05156	CFAI_HUMAN	Faecalis vs Faecium	-0.0190483	0.0647441	101.267	0.769201	0.891675	NA	CFI	CFAI_HUMAN	reviewed	Complement factor I (EC 3.4.21.45) (C3B/C4B inactivator) [Cleaved into: Complement factor I heavy chain; Complement factor I light chain]	CFI IF	Homo sapiens (Human)	583	https://www.uniprot.org/uniprotkb/P05156/entry
P05160	F13B_HUMAN	Faecalis vs Faecium	0.0440814	0.0786904	104.75	0.576548	0.773452	NA	F13B	F13B_HUMAN	reviewed	Coagulation factor XIII B chain (Fibrin-stabilizing factor B subunit) (Protein-glutamine gamma-glutamyltransferase B chain) (Transglutaminase B chain)	F13B	Homo sapiens (Human)	661	https://www.uniprot.org/uniprotkb/P05160/entry
P05164	PERM_HUMAN	Faecalis vs Faecium	1.18643	0.303089	45.176	0.000302897	0.00645819	NA	MPO	PERM_HUMAN	reviewed	Myeloperoxidase (MPO) (EC 1.11.2.2) [Cleaved into: Myeloperoxidase; 89 kDa myeloperoxidase; 84 kDa myeloperoxidase; Myeloperoxidase light chain; Myeloperoxidase heavy chain]	MPO	Homo sapiens (Human)	745	https://www.uniprot.org/uniprotkb/P05164/entry
P05362	ICAM1_HUMAN	Faecalis vs Faecium	-0.181354	0.148587	104.345	0.225017	0.460168	NA	ICAM1	ICAM1_HUMAN	reviewed	Intercellular adhesion molecule 1 (ICAM-1) (Major group rhinovirus receptor) (CD antigen CD54)	ICAM1	Homo sapiens (Human)	532	https://www.uniprot.org/uniprotkb/P05362/entry
P05452	TETN_HUMAN	Faecalis vs Faecium	0.074514	0.0684634	104.934	0.278922	0.509225	NA	CLEC3B	TETN_HUMAN	reviewed	Tetranectin (TN) (C-type lectin domain family 3 member B) (Plasminogen kringle 4-binding protein)	CLEC3B TNA	Homo sapiens (Human)	202	https://www.uniprot.org/uniprotkb/P05452/entry
P05543	THBG_HUMAN	Faecalis vs Faecium	0.0942542	0.0715652	102.731	0.190755	0.406718	NA	SERPINA7	THBG_HUMAN	reviewed	Thyroxine-binding globulin (Serpin A7) (T4-binding globulin)	SERPINA7 TBG	Homo sapiens (Human)	415	https://www.uniprot.org/uniprotkb/P05543/entry
P05546	HEP2_HUMAN	Faecalis vs Faecium	0.0766781	0.0818287	104.232	0.350896	0.575507	NA	SERPIND1	HEP2_HUMAN	reviewed	Heparin cofactor 2 (Heparin cofactor II) (HC-II) (Protease inhibitor leuserpin-2) (HLS2) (Serpin D1)	SERPIND1 HCF2	Homo sapiens (Human)	499	https://www.uniprot.org/uniprotkb/P05546/entry
P05556	ITB1_HUMAN	Faecalis vs Faecium	0.0337034	0.133749	60.176	0.801908	0.914012	NA	ITGB1	ITB1_HUMAN	reviewed	Integrin beta-1 (Fibronectin receptor subunit beta) (Glycoprotein IIa) (GPIIA) (VLA-4 subunit beta) (CD antigen CD29)	ITGB1 FNRB MDF2 MSK12	Homo sapiens (Human)	798	https://www.uniprot.org/uniprotkb/P05556/entry
P06276	CHLE_HUMAN	Faecalis vs Faecium	0.147069	0.0998975	104.704	0.143967	0.345182	NA	BCHE	CHLE_HUMAN	reviewed	Cholinesterase (EC 3.1.1.8) (Acylcholine acylhydrolase) (Butyrylcholine esterase) (Choline esterase II) (Pseudocholinesterase)	BCHE CHE1	Homo sapiens (Human)	602	https://www.uniprot.org/uniprotkb/P06276/entry
P06310	KV230_HUMAN	Faecalis vs Faecium	0.715836	0.159229	103.882	1.80925e-05	0.00108012	NA	IGKV2-30	KV230_HUMAN	reviewed	Immunoglobulin kappa variable 2-30 (Ig kappa chain V-II region RPMI 6410)	IGKV2-30	Homo sapiens (Human)	120	https://www.uniprot.org/uniprotkb/P06310/entry
P06312	KV401_HUMAN	Faecalis vs Faecium	0.422788	0.129452	104.691	0.001475	0.0179709	NA	IGKV4-1	KV401_HUMAN	reviewed	Immunoglobulin kappa variable 4-1 (Ig kappa chain V-IV region B17) (Ig kappa chain V-IV region JI) (Ig kappa chain V-IV region Len) (Ig kappa chain V-IV region STH)	IGKV4-1	Homo sapiens (Human)	121	https://www.uniprot.org/uniprotkb/P06312/entry
P06331	HV434_HUMAN	Faecalis vs Faecium	0.641773	0.199364	86.5696	0.00181093	0.0211985	NA	IGHV4-34	HV434_HUMAN	reviewed	Immunoglobulin heavy variable 4-34 (Ig heavy chain V-II region ARH-77)	IGHV4-34	Homo sapiens (Human)	123	https://www.uniprot.org/uniprotkb/P06331/entry
P06396	GELS_HUMAN	Faecalis vs Faecium	0.122575	0.0713626	105.176	0.0888068	0.252465	NA	GSN	GELS_HUMAN	reviewed	Gelsolin (AGEL) (Actin-depolymerizing factor) (ADF) (Brevin)	GSN	Homo sapiens (Human)	782	https://www.uniprot.org/uniprotkb/P06396/entry
P06681	CO2_HUMAN	Faecalis vs Faecium	0.00179885	0.064276	104.591	0.977726	0.994383	NA	C2	CO2_HUMAN	reviewed	Complement C2 (EC 3.4.21.43) (C3/C5 convertase) [Cleaved into: Complement C2b fragment; Complement C2a fragment]	C2	Homo sapiens (Human)	752	https://www.uniprot.org/uniprotkb/P06681/entry
P06702	S10A9_HUMAN	Faecalis vs Faecium	0.0938693	0.248831	102.962	0.706771	0.862063	NA	S100A9	S10A9_HUMAN	reviewed	Protein S100-A9 (Calgranulin-B) (Calprotectin L1H subunit) (Leukocyte L1 complex heavy chain) (Migration inhibitory factor-related protein 14) (MRP-14) (p14) (S100 calcium-binding protein A9)	S100A9 CAGB CFAG MRP14	Homo sapiens (Human)	114	https://www.uniprot.org/uniprotkb/P06702/entry
P06727	APOA4_HUMAN	Faecalis vs Faecium	-0.192791	0.141163	105.176	0.174937	0.388243	NA	APOA4	APOA4_HUMAN	reviewed	Apolipoprotein A-IV (Apo-AIV) (ApoA-IV) (Apolipoprotein A4)	APOA4	Homo sapiens (Human)	396	https://www.uniprot.org/uniprotkb/P06727/entry
P06733	ENOA_HUMAN	Faecalis vs Faecium	0.225357	0.170926	105.176	0.190219	0.406718	NA	ENO1	ENOA_HUMAN	reviewed	Alpha-enolase (EC 4.2.1.11) (2-phospho-D-glycerate hydro-lyase) (C-myc promoter-binding protein) (Enolase 1) (MBP-1) (MPB-1) (Non-neural enolase) (NNE) (Phosphopyruvate hydratase) (Plasminogen-binding protein)	ENO1 ENO1L1 MBPB1 MPB1	Homo sapiens (Human)	434	https://www.uniprot.org/uniprotkb/P06733/entry
P06737	PYGL_HUMAN	Faecalis vs Faecium	-0.214391	0.703993	15.176	0.764856	0.891675	NA	PYGL	PYGL_HUMAN	reviewed	Glycogen phosphorylase, liver form (EC 2.4.1.1)	PYGL	Homo sapiens (Human)	847	https://www.uniprot.org/uniprotkb/P06737/entry
P06744	G6PI_HUMAN	Faecalis vs Faecium	0.00147033	0.241129	44.0291	0.995162	0.996832	NA	GPI	G6PI_HUMAN	reviewed	Glucose-6-phosphate isomerase (GPI) (EC 5.3.1.9) (Autocrine motility factor) (AMF) (Neuroleukin) (NLK) (Phosphoglucose isomerase) (PGI) (Phosphohexose isomerase) (PHI) (Sperm antigen 36) (SA-36)	GPI	Homo sapiens (Human)	558	https://www.uniprot.org/uniprotkb/P06744/entry
P06753	TPM3_HUMAN	Faecalis vs Faecium	-0.127896	0.356827	15.176	0.724963	0.877896	NA	TPM3	TPM3_HUMAN	reviewed	Tropomyosin alpha-3 chain (Gamma-tropomyosin) (Tropomyosin-3) (Tropomyosin-5) (hTM5)	TPM3	Homo sapiens (Human)	285	https://www.uniprot.org/uniprotkb/P06753/entry
P06858	LIPL_HUMAN	Faecalis vs Faecium	0.0751153	0.369909	15.176	0.841782	0.934097	NA	LPL	LIPL_HUMAN	reviewed	Lipoprotein lipase (LPL) (EC 3.1.1.34) (Phospholipase A1) (EC 3.1.1.32)	LPL LIPD	Homo sapiens (Human)	475	https://www.uniprot.org/uniprotkb/P06858/entry
P07148	FABPL_HUMAN	Faecalis vs Faecium	0.607998	0.429838	44.6601	0.164155	0.374048	NA	FABP1	FABPL_HUMAN	reviewed	Fatty acid-binding protein, liver (Fatty acid-binding protein 1) (Liver-type fatty acid-binding protein) (L-FABP)	FABP1 FABPL	Homo sapiens (Human)	127	https://www.uniprot.org/uniprotkb/P07148/entry
P07195	LDHB_HUMAN	Faecalis vs Faecium	-0.0168745	0.111931	105.023	0.880455	0.958602	NA	LDHB	LDHB_HUMAN	reviewed	L-lactate dehydrogenase B chain (LDH-B) (EC 1.1.1.27) (LDH heart subunit) (LDH-H) (Renal carcinoma antigen NY-REN-46)	LDHB	Homo sapiens (Human)	334	https://www.uniprot.org/uniprotkb/P07195/entry
P07225	PROS_HUMAN	Faecalis vs Faecium	0.0102069	0.0575878	102.916	0.859667	0.948653	NA	PROS1	PROS_HUMAN	reviewed	Vitamin K-dependent protein S	PROS1 PROS	Homo sapiens (Human)	676	https://www.uniprot.org/uniprotkb/P07225/entry
P07339	CATD_HUMAN	Faecalis vs Faecium	-0.141252	0.145255	104.615	0.333072	0.556986	NA	CTSD	CATD_HUMAN	reviewed	Cathepsin D (EC 3.4.23.5) [Cleaved into: Cathepsin D light chain; Cathepsin D heavy chain]	CTSD CPSD	Homo sapiens (Human)	412	https://www.uniprot.org/uniprotkb/P07339/entry
P07357	CO8A_HUMAN	Faecalis vs Faecium	0.226867	0.065187	104.801	0.00073135	0.0121282	NA	C8A	CO8A_HUMAN	reviewed	Complement component C8 alpha chain (Complement component 8 subunit alpha)	C8A	Homo sapiens (Human)	584	https://www.uniprot.org/uniprotkb/P07357/entry
P07358	CO8B_HUMAN	Faecalis vs Faecium	0.201327	0.0654427	105.176	0.00267094	0.0261402	NA	C8B	CO8B_HUMAN	reviewed	Complement component C8 beta chain (Complement component 8 subunit beta)	C8B	Homo sapiens (Human)	591	https://www.uniprot.org/uniprotkb/P07358/entry
P07359	GP1BA_HUMAN	Faecalis vs Faecium	0.161189	0.103482	105.141	0.12232	0.312222	NA	GP1BA	GP1BA_HUMAN	reviewed	Platelet glycoprotein Ib alpha chain (GP-Ib alpha) (GPIb-alpha) (GPIbA) (Glycoprotein Ibalpha) (Antigen CD42b-alpha) (CD antigen CD42b) [Cleaved into: Glycocalicin]	GP1BA	Homo sapiens (Human)	652	https://www.uniprot.org/uniprotkb/P07359/entry
P07360	CO8G_HUMAN	Faecalis vs Faecium	0.150803	0.0546891	104.876	0.00687295	0.0493325	NA	C8G	CO8G_HUMAN	reviewed	Complement component C8 gamma chain	C8G	Homo sapiens (Human)	202	https://www.uniprot.org/uniprotkb/P07360/entry
P07451	CAH3_HUMAN	Faecalis vs Faecium	-0.235425	0.25668	67.2882	0.362318	0.588427	NA	CA3	CAH3_HUMAN	reviewed	Carbonic anhydrase 3 (EC 4.2.1.1) (Carbonate dehydratase III) (Carbonic anhydrase III) (CA-III)	CA3	Homo sapiens (Human)	260	https://www.uniprot.org/uniprotkb/P07451/entry
P07478	TRY2_HUMAN	Faecalis vs Faecium	-2.33472	0.667996	29.6566	0.00151213	0.0180548	NA	PRSS2	TRY2_HUMAN	reviewed	Trypsin-2 (EC 3.4.21.4) (Anionic trypsinogen) (Serine protease 2) (Trypsin II)	PRSS2 TRY2 TRYP2	Homo sapiens (Human)	247	https://www.uniprot.org/uniprotkb/P07478/entry
P07737	PROF1_HUMAN	Faecalis vs Faecium	0.262164	0.200952	105.176	0.194873	0.41255	NA	PFN1	PROF1_HUMAN	reviewed	Profilin-1 (Epididymis tissue protein Li 184a) (Profilin I)	PFN1	Homo sapiens (Human)	140	https://www.uniprot.org/uniprotkb/P07737/entry
P07858	CATB_HUMAN	Faecalis vs Faecium	-0.0977403	0.158721	83.1116	0.53971	0.741346	NA	CTSB	CATB_HUMAN	reviewed	Cathepsin B (EC 3.4.22.1) (APP secretase) (APPS) (Cathepsin B1) [Cleaved into: Cathepsin B light chain; Cathepsin B heavy chain]	CTSB CPSB	Homo sapiens (Human)	339	https://www.uniprot.org/uniprotkb/P07858/entry
P07900	HS90A_HUMAN	Faecalis vs Faecium	0.166844	0.247021	16.2049	0.508932	0.730367	NA	HSP90AA1	HS90A_HUMAN	reviewed	Heat shock protein HSP 90-alpha (EC 3.6.4.10) (Heat shock 86 kDa) (HSP 86) (HSP86) (Lipopolysaccharide-associated protein 2) (LAP-2) (LPS-associated protein 2) (Renal carcinoma antigen NY-REN-38)	HSP90AA1 HSP90A HSPC1 HSPCA	Homo sapiens (Human)	732	https://www.uniprot.org/uniprotkb/P07900/entry
P07942	LAMB1_HUMAN	Faecalis vs Faecium	-0.0787187	0.186403	29.3675	0.67588	0.840787	NA	LAMB1	LAMB1_HUMAN	reviewed	Laminin subunit beta-1 (Laminin B1 chain) (Laminin-1 subunit beta) (Laminin-10 subunit beta) (Laminin-12 subunit beta) (Laminin-2 subunit beta) (Laminin-6 subunit beta) (Laminin-8 subunit beta)	LAMB1	Homo sapiens (Human)	1786	https://www.uniprot.org/uniprotkb/P07942/entry
P07988	PSPB_HUMAN	Faecalis vs Faecium	-0.285278	0.419636	29.9922	0.501831	0.730367	NA	SFTPB	PSPB_HUMAN	reviewed	Pulmonary surfactant-associated protein B (SP-B) (18 kDa pulmonary-surfactant protein) (6 kDa protein) (Pulmonary surfactant-associated proteolipid SPL(Phe))	SFTPB SFTP3	Homo sapiens (Human)	381	https://www.uniprot.org/uniprotkb/P07988/entry
P07996	TSP1_HUMAN	Faecalis vs Faecium	0.39812	0.196001	104.951	0.0447615	0.155364	NA	THBS1	TSP1_HUMAN	reviewed	Thrombospondin-1 (Glycoprotein G)	THBS1 TSP TSP1	Homo sapiens (Human)	1170	https://www.uniprot.org/uniprotkb/P07996/entry
P07998	RNAS1_HUMAN	Faecalis vs Faecium	-0.320063	0.156338	104.651	0.0431391	0.152391	NA	RNASE1	RNAS1_HUMAN	reviewed	Ribonuclease pancreatic (EC 4.6.1.18) (HP-RNase) (RIB-1) (RNase UpI-1) (Ribonuclease 1) (RNase 1) (Ribonuclease A) (RNase A)	RNASE1 RIB1 RNS1	Homo sapiens (Human)	156	https://www.uniprot.org/uniprotkb/P07998/entry
P08174	DAF_HUMAN	Faecalis vs Faecium	-0.528961	0.273198	15.176	0.0716963	0.219501	NA	CD55	DAF_HUMAN	reviewed	Complement decay-accelerating factor (CD antigen CD55)	CD55 CR DAF	Homo sapiens (Human)	381	https://www.uniprot.org/uniprotkb/P08174/entry
P08185	CBG_HUMAN	Faecalis vs Faecium	0.0386524	0.0576822	105.176	0.504268	0.730367	NA	SERPINA6	CBG_HUMAN	reviewed	Corticosteroid-binding globulin (CBG) (Serpin A6) (Transcortin)	SERPINA6 CBG	Homo sapiens (Human)	405	https://www.uniprot.org/uniprotkb/P08185/entry
P08246	ELNE_HUMAN	Faecalis vs Faecium	0.0561394	0.18655	51.7929	0.764669	0.891675	NA	ELANE	ELNE_HUMAN	reviewed	Neutrophil elastase (EC 3.4.21.37) (Bone marrow serine protease) (Elastase-2) (Human leukocyte elastase) (HLE) (Medullasin) (PMN elastase)	ELANE ELA2	Homo sapiens (Human)	267	https://www.uniprot.org/uniprotkb/P08246/entry
P08253	MMP2_HUMAN	Faecalis vs Faecium	-0.307383	0.163631	44.176	0.0669198	0.208079	NA	MMP2	MMP2_HUMAN	reviewed	72 kDa type IV collagenase (EC 3.4.24.24) (72 kDa gelatinase) (Gelatinase A) (Matrix metalloproteinase-2) (MMP-2) (TBE-1) [Cleaved into: PEX]	MMP2 CLG4A	Homo sapiens (Human)	660	https://www.uniprot.org/uniprotkb/P08253/entry
P08294	SODE_HUMAN	Faecalis vs Faecium	-0.429214	0.179828	104.762	0.0187892	0.0897373	NA	SOD3	SODE_HUMAN	reviewed	Extracellular superoxide dismutase [Cu-Zn] (EC-SOD) (EC 1.15.1.1)	SOD3	Homo sapiens (Human)	240	https://www.uniprot.org/uniprotkb/P08294/entry
P08311	CATG_HUMAN	Faecalis vs Faecium	0.259844	0.4052	20.04	0.528611	0.739879	NA	CTSG	CATG_HUMAN	reviewed	Cathepsin G (CG) (EC 3.4.21.20) [Cleaved into: Cathepsin G, C-terminal truncated form]	CTSG	Homo sapiens (Human)	255	https://www.uniprot.org/uniprotkb/P08311/entry
P08319	ADH4_HUMAN	Faecalis vs Faecium	1.49479	0.788926	15.176	0.0773458	0.233749	NA	ADH4	ADH4_HUMAN	reviewed	All-trans-retinol dehydrogenase [NAD(+)] ADH4 (EC 1.1.1.105) (Alcohol dehydrogenase 2) (Alcohol dehydrogenase 4) (Alcohol dehydrogenase class II pi chain)	ADH4 ADH2	Homo sapiens (Human)	380	https://www.uniprot.org/uniprotkb/P08319/entry
P08493	MGP_HUMAN	Faecalis vs Faecium	-0.853376	0.339008	27.176	0.018024	0.087003	NA	MGP	MGP_HUMAN	reviewed	Matrix Gla protein (MGP) (Cell growth-inhibiting gene 36 protein)	MGP MGLAP GIG36	Homo sapiens (Human)	103	https://www.uniprot.org/uniprotkb/P08493/entry
P08514	ITA2B_HUMAN	Faecalis vs Faecium	0.15413	0.189607	102.108	0.418171	0.654573	NA	ITGA2B	ITA2B_HUMAN	reviewed	Integrin alpha-IIb (GPalpha IIb) (GPIIb) (Platelet membrane glycoprotein IIb) (CD antigen CD41) [Cleaved into: Integrin alpha-IIb heavy chain; Integrin alpha-IIb light chain, form 1; Integrin alpha-IIb light chain, form 2]	ITGA2B GP2B ITGAB	Homo sapiens (Human)	1039	https://www.uniprot.org/uniprotkb/P08514/entry
P08519	APOA_HUMAN	Faecalis vs Faecium	0.0195689	0.240276	105.164	0.935244	0.974417	NA	LPA	APOA_HUMAN	reviewed	Apolipoprotein(a) (Apo(a)) (Lp(a)) (EC 3.4.21.-)	LPA	Homo sapiens (Human)	2040	https://www.uniprot.org/uniprotkb/P08519/entry
P08567	PLEK_HUMAN	Faecalis vs Faecium	0.393134	0.210263	75.176	0.0654151	0.204465	NA	PLEK	PLEK_HUMAN	reviewed	Pleckstrin (Platelet 47 kDa protein) (p47)	PLEK P47	Homo sapiens (Human)	350	https://www.uniprot.org/uniprotkb/P08567/entry
P08571	CD14_HUMAN	Faecalis vs Faecium	-0.0409093	0.0626455	103.622	0.515184	0.731344	NA	CD14	CD14_HUMAN	reviewed	Monocyte differentiation antigen CD14 (Myeloid cell-specific leucine-rich glycoprotein) (CD antigen CD14) [Cleaved into: Monocyte differentiation antigen CD14, urinary form; Monocyte differentiation antigen CD14, membrane-bound form]	CD14	Homo sapiens (Human)	375	https://www.uniprot.org/uniprotkb/P08571/entry
P08603	CFAH_HUMAN	Faecalis vs Faecium	0.0995591	0.0526007	103.681	0.0611821	0.193058	NA	CFH	CFAH_HUMAN	reviewed	Complement factor H (H factor 1)	CFH HF HF1 HF2	Homo sapiens (Human)	1231	https://www.uniprot.org/uniprotkb/P08603/entry
P08637	FCG3A_HUMAN	Faecalis vs Faecium	0.300785	0.133115	90.176	0.0262561	0.108853	NA	FCGR3A	FCG3A_HUMAN	reviewed	Low affinity immunoglobulin gamma Fc region receptor III-A (IgG Fc receptor III-A) (CD16-II) (CD16a antigen) (Fc-gamma RIII-alpha) (Fc-gamma RIII) (Fc-gamma RIIIa) (FcRIII) (FcRIIIa) (FcgammaRIIIA) (FcR-10) (IgG Fc receptor III-2) (CD antigen CD16a)	FCGR3A CD16A FCG3 FCGR3 IGFR3	Homo sapiens (Human)	254	https://www.uniprot.org/uniprotkb/P08637/entry
P08697	A2AP_HUMAN	Faecalis vs Faecium	-0.0260853	0.059971	103.828	0.664491	0.835741	NA	SERPINF2	A2AP_HUMAN	reviewed	Alpha-2-antiplasmin (Alpha-2-AP) (Alpha-2-plasmin inhibitor) (Alpha-2-PI) (Serpin F2)	SERPINF2 AAP PLI	Homo sapiens (Human)	491	https://www.uniprot.org/uniprotkb/P08697/entry
P08709	FA7_HUMAN	Faecalis vs Faecium	-0.307832	0.125868	88.3959	0.0164402	0.0817898	NA	F7	FA7_HUMAN	reviewed	Coagulation factor VII (EC 3.4.21.21) (Proconvertin) (Serum prothrombin conversion accelerator) (SPCA) (Eptacog alfa) [Cleaved into: Factor VII light chain; Factor VII heavy chain]	F7	Homo sapiens (Human)	466	https://www.uniprot.org/uniprotkb/P08709/entry
P08833	IBP1_HUMAN	Faecalis vs Faecium	-0.072686	0.304789	60.176	0.812319	0.921447	NA	IGFBP1	IBP1_HUMAN	reviewed	Insulin-like growth factor-binding protein 1 (IBP-1) (IGF-binding protein 1) (IGFBP-1) (Placental protein 12) (PP12)	IGFBP1 IBP1	Homo sapiens (Human)	259	https://www.uniprot.org/uniprotkb/P08833/entry
P09172	DOPO_HUMAN	Faecalis vs Faecium	0.391604	0.177388	103.737	0.0294737	0.118891	NA	DBH	DOPO_HUMAN	reviewed	Dopamine beta-hydroxylase (EC 1.14.17.1) (Dopamine beta-monooxygenase) [Cleaved into: Soluble dopamine beta-hydroxylase]	DBH	Homo sapiens (Human)	617	https://www.uniprot.org/uniprotkb/P09172/entry
P09211	GSTP1_HUMAN	Faecalis vs Faecium	0.222291	0.279052	44.1381	0.429951	0.663258	NA	GSTP1	GSTP1_HUMAN	reviewed	Glutathione S-transferase P (EC 2.5.1.18) (GST class-pi) (GSTP1-1)	GSTP1 FAEES3 GST3	Homo sapiens (Human)	210	https://www.uniprot.org/uniprotkb/P09211/entry
P09486	SPRC_HUMAN	Faecalis vs Faecium	0.458335	0.18142	89.1659	0.0132893	0.0716566	NA	SPARC	SPRC_HUMAN	reviewed	SPARC (Basement-membrane protein 40) (BM-40) (Osteonectin) (ON) (Secreted protein acidic and rich in cysteine)	SPARC ON	Homo sapiens (Human)	303	https://www.uniprot.org/uniprotkb/P09486/entry
P09871	C1S_HUMAN	Faecalis vs Faecium	-0.0951076	0.0662594	101.593	0.15425	0.362548	NA	C1S	C1S_HUMAN	reviewed	Complement C1s subcomponent (EC 3.4.21.42) (C1 esterase) (Complement component 1 subcomponent s) [Cleaved into: Complement C1s subcomponent heavy chain; Complement C1s subcomponent light chain]	C1S	Homo sapiens (Human)	688	https://www.uniprot.org/uniprotkb/P09871/entry
P09960	LKHA4_HUMAN	Faecalis vs Faecium	-0.0151611	0.161447	59.3202	0.925499	0.972752	NA	LTA4H	LKHA4_HUMAN	reviewed	Leukotriene A-4 hydrolase (LTA-4 hydrolase) (EC 3.3.2.6) (Leukotriene A(4) hydrolase) (Tripeptide aminopeptidase LTA4H) (EC 3.4.11.4)	LTA4H LTA4	Homo sapiens (Human)	611	https://www.uniprot.org/uniprotkb/P09960/entry
P0C0L4	CO4A_HUMAN	Faecalis vs Faecium	-0.130189	0.13148	104.298	0.324378	0.552131	NA	C4A	CO4A_HUMAN	reviewed	Complement C4-A (Acidic complement C4) (C3 and PZP-like alpha-2-macroglobulin domain-containing protein 2) [Cleaved into: Complement C4 beta chain; Complement C4-A alpha chain; C4a anaphylatoxin; C4b-A; C4d-A; Complement C4 gamma chain]	C4A CO4 CPAMD2	Homo sapiens (Human)	1744	https://www.uniprot.org/uniprotkb/P0C0L4/entry
P0C0L5	CO4B_HUMAN	Faecalis vs Faecium	-0.0372224	0.0916701	103.299	0.685548	0.849112	NA	C4B_2	CO4B_HUMAN	reviewed	Complement C4-B (Basic complement C4) (C3 and PZP-like alpha-2-macroglobulin domain-containing protein 3) [Cleaved into: Complement C4 beta chain; Complement C4-B alpha chain; C4a anaphylatoxin; C4b-B; C4d-B; Complement C4 gamma chain]	C4B CO4 CPAMD3; C4B_2	Homo sapiens (Human)	1744	https://www.uniprot.org/uniprotkb/P0C0L5/entry
P0DJI8	SAA1_HUMAN	Faecalis vs Faecium	0.156758	0.240553	105.169	0.516045	0.731344	NA	SAA1	SAA1_HUMAN	reviewed	Serum amyloid A-1 protein (SAA) [Cleaved into: Amyloid protein A (Amyloid fibril protein AA); Serum amyloid protein A(2-104); Serum amyloid protein A(3-104); Serum amyloid protein A(2-103); Serum amyloid protein A(2-102); Serum amyloid protein A(4-101)]	SAA1	Homo sapiens (Human)	122	https://www.uniprot.org/uniprotkb/P0DJI8/entry
P0DJI9	SAA2_HUMAN	Faecalis vs Faecium	-0.0529483	0.227596	105.172	0.816492	0.921447	NA	SAA2	SAA2_HUMAN	reviewed	Serum amyloid A-2 protein (SAA2) [Cleaved into: Amyloid A2 protein (AA2)]	SAA2	Homo sapiens (Human)	122	https://www.uniprot.org/uniprotkb/P0DJI9/entry
P0DOY3	IGLC3_HUMAN	Faecalis vs Faecium	0.599039	0.177323	89.9717	0.00107973	0.015722	NA	IGLC3	IGLC3_HUMAN	reviewed	Immunoglobulin lambda constant 3 (Ig lambda chain C region DOT) (Ig lambda chain C region NEWM) (Ig lambda-3 chain C regions)	IGLC3	Homo sapiens (Human)	106	https://www.uniprot.org/uniprotkb/P0DOY3/entry
P0DP01	HV108_HUMAN	Faecalis vs Faecium	0.0838338	0.243912	89.7312	0.731872	0.878632	NA	IGHV1-8	HV108_HUMAN	reviewed	Immunoglobulin heavy variable 1-8	IGHV1-8	Homo sapiens (Human)	117	https://www.uniprot.org/uniprotkb/P0DP01/entry
P0DTE1	HV383_HUMAN	Faecalis vs Faecium	0.499405	0.157339	88.6136	0.00206732	0.0220391	NA	IGHV3-38-3	HV383_HUMAN	reviewed	Probable non-functional immunoglobulin heavy variable 3-38-3	IGHV3-38-3 IGHV3-D	Homo sapiens (Human)	115	https://www.uniprot.org/uniprotkb/P0DTE1/entry
P10153	RNAS2_HUMAN	Faecalis vs Faecium	-0.307651	0.253024	30.0016	0.233505	0.467794	NA	RNASE2	RNAS2_HUMAN	reviewed	Non-secretory ribonuclease (EC 4.6.1.18) (Eosinophil-derived neurotoxin) (RNase UpI-2) (Ribonuclease 2) (RNase 2) (Ribonuclease US)	RNASE2 EDN RNS2	Homo sapiens (Human)	161	https://www.uniprot.org/uniprotkb/P10153/entry
P10451	OSTP_HUMAN	Faecalis vs Faecium	-1.06008	0.623666	29.1618	0.099822	0.273366	NA	SPP1	OSTP_HUMAN	reviewed	Osteopontin (Bone sialoprotein 1) (Nephropontin) (Secreted phosphoprotein 1) (SPP-1) (Urinary stone protein) (Uropontin)	SPP1 BNSP OPN PSEC0156	Homo sapiens (Human)	314	https://www.uniprot.org/uniprotkb/P10451/entry
P10599	THIO_HUMAN	Faecalis vs Faecium	-0.687497	0.460926	20.8721	0.150776	0.355784	NA	TXN	THIO_HUMAN	reviewed	Thioredoxin (Trx) (ATL-derived factor) (ADF) (Surface-associated sulphydryl protein) (SASP) (allergen Hom s Trx)	TXN TRDX TRX TRX1	Homo sapiens (Human)	105	https://www.uniprot.org/uniprotkb/P10599/entry
P10643	CO7_HUMAN	Faecalis vs Faecium	-0.0255349	0.10883	104.71	0.814952	0.921447	NA	C7	CO7_HUMAN	reviewed	Complement component C7	C7	Homo sapiens (Human)	843	https://www.uniprot.org/uniprotkb/P10643/entry
P10645	CMGA_HUMAN	Faecalis vs Faecium	-1.66342	0.561282	17.176	0.00863209	0.054823	NA	CHGA	CMGA_HUMAN	reviewed	Chromogranin-A (CgA) (Pituitary secretory protein I) (SP-I) [Cleaved into: Vasostatin-1 (Vasostatin I); Vasostatin-2 (Vasostatin II); EA-92; ES-43; Pancreastatin; SS-18; WA-8; WE-14; LF-19; Catestatin (SL21); AL-11; GV-19; GR-44; ER-37; GE-25; Serpinin-RRG; Serpinin; p-Glu serpinin precursor]	CHGA	Homo sapiens (Human)	457	https://www.uniprot.org/uniprotkb/P10645/entry
P10720	PF4V_HUMAN	Faecalis vs Faecium	0.284562	0.380311	15.176	0.465756	0.702163	NA	PF4V1	PF4V_HUMAN	reviewed	Platelet factor 4 variant (C-X-C motif chemokine 4 variant) (CXCL4L1) (PF4alt) (PF4var1) [Cleaved into: Platelet factor 4 variant(4-74); Platelet factor 4 variant(5-74); Platelet factor 4 variant(6-74)]	PF4V1 CXCL4V1 SCYB4V1	Homo sapiens (Human)	104	https://www.uniprot.org/uniprotkb/P10720/entry
P10909	CLUS_HUMAN	Faecalis vs Faecium	-0.245964	0.0524079	105.175	8.13661e-06	0.000809592	NA	CLU	CLUS_HUMAN	reviewed	Clusterin (Aging-associated gene 4 protein) (Apolipoprotein J) (Apo-J) (Complement cytolysis inhibitor) (CLI) (Complement-associated protein SP-40,40) (Ku70-binding protein 1) (NA1/NA2) (Sulfated glycoprotein 2) (SGP-2) (Testosterone-repressed prostate message 2) (TRPM-2) [Cleaved into: Clusterin beta chain (ApoJalpha) (Complement cytolysis inhibitor a chain) (SP-40,40 beta-chain); Clusterin alph…	CLU APOJ CLI KUB1 AAG4	Homo sapiens (Human)	449	https://www.uniprot.org/uniprotkb/P10909/entry
P11021	BIP_HUMAN	Faecalis vs Faecium	-0.111575	0.0871923	92.176	0.203882	0.425586	NA	HSPA5	BIP_HUMAN	reviewed	Endoplasmic reticulum chaperone BiP (EC 3.6.4.10) (78 kDa glucose-regulated protein) (GRP-78) (Binding-immunoglobulin protein) (BiP) (Heat shock protein 70 family protein 5) (HSP70 family protein 5) (Heat shock protein family A member 5) (Immunoglobulin heavy chain-binding protein)	HSPA5 GRP78	Homo sapiens (Human)	654	https://www.uniprot.org/uniprotkb/P11021/entry
P11142	HSP7C_HUMAN	Faecalis vs Faecium	0.235302	0.335727	22.5614	0.490548	0.723104	NA	HSPA8	HSP7C_HUMAN	reviewed	Heat shock cognate 71 kDa protein (EC 3.6.4.10) (Heat shock 70 kDa protein 8) (Lipopolysaccharide-associated protein 1) (LAP-1) (LPS-associated protein 1)	HSPA8 HSC70 HSP73 HSPA10	Homo sapiens (Human)	646	https://www.uniprot.org/uniprotkb/P11142/entry
P11226	MBL2_HUMAN	Faecalis vs Faecium	0.000357538	0.141744	105.024	0.997992	0.997992	NA	MBL2	MBL2_HUMAN	reviewed	Mannose-binding protein C (MBP-C) (Collectin-1) (MBP1) (Mannan-binding protein) (Mannose-binding lectin)	MBL2 COLEC1 MBL	Homo sapiens (Human)	248	https://www.uniprot.org/uniprotkb/P11226/entry
P11277	SPTB1_HUMAN	Faecalis vs Faecium	-1.04347	1.0373	15.176	0.33021	0.556879	NA	SPTB	SPTB1_HUMAN	reviewed	Spectrin beta chain, erythrocytic (Beta-I spectrin)	SPTB SPTB1	Homo sapiens (Human)	2137	https://www.uniprot.org/uniprotkb/P11277/entry
P11279	LAMP1_HUMAN	Faecalis vs Faecium	0.482721	0.484822	15.176	0.335023	0.558684	NA	LAMP1	LAMP1_HUMAN	reviewed	Lysosome-associated membrane glycoprotein 1 (LAMP-1) (Lysosome-associated membrane protein 1) (CD107 antigen-like family member A) (CD antigen CD107a)	LAMP1	Homo sapiens (Human)	417	https://www.uniprot.org/uniprotkb/P11279/entry
P11586	C1TC_HUMAN	Faecalis vs Faecium	0.0321378	0.63787	15.176	0.960474	0.989654	NA	MTHFD1	C1TC_HUMAN	reviewed	C-1-tetrahydrofolate synthase, cytoplasmic (C1-THF synthase) (Epididymis secretory sperm binding protein) [Cleaved into: C-1-tetrahydrofolate synthase, cytoplasmic, N-terminally processed] [Includes: Methylenetetrahydrofolate dehydrogenase (EC 1.5.1.5); Methenyltetrahydrofolate cyclohydrolase (EC 3.5.4.9); Formyltetrahydrofolate synthetase (EC 6.3.4.3)]	MTHFD1 MTHFC MTHFD	Homo sapiens (Human)	935	https://www.uniprot.org/uniprotkb/P11586/entry
P11597	CETP_HUMAN	Faecalis vs Faecium	0.232997	0.185308	44.9826	0.215117	0.444378	NA	CETP	CETP_HUMAN	reviewed	Cholesteryl ester transfer protein (Lipid transfer protein I)	CETP	Homo sapiens (Human)	493	https://www.uniprot.org/uniprotkb/P11597/entry
P11717	MPRI_HUMAN	Faecalis vs Faecium	-0.251001	0.177935	58.828	0.163618	0.374048	NA	IGF2R	MPRI_HUMAN	reviewed	Cation-independent mannose-6-phosphate receptor (CI Man-6-P receptor) (CI-MPR) (M6PR) (300 kDa mannose 6-phosphate receptor) (MPR 300) (Insulin-like growth factor 2 receptor) (Insulin-like growth factor II receptor) (IGF-II receptor) (M6P/IGF2 receptor) (M6P/IGF2R) (CD antigen CD222)	IGF2R MPRI	Homo sapiens (Human)	2491	https://www.uniprot.org/uniprotkb/P11717/entry
P12109	CO6A1_HUMAN	Faecalis vs Faecium	0.396366	0.20227	30.176	0.0593378	0.19213	NA	COL6A1	CO6A1_HUMAN	reviewed	Collagen alpha-1(VI) chain	COL6A1	Homo sapiens (Human)	1028	https://www.uniprot.org/uniprotkb/P12109/entry
P12111	CO6A3_HUMAN	Faecalis vs Faecium	-0.209957	0.106147	105.083	0.0505497	0.171682	NA	COL6A3	CO6A3_HUMAN	reviewed	Collagen alpha-3(VI) chain	COL6A3	Homo sapiens (Human)	3177	https://www.uniprot.org/uniprotkb/P12111/entry
P12259	FA5_HUMAN	Faecalis vs Faecium	-0.046581	0.0643711	105.042	0.4709	0.708129	NA	F5	FA5_HUMAN	reviewed	Coagulation factor V (Activated protein C cofactor) (Proaccelerin, labile factor) [Cleaved into: Coagulation factor V heavy chain; Coagulation factor V light chain]	F5	Homo sapiens (Human)	2224	https://www.uniprot.org/uniprotkb/P12259/entry
P12318	FCG2A_HUMAN	Faecalis vs Faecium	-0.0331399	0.223155	33.176	0.882842	0.958602	NA	FCGR2A	FCG2A_HUMAN	reviewed	Low affinity immunoglobulin gamma Fc region receptor II-a (IgG Fc receptor II-a) (CDw32) (Fc-gamma RII-a) (Fc-gamma-RIIa) (FcRII-a) (CD antigen CD32)	FCGR2A CD32 FCG2 FCGR2A1 IGFR2	Homo sapiens (Human)	317	https://www.uniprot.org/uniprotkb/P12318/entry
P12814	ACTN1_HUMAN	Faecalis vs Faecium	0.22651	0.163919	75.1057	0.171118	0.384051	NA	ACTN1	ACTN1_HUMAN	reviewed	Alpha-actinin-1 (Alpha-actinin cytoskeletal isoform) (F-actin cross-linking protein) (Non-muscle alpha-actinin-1)	ACTN1	Homo sapiens (Human)	892	https://www.uniprot.org/uniprotkb/P12814/entry
P12830	CADH1_HUMAN	Faecalis vs Faecium	-0.257067	0.142731	71.0868	0.075935	0.231292	NA	CDH1	CADH1_HUMAN	reviewed	Cadherin-1 (CAM 120/80) (Epithelial cadherin) (E-cadherin) (Uvomorulin) (CD antigen CD324) [Cleaved into: E-Cad/CTF1; E-Cad/CTF2; E-Cad/CTF3]	CDH1 CDHE UVO	Homo sapiens (Human)	882	https://www.uniprot.org/uniprotkb/P12830/entry
P12955	PEPD_HUMAN	Faecalis vs Faecium	-0.0759646	0.179951	29.2447	0.67601	0.840787	NA	PEPD	PEPD_HUMAN	reviewed	Xaa-Pro dipeptidase (X-Pro dipeptidase) (EC 3.4.13.9) (Imidodipeptidase) (Peptidase D) (Proline dipeptidase) (Prolidase)	PEPD PRD	Homo sapiens (Human)	493	https://www.uniprot.org/uniprotkb/P12955/entry
P13224	GP1BB_HUMAN	Faecalis vs Faecium	-0.230491	0.524067	15.176	0.666272	0.835741	NA	GP1BB	GP1BB_HUMAN	reviewed	Platelet glycoprotein Ib beta chain (GP-Ib beta) (GPIb-beta) (GPIbB) (Antigen CD42b-beta) (CD antigen CD42c)	GP1BB	Homo sapiens (Human)	206	https://www.uniprot.org/uniprotkb/P13224/entry
P13591	NCAM1_HUMAN	Faecalis vs Faecium	0.0249519	0.0883838	102.842	0.778271	0.895237	NA	NCAM1	NCAM1_HUMAN	reviewed	Neural cell adhesion molecule 1 (N-CAM-1) (NCAM-1) (CD antigen CD56)	NCAM1 NCAM	Homo sapiens (Human)	858	https://www.uniprot.org/uniprotkb/P13591/entry
P13598	ICAM2_HUMAN	Faecalis vs Faecium	0.173004	0.145067	60.1222	0.23772	0.474644	NA	ICAM2	ICAM2_HUMAN	reviewed	Intercellular adhesion molecule 2 (ICAM-2) (CD antigen CD102)	ICAM2	Homo sapiens (Human)	275	https://www.uniprot.org/uniprotkb/P13598/entry
P13645	K1C10_HUMAN	Faecalis vs Faecium	0.510911	0.304403	25.2231	0.105618	0.282753	NA	KRT10	K1C10_HUMAN	reviewed	Keratin, type I cytoskeletal 10 (Cytokeratin-10) (CK-10) (Keratin-10) (K10)	KRT10 KPP	Homo sapiens (Human)	584	https://www.uniprot.org/uniprotkb/P13645/entry
P13671	CO6_HUMAN	Faecalis vs Faecium	-0.00234436	0.0603611	104.492	0.969093	0.992033	NA	C6	CO6_HUMAN	reviewed	Complement component C6	C6	Homo sapiens (Human)	934	https://www.uniprot.org/uniprotkb/P13671/entry
P13716	HEM2_HUMAN	Faecalis vs Faecium	0.606583	0.460204	14.176	0.208381	0.431956	NA	ALAD	NA	NA	NA	NA	NA	NA	https://www.uniprot.org/uniprotkb/P13716/entry
P13727	PRG2_HUMAN	Faecalis vs Faecium	-0.0284529	0.251836	28.1913	0.910846	0.969101	NA	PRG2	PRG2_HUMAN	reviewed	Bone marrow proteoglycan (BMPG) (Proteoglycan 2) [Cleaved into: Eosinophil granule major basic protein (EMBP) (MBP) (Pregnancy-associated major basic protein)]	PRG2 MBP	Homo sapiens (Human)	222	https://www.uniprot.org/uniprotkb/P13727/entry
P13796	PLSL_HUMAN	Faecalis vs Faecium	-0.049424	0.110813	105.102	0.656505	0.833901	NA	LCP1	PLSL_HUMAN	reviewed	Plastin-2 (L-plastin) (LC64P) (Lymphocyte cytosolic protein 1) (LCP-1)	LCP1 PLS2	Homo sapiens (Human)	627	https://www.uniprot.org/uniprotkb/P13796/entry
P13987	CD59_HUMAN	Faecalis vs Faecium	-0.631169	0.213622	58.6598	0.00450072	0.0378441	NA	CD59	CD59_HUMAN	reviewed	CD59 glycoprotein (1F5 antigen) (20 kDa homologous restriction factor) (HRF-20) (HRF20) (MAC-inhibitory protein) (MAC-IP) (MEM43 antigen) (Membrane attack complex inhibition factor) (MACIF) (Membrane inhibitor of reactive lysis) (MIRL) (Protectin) (CD antigen CD59)	CD59 MIC11 MIN1 MIN2 MIN3 MSK21	Homo sapiens (Human)	128	https://www.uniprot.org/uniprotkb/P13987/entry
P14151	LYAM1_HUMAN	Faecalis vs Faecium	0.428402	0.110037	102.979	0.000175867	0.00444823	NA	SELL	LYAM1_HUMAN	reviewed	L-selectin (CD62 antigen-like family member L) (Leukocyte adhesion molecule 1) (LAM-1) (Leukocyte surface antigen Leu-8) (Leukocyte-endothelial cell adhesion molecule 1) (LECAM1) (Lymph node homing receptor) (TQ1) (gp90-MEL) (CD antigen CD62L)	SELL LNHR LYAM1	Homo sapiens (Human)	372	https://www.uniprot.org/uniprotkb/P14151/entry
P14209	CD99_HUMAN	Faecalis vs Faecium	-0.51434	0.461623	7.17597	0.301116	0.521062	NA	CD99	CD99_HUMAN	reviewed	CD99 antigen (12E7) (E2 antigen) (Protein MIC2) (T-cell surface glycoprotein E2) (CD antigen CD99)	CD99 MIC2 MIC2X MIC2Y	Homo sapiens (Human)	185	https://www.uniprot.org/uniprotkb/P14209/entry
P14543	NID1_HUMAN	Faecalis vs Faecium	-0.062241	0.133231	71.3109	0.641806	0.827139	NA	NID1	NID1_HUMAN	reviewed	Nidogen-1 (NID-1) (Entactin)	NID1 NID	Homo sapiens (Human)	1247	https://www.uniprot.org/uniprotkb/P14543/entry
P14618	KPYM_HUMAN	Faecalis vs Faecium	0.339619	0.157745	74.7477	0.0345486	0.134807	NA	PKM	KPYM_HUMAN	reviewed	Pyruvate kinase PKM (EC 2.7.1.40) (Cytosolic thyroid hormone-binding protein) (CTHBP) (Opa-interacting protein 3) (OIP-3) (Pyruvate kinase 2/3) (Pyruvate kinase muscle isozyme) (Threonine-protein kinase PKM2) (EC 2.7.11.1) (Thyroid hormone-binding protein 1) (THBP1) (Tumor M2-PK) (Tyrosine-protein kinase PKM2) (EC 2.7.10.2) (p58)	PKM OIP3 PK2 PK3 PKM2	Homo sapiens (Human)	531	https://www.uniprot.org/uniprotkb/P14618/entry
P14625	ENPL_HUMAN	Faecalis vs Faecium	-0.089272	0.109336	74.9601	0.416808	0.654573	NA	HSP90B1	ENPL_HUMAN	reviewed	Endoplasmin (94 kDa glucose-regulated protein) (GRP-94) (Heat shock protein 90 kDa beta member 1) (Tumor rejection antigen 1) (gp96 homolog)	HSP90B1 GRP94 TRA1	Homo sapiens (Human)	803	https://www.uniprot.org/uniprotkb/P14625/entry
P14780	MMP9_HUMAN	Faecalis vs Faecium	1.64391	0.723455	15.176	0.0380274	0.144601	NA	MMP9	MMP9_HUMAN	reviewed	Matrix metalloproteinase-9 (MMP-9) (EC 3.4.24.35) (92 kDa gelatinase) (92 kDa type IV collagenase) (Gelatinase B) (GELB) [Cleaved into: 67 kDa matrix metalloproteinase-9; 82 kDa matrix metalloproteinase-9]	MMP9 CLG4B	Homo sapiens (Human)	707	https://www.uniprot.org/uniprotkb/P14780/entry
P15144	AMPN_HUMAN	Faecalis vs Faecium	-0.302821	0.157397	105.034	0.0570692	0.187812	NA	ANPEP	AMPN_HUMAN	reviewed	Aminopeptidase N (AP-N) (hAPN) (EC 3.4.11.2) (Alanyl aminopeptidase) (Aminopeptidase M) (AP-M) (Microsomal aminopeptidase) (Myeloid plasma membrane glycoprotein CD13) (gp150) (CD antigen CD13)	ANPEP APN CD13 PEPN	Homo sapiens (Human)	967	https://www.uniprot.org/uniprotkb/P15144/entry
P15151	PVR_HUMAN	Faecalis vs Faecium	-0.393744	0.118366	90.176	0.00127363	0.0176023	NA	PVR	PVR_HUMAN	reviewed	Poliovirus receptor (Nectin-like protein 5) (NECL-5) (CD antigen CD155)	PVR PVS	Homo sapiens (Human)	417	https://www.uniprot.org/uniprotkb/P15151/entry
P15169	CBPN_HUMAN	Faecalis vs Faecium	0.190291	0.073506	102.343	0.0110327	0.065865	NA	CPN1	CBPN_HUMAN	reviewed	Carboxypeptidase N catalytic chain (CPN) (EC 3.4.17.3) (Anaphylatoxin inactivator) (Arginine carboxypeptidase) (Carboxypeptidase N polypeptide 1) (Carboxypeptidase N small subunit) (Kininase-1) (Lysine carboxypeptidase) (Plasma carboxypeptidase B) (Serum carboxypeptidase N) (SCPN)	CPN1 ACBP	Homo sapiens (Human)	458	https://www.uniprot.org/uniprotkb/P15169/entry
P15291	B4GT1_HUMAN	Faecalis vs Faecium	-0.259474	0.225389	29.3233	0.258939	0.490751	NA	B4GALT1	B4GT1_HUMAN	reviewed	Beta-1,4-galactosyltransferase 1 (Beta-1,4-GalTase 1) (Beta4Gal-T1) (b4Gal-T1) (EC 2.4.1.-) (Beta-N-acetylglucosaminyl-glycolipid beta-1,4-galactosyltransferase) (Beta-N-acetylglucosaminylglycopeptide beta-1,4-galactosyltransferase) (EC 2.4.1.38) (Lactose synthase A protein) (EC 2.4.1.22) (N-acetyllactosamine synthase) (EC 2.4.1.90) (Nal synthase) (Neolactotriaosylceramide beta-1,4-galactosyltran…	B4GALT1 GGTB2	Homo sapiens (Human)	398	https://www.uniprot.org/uniprotkb/P15291/entry
P15814	IGLL1_HUMAN	Faecalis vs Faecium	0.59332	0.148044	105.176	0.000114727	0.00360485	NA	IGLL1	IGLL1_HUMAN	reviewed	Immunoglobulin lambda-like polypeptide 1 (CD179 antigen-like family member B) (Ig lambda-5) (Immunoglobulin omega polypeptide) (Immunoglobulin-related protein 14.1) (CD antigen CD179b)	IGLL1 IGL1	Homo sapiens (Human)	213	https://www.uniprot.org/uniprotkb/P15814/entry
P16070	CD44_HUMAN	Faecalis vs Faecium	0.116567	0.110401	104.929	0.293458	0.517973	NA	CD44	CD44_HUMAN	reviewed	CD44 antigen (CDw44) (Epican) (Extracellular matrix receptor III) (ECMR-III) (GP90 lymphocyte homing/adhesion receptor) (HUTCH-I) (Heparan sulfate proteoglycan) (Hermes antigen) (Hyaluronate receptor) (Phagocytic glycoprotein 1) (PGP-1) (Phagocytic glycoprotein I) (PGP-I) (CD antigen CD44)	CD44 LHR MDU2 MDU3 MIC4	Homo sapiens (Human)	742	https://www.uniprot.org/uniprotkb/P16070/entry
P16109	LYAM3_HUMAN	Faecalis vs Faecium	0.380257	0.454662	15.176	0.415933	0.654573	NA	SELP	LYAM3_HUMAN	reviewed	P-selectin (CD62 antigen-like family member P) (Granule membrane protein 140) (GMP-140) (Leukocyte-endothelial cell adhesion molecule 3) (LECAM3) (Platelet activation dependent granule-external membrane protein) (PADGEM) (CD antigen CD62P)	SELP GMRP GRMP	Homo sapiens (Human)	830	https://www.uniprot.org/uniprotkb/P16109/entry
P16157	ANK1_HUMAN	Faecalis vs Faecium	-0.974308	0.857953	15.176	0.273733	0.502826	NA	ANK1	ANK1_HUMAN	reviewed	Ankyrin-1 (ANK-1) (Ankyrin-R) (Erythrocyte ankyrin)	ANK1 ANK	Homo sapiens (Human)	1881	https://www.uniprot.org/uniprotkb/P16157/entry
P16930	FAAA_HUMAN	Faecalis vs Faecium	-0.313685	0.26965	38.2064	0.251919	0.488298	NA	FAH	FAAA_HUMAN	reviewed	Fumarylacetoacetase (FAA) (EC 3.7.1.2) (Beta-diketonase) (Fumarylacetoacetate hydrolase)	FAH	Homo sapiens (Human)	419	https://www.uniprot.org/uniprotkb/P16930/entry
P17174	AATC_HUMAN	Faecalis vs Faecium	0.0715444	0.49723	29.407	0.886572	0.958802	NA	GOT1	AATC_HUMAN	reviewed	Aspartate aminotransferase, cytoplasmic (cAspAT) (EC 2.6.1.1) (EC 2.6.1.3) (Cysteine aminotransferase, cytoplasmic) (Cysteine transaminase, cytoplasmic) (cCAT) (Glutamate oxaloacetate transaminase 1) (Transaminase A)	GOT1	Homo sapiens (Human)	413	https://www.uniprot.org/uniprotkb/P17174/entry
P17936	IBP3_HUMAN	Faecalis vs Faecium	-0.22899	0.110161	104.796	0.0400882	0.145931	NA	IGFBP3	IBP3_HUMAN	reviewed	Insulin-like growth factor-binding protein 3 (IBP-3) (IGF-binding protein 3) (IGFBP-3)	IGFBP3 IBP3	Homo sapiens (Human)	291	https://www.uniprot.org/uniprotkb/P17936/entry
P18065	IBP2_HUMAN	Faecalis vs Faecium	-0.357475	0.150241	104.169	0.0191639	0.0908003	NA	IGFBP2	IBP2_HUMAN	reviewed	Insulin-like growth factor-binding protein 2 (IBP-2) (IGF-binding protein 2) (IGFBP-2)	IGFBP2 BP2 IBP2	Homo sapiens (Human)	325	https://www.uniprot.org/uniprotkb/P18065/entry
P18206	VINC_HUMAN	Faecalis vs Faecium	0.162367	0.145875	105.176	0.268222	0.501919	NA	VCL	VINC_HUMAN	reviewed	Vinculin (Metavinculin) (MV)	VCL	Homo sapiens (Human)	1134	https://www.uniprot.org/uniprotkb/P18206/entry
P18428	LBP_HUMAN	Faecalis vs Faecium	0.238372	0.150461	104.596	0.11615	0.300179	NA	LBP	LBP_HUMAN	reviewed	Lipopolysaccharide-binding protein (LBP)	LBP	Homo sapiens (Human)	481	https://www.uniprot.org/uniprotkb/P18428/entry
P19022	CADH2_HUMAN	Faecalis vs Faecium	-0.545746	0.229216	30.1656	0.0237808	0.101408	NA	CDH2	CADH2_HUMAN	reviewed	Cadherin-2 (CDw325) (Neural cadherin) (N-cadherin) (CD antigen CD325)	CDH2 CDHN NCAD	Homo sapiens (Human)	906	https://www.uniprot.org/uniprotkb/P19022/entry
P19320	VCAM1_HUMAN	Faecalis vs Faecium	-0.0339394	0.114726	105.176	0.767944	0.891675	NA	VCAM1	VCAM1_HUMAN	reviewed	Vascular cell adhesion protein 1 (V-CAM 1) (VCAM-1) (INCAM-100) (CD antigen CD106) [Cleaved into: Soluble Vascular Cell Adhesion Molecule-1]	VCAM1	Homo sapiens (Human)	739	https://www.uniprot.org/uniprotkb/P19320/entry
P19652	A1AG2_HUMAN	Faecalis vs Faecium	-0.0548141	0.084613	104.958	0.518515	0.731806	NA	ORM2	A1AG2_HUMAN	reviewed	Alpha-1-acid glycoprotein 2 (AGP 2) (Orosomucoid-2) (OMD 2)	ORM2 AGP2	Homo sapiens (Human)	201	https://www.uniprot.org/uniprotkb/P19652/entry
P19823	ITIH2_HUMAN	Faecalis vs Faecium	-0.0886843	0.0803428	105.176	0.272189	0.502826	NA	ITIH2	ITIH2_HUMAN	reviewed	Inter-alpha-trypsin inhibitor heavy chain H2 (ITI heavy chain H2) (ITI-HC2) (Inter-alpha-inhibitor heavy chain 2) (Inter-alpha-trypsin inhibitor complex component II) (Serum-derived hyaluronan-associated protein) (SHAP)	ITIH2 IGHEP2	Homo sapiens (Human)	946	https://www.uniprot.org/uniprotkb/P19823/entry
P19827	ITIH1_HUMAN	Faecalis vs Faecium	-0.102681	0.0690978	104.792	0.140274	0.339042	NA	ITIH1	ITIH1_HUMAN	reviewed	Inter-alpha-trypsin inhibitor heavy chain H1 (ITI heavy chain H1) (ITI-HC1) (Inter-alpha-inhibitor heavy chain 1) (Inter-alpha-trypsin inhibitor complex component III) (Serum-derived hyaluronan-associated protein) (SHAP)	ITIH1 IGHEP1	Homo sapiens (Human)	911	https://www.uniprot.org/uniprotkb/P19827/entry
P20160	CAP7_HUMAN	Faecalis vs Faecium	0.246991	0.625479	7.17597	0.704404	0.86174	NA	AZU1	CAP7_HUMAN	reviewed	Azurocidin (Cationic antimicrobial protein CAP37) (Heparin-binding protein) (HBP) (hHBP)	AZU1	Homo sapiens (Human)	251	https://www.uniprot.org/uniprotkb/P20160/entry
P20333	TNR1B_HUMAN	Faecalis vs Faecium	-1.22187	0.391174	31.5573	0.00381272	0.0343281	NA	TNFRSF1B	TNR1B_HUMAN	reviewed	Tumor necrosis factor receptor superfamily member 1B (Tumor necrosis factor receptor 2) (TNF-R2) (Tumor necrosis factor receptor type II) (TNF-RII) (TNFR-II) (p75) (p80 TNF-alpha receptor) (CD antigen CD120b) (Etanercept) [Cleaved into: Tumor necrosis factor receptor superfamily member 1b, membrane form; Tumor necrosis factor-binding protein 2 (TBP-2) (TBPII)]	TNFRSF1B TNFBR TNFR2	Homo sapiens (Human)	461	https://www.uniprot.org/uniprotkb/P20333/entry
P20618	PSB1_HUMAN	Faecalis vs Faecium	-0.693932	0.587753	15.176	0.255915	0.489684	NA	PSMB1	PSB1_HUMAN	reviewed	Proteasome subunit beta type-1 (Macropain subunit C5) (Multicatalytic endopeptidase complex subunit C5) (Proteasome component C5) (Proteasome gamma chain)	PSMB1 PSC5	Homo sapiens (Human)	241	https://www.uniprot.org/uniprotkb/P20618/entry
P20742	PZP_HUMAN	Faecalis vs Faecium	0.0855722	0.269609	105.091	0.751575	0.888495	NA	PZP	PZP_HUMAN	reviewed	Pregnancy zone protein (C3 and PZP-like alpha-2-macroglobulin domain-containing protein 6)	PZP CPAMD6	Homo sapiens (Human)	1482	https://www.uniprot.org/uniprotkb/P20742/entry
P20851	C4BPB_HUMAN	Faecalis vs Faecium	-0.0372623	0.0722124	104.486	0.606938	0.801641	NA	C4BPB	C4BPB_HUMAN	reviewed	C4b-binding protein beta chain	C4BPB	Homo sapiens (Human)	252	https://www.uniprot.org/uniprotkb/P20851/entry
P20933	ASPG_HUMAN	Faecalis vs Faecium	-0.216774	0.219911	15.176	0.33972	0.563369	NA	AGA	NA	NA	NA	NA	NA	NA	https://www.uniprot.org/uniprotkb/P20933/entry
P21333	FLNA_HUMAN	Faecalis vs Faecium	0.181477	0.18128	101.127	0.319174	0.545979	NA	FLNA	FLNA_HUMAN	reviewed	Filamin-A (FLN-A) (Actin-binding protein 280) (ABP-280) (Alpha-filamin) (Endothelial actin-binding protein) (Filamin-1) (Non-muscle filamin)	FLNA FLN FLN1	Homo sapiens (Human)	2647	https://www.uniprot.org/uniprotkb/P21333/entry
P22105	TENX_HUMAN	Faecalis vs Faecium	0.247645	0.142027	84.9753	0.0848378	0.245865	NA	TNXB	TENX_HUMAN	reviewed	Tenascin-X (TN-X) (Hexabrachion-like protein)	TNXB HXBL TNX TNXB1 TNXB2 XB	Homo sapiens (Human)	4244	https://www.uniprot.org/uniprotkb/P22105/entry
P22314	UBA1_HUMAN	Faecalis vs Faecium	-0.0160981	0.661353	15.176	0.980898	0.995911	NA	UBA1	UBA1_HUMAN	reviewed	Ubiquitin-like modifier-activating enzyme 1 (EC 6.2.1.45) (Protein A1S9) (Ubiquitin-activating enzyme E1)	UBA1 A1S9T UBE1	Homo sapiens (Human)	1058	https://www.uniprot.org/uniprotkb/P22314/entry
P22352	GPX3_HUMAN	Faecalis vs Faecium	-0.131415	0.110928	103.947	0.238841	0.475294	NA	GPX3	GPX3_HUMAN	reviewed	Glutathione peroxidase 3 (GPx-3) (GSHPx-3) (EC 1.11.1.9) (Extracellular glutathione peroxidase) (Plasma glutathione peroxidase) (GPx-P) (GSHPx-P)	GPX3 GPXP	Homo sapiens (Human)	226	https://www.uniprot.org/uniprotkb/P22352/entry
P22692	IBP4_HUMAN	Faecalis vs Faecium	-0.295811	0.0927382	105.155	0.00187698	0.0215491	NA	IGFBP4	IBP4_HUMAN	reviewed	Insulin-like growth factor-binding protein 4 (IBP-4) (IGF-binding protein 4) (IGFBP-4)	IGFBP4 IBP4	Homo sapiens (Human)	258	https://www.uniprot.org/uniprotkb/P22692/entry
P22792	CPN2_HUMAN	Faecalis vs Faecium	0.0297137	0.0598116	104.04	0.620387	0.815795	NA	CPN2	CPN2_HUMAN	reviewed	Carboxypeptidase N subunit 2 (Carboxypeptidase N 83 kDa chain) (Carboxypeptidase N large subunit) (Carboxypeptidase N polypeptide 2) (Carboxypeptidase N regulatory subunit)	CPN2 ACBP	Homo sapiens (Human)	545	https://www.uniprot.org/uniprotkb/P22792/entry
P22891	PROZ_HUMAN	Faecalis vs Faecium	-0.242795	0.128423	104.768	0.0614423	0.193058	NA	PROZ	PROZ_HUMAN	reviewed	Vitamin K-dependent protein Z	PROZ	Homo sapiens (Human)	400	https://www.uniprot.org/uniprotkb/P22891/entry
P22897	MRC1_HUMAN	Faecalis vs Faecium	-0.398145	0.188028	60.176	0.0383602	0.144943	NA	MRC1	MRC1_HUMAN	reviewed	Macrophage mannose receptor 1 (MMR) (C-type lectin domain family 13 member D) (C-type lectin domain family 13 member D-like) (Human mannose receptor) (hMR) (Macrophage mannose receptor 1-like protein 1) (CD antigen CD206)	MRC1 CLEC13D CLEC13DL MRC1L1	Homo sapiens (Human)	1456	https://www.uniprot.org/uniprotkb/P22897/entry
P23083	HV102_HUMAN	Faecalis vs Faecium	0.114776	0.135555	105.176	0.399077	0.636312	NA	IGHV1-2	HV102_HUMAN	reviewed	Immunoglobulin heavy variable 1-2 (Ig heavy chain V-I region ND) (Ig heavy chain V-I region V35)	IGHV1-2	Homo sapiens (Human)	117	https://www.uniprot.org/uniprotkb/P23083/entry
P23141	EST1_HUMAN	Faecalis vs Faecium	0.770163	0.636406	15.176	0.244724	0.480593	NA	CES1	EST1_HUMAN	reviewed	Liver carboxylesterase 1 (Acyl-coenzyme A:cholesterol acyltransferase) (ACAT) (Brain carboxylesterase hBr1) (Carboxylesterase 1) (CE-1) (hCE-1) (EC 3.1.1.1) (Cholesteryl ester hydrolase) (CEH) (EC 3.1.1.13) (Cocaine carboxylesterase) (Egasyn) (HMSE) (Methylumbelliferyl-acetate deacetylase 1) (EC 3.1.1.56) (Monocyte/macrophage serine esterase) (Retinyl ester hydrolase) (REH) (Serine esterase 1) (T…	CES1 CES2 SES1	Homo sapiens (Human)	567	https://www.uniprot.org/uniprotkb/P23141/entry
P23142	FBLN1_HUMAN	Faecalis vs Faecium	0.0273301	0.085636	104.708	0.750254	0.888495	NA	FBLN1	FBLN1_HUMAN	reviewed	Fibulin-1 (FIBL-1)	FBLN1 PP213	Homo sapiens (Human)	703	https://www.uniprot.org/uniprotkb/P23142/entry
P23284	PPIB_HUMAN	Faecalis vs Faecium	0.286302	0.183547	75.176	0.123001	0.312474	NA	PPIB	PPIB_HUMAN	reviewed	Peptidyl-prolyl cis-trans isomerase B (PPIase B) (EC 5.2.1.8) (CYP-S1) (Cyclophilin B) (Rotamase B) (S-cyclophilin) (SCYLP)	PPIB CYPB	Homo sapiens (Human)	216	https://www.uniprot.org/uniprotkb/P23284/entry
P23381	SYWC_HUMAN	Faecalis vs Faecium	-0.145963	0.238334	33.5349	0.544384	0.74322	NA	WARS1	SYWC_HUMAN	reviewed	Tryptophan--tRNA ligase, cytoplasmic (EC 6.1.1.2) (Interferon-induced protein 53) (IFP53) (Tryptophanyl-tRNA synthetase) (TrpRS) (hWRS) [Cleaved into: T1-TrpRS; T2-TrpRS]	WARS1 IFI53 WARS WRS	Homo sapiens (Human)	471	https://www.uniprot.org/uniprotkb/P23381/entry
P23470	PTPRG_HUMAN	Faecalis vs Faecium	-0.07895	0.242079	15.176	0.748778	0.888495	NA	PTPRG	PTPRG_HUMAN	reviewed	Receptor-type tyrosine-protein phosphatase gamma (Protein-tyrosine phosphatase gamma) (R-PTP-gamma) (EC 3.1.3.48)	PTPRG PTPG	Homo sapiens (Human)	1445	https://www.uniprot.org/uniprotkb/P23470/entry
P23528	COF1_HUMAN	Faecalis vs Faecium	0.238657	0.208713	104.468	0.255458	0.489684	NA	CFL1	COF1_HUMAN	reviewed	Cofilin-1 (18 kDa phosphoprotein) (p18) (Cofilin, non-muscle isoform)	CFL1 CFL	Homo sapiens (Human)	166	https://www.uniprot.org/uniprotkb/P23528/entry
P24158	PRTN3_HUMAN	Faecalis vs Faecium	0.637201	0.354719	45.176	0.079127	0.237381	NA	PRTN3	PRTN3_HUMAN	reviewed	Myeloblastin (EC 3.4.21.76) (AGP7) (C-ANCA antigen) (Leukocyte proteinase 3) (PR-3) (PR3) (Neutrophil proteinase 4) (NP-4) (P29) (Wegener autoantigen)	PRTN3 MBN	Homo sapiens (Human)	256	https://www.uniprot.org/uniprotkb/P24158/entry
P24298	ALAT1_HUMAN	Faecalis vs Faecium	-0.691767	0.629309	15.176	0.288793	0.517973	NA	GPT	ALAT1_HUMAN	reviewed	Alanine aminotransferase 1 (ALT1) (EC 2.6.1.2) (Glutamate pyruvate transaminase 1) (GPT 1) (Glutamic--alanine transaminase 1) (Glutamic--pyruvic transaminase 1)	GPT AAT1 GPT1	Homo sapiens (Human)	496	https://www.uniprot.org/uniprotkb/P24298/entry
P24592	IBP6_HUMAN	Faecalis vs Faecium	-0.392719	0.146053	104.396	0.00834677	0.0544017	NA	IGFBP6	IBP6_HUMAN	reviewed	Insulin-like growth factor-binding protein 6 (IBP-6) (IGF-binding protein 6) (IGFBP-6)	IGFBP6 IBP6	Homo sapiens (Human)	240	https://www.uniprot.org/uniprotkb/P24592/entry
P24821	TENA_HUMAN	Faecalis vs Faecium	0.142041	0.143347	83.0747	0.32462	0.552131	NA	TNC	TENA_HUMAN	reviewed	Tenascin (TN) (Cytotactin) (GMEM) (GP 150-225) (Glioma-associated-extracellular matrix antigen) (Hexabrachion) (JI) (Myotendinous antigen) (Neuronectin) (Tenascin-C) (TN-C)	TNC HXB	Homo sapiens (Human)	2201	https://www.uniprot.org/uniprotkb/P24821/entry
P24844	MYL9_HUMAN	Faecalis vs Faecium	0.124523	0.185079	15.176	0.511184	0.731148	NA	MYL9	MYL9_HUMAN	reviewed	Myosin regulatory light polypeptide 9 (20 kDa myosin light chain) (LC20) (MLC-2C) (Myosin RLC) (Myosin regulatory light chain 2, smooth muscle isoform) (Myosin regulatory light chain 9) (Myosin regulatory light chain MRLC1)	MYL9 MLC2 MRLC1 MYRL2	Homo sapiens (Human)	172	https://www.uniprot.org/uniprotkb/P24844/entry
P25311	ZA2G_HUMAN	Faecalis vs Faecium	-0.375132	0.0771726	105.156	4.10442e-06	0.000612585	NA	AZGP1	ZA2G_HUMAN	reviewed	Zinc-alpha-2-glycoprotein (Zn-alpha-2-GP) (Zn-alpha-2-glycoprotein)	AZGP1 ZAG ZNGP1	Homo sapiens (Human)	298	https://www.uniprot.org/uniprotkb/P25311/entry
P25786	PSA1_HUMAN	Faecalis vs Faecium	-0.596277	0.438909	15.176	0.194144	0.412469	NA	PSMA1	PSA1_HUMAN	reviewed	Proteasome subunit alpha type-1 (30 kDa prosomal protein) (PROS-30) (Macropain subunit C2) (Multicatalytic endopeptidase complex subunit C2) (Proteasome component C2) (Proteasome nu chain)	PSMA1 HC2 NU PROS30 PSC2	Homo sapiens (Human)	263	https://www.uniprot.org/uniprotkb/P25786/entry
P25789	PSA4_HUMAN	Faecalis vs Faecium	-0.770151	0.67245	15.176	0.26983	0.501919	NA	PSMA4	PSA4_HUMAN	reviewed	Proteasome subunit alpha type-4 (Macropain subunit C9) (Multicatalytic endopeptidase complex subunit C9) (Proteasome component C9) (Proteasome subunit L)	PSMA4 HC9 PSC9	Homo sapiens (Human)	261	https://www.uniprot.org/uniprotkb/P25789/entry
P26022	PTX3_HUMAN	Faecalis vs Faecium	-0.441309	0.186778	29.2642	0.0249967	0.105092	NA	PTX3	NA	NA	NA	NA	NA	NA	https://www.uniprot.org/uniprotkb/P26022/entry
P26038	MOES_HUMAN	Faecalis vs Faecium	0.200379	0.169851	56.1333	0.243081	0.480486	NA	MSN	MOES_HUMAN	reviewed	Moesin (Membrane-organizing extension spike protein)	MSN	Homo sapiens (Human)	577	https://www.uniprot.org/uniprotkb/P26038/entry
P26447	S10A4_HUMAN	Faecalis vs Faecium	-0.320901	0.323249	45.176	0.326126	0.553117	NA	S100A4	S10A4_HUMAN	reviewed	Protein S100-A4 (Calvasculin) (Metastasin) (Placental calcium-binding protein) (Protein Mts1) (S100 calcium-binding protein A4)	S100A4 CAPL MTS1	Homo sapiens (Human)	101	https://www.uniprot.org/uniprotkb/P26447/entry
P26927	HGFL_HUMAN	Faecalis vs Faecium	0.0462025	0.0701998	101.587	0.511926	0.731148	NA	MST1	HGFL_HUMAN	reviewed	Hepatocyte growth factor-like protein (Macrophage stimulatory protein) (Macrophage-stimulating protein) (MSP) [Cleaved into: Hepatocyte growth factor-like protein alpha chain; Hepatocyte growth factor-like protein beta chain]	MST1 D3F15S2 DNF15S2 HGFL	Homo sapiens (Human)	711	https://www.uniprot.org/uniprotkb/P26927/entry
P27105	STOM_HUMAN	Faecalis vs Faecium	0.055142	0.176813	29.2841	0.757352	0.890038	NA	STOM	STOM_HUMAN	reviewed	Stomatin (Erythrocyte band 7 integral membrane protein) (Erythrocyte membrane protein band 7.2) (Protein 7.2b)	STOM BND7 EPB72	Homo sapiens (Human)	288	https://www.uniprot.org/uniprotkb/P27105/entry
P27169	PON1_HUMAN	Faecalis vs Faecium	-0.038928	0.117356	104.964	0.740771	0.885783	NA	PON1	PON1_HUMAN	reviewed	Serum paraoxonase/arylesterase 1 (PON 1) (EC 3.1.1.2) (EC 3.1.1.81) (EC 3.1.8.1) (Aromatic esterase 1) (A-esterase 1) (K-45) (Serum aryldialkylphosphatase 1)	PON1 PON	Homo sapiens (Human)	355	https://www.uniprot.org/uniprotkb/P27169/entry
P27487	DPP4_HUMAN	Faecalis vs Faecium	-0.414449	0.286687	15.176	0.16861	0.382739	NA	DPP4	DPP4_HUMAN	reviewed	Dipeptidyl peptidase 4 (EC 3.4.14.5) (ADABP) (Adenosine deaminase complexing protein 2) (ADCP-2) (Dipeptidyl peptidase IV) (DPP IV) (T-cell activation antigen CD26) (TP103) (CD antigen CD26) [Cleaved into: Dipeptidyl peptidase 4 membrane form (Dipeptidyl peptidase IV membrane form); Dipeptidyl peptidase 4 soluble form (Dipeptidyl peptidase IV soluble form)]	DPP4 ADCP2 CD26	Homo sapiens (Human)	766	https://www.uniprot.org/uniprotkb/P27487/entry
P27797	CALR_HUMAN	Faecalis vs Faecium	-0.227377	0.134418	104.618	0.0937041	0.263874	NA	CALR	CALR_HUMAN	reviewed	Calreticulin (CRP55) (Calregulin) (Endoplasmic reticulum resident protein 60) (ERp60) (HACBP) (grp60)	CALR CRTC	Homo sapiens (Human)	417	https://www.uniprot.org/uniprotkb/P27797/entry
P27918	PROP_HUMAN	Faecalis vs Faecium	0.118344	0.0873435	103.933	0.178379	0.391829	NA	CFP	PROP_HUMAN	reviewed	Properdin (Complement factor P)	CFP PFC	Homo sapiens (Human)	469	https://www.uniprot.org/uniprotkb/P27918/entry
P28799	GRN_HUMAN	Faecalis vs Faecium	0.0107981	0.126599	82.1269	0.932235	0.974417	NA	GRN	GRN_HUMAN	reviewed	Progranulin (PGRN) (Acrogranin) (Epithelin precursor) (Glycoprotein of 88 Kda) (GP88) (Glycoprotein 88) (Granulin precursor) (PC cell-derived growth factor) (PCDGF) (Proepithelin) (PEPI) [Cleaved into: Paragranulin; Granulin-1 (Granulin G); Granulin-2 (Granulin F); Granulin-3 (Epithelin-2) (Granulin B); Granulin-4 (Epithelin-1) (Granulin A); Granulin-5 (Granulin C); Granulin-6 (Granulin D); Granu…	GRN	Homo sapiens (Human)	593	https://www.uniprot.org/uniprotkb/P28799/entry
P28838	AMPL_HUMAN	Faecalis vs Faecium	-0.375556	0.747055	15.176	0.622381	0.816619	NA	LAP3	AMPL_HUMAN	reviewed	Cytosol aminopeptidase (EC 3.4.11.1) (Cysteinylglycine-S-conjugate dipeptidase) (EC 3.4.13.23) (Leucine aminopeptidase 3) (LAP-3) (Leucyl aminopeptidase) (Peptidase S) (Proline aminopeptidase) (EC 3.4.11.5) (Prolyl aminopeptidase)	LAP3 LAPEP PEPS	Homo sapiens (Human)	519	https://www.uniprot.org/uniprotkb/P28838/entry
P29401	TKT_HUMAN	Faecalis vs Faecium	-0.210652	0.161765	73.5257	0.196911	0.413695	NA	TKT	TKT_HUMAN	reviewed	Transketolase (TK) (EC 2.2.1.1)	TKT	Homo sapiens (Human)	623	https://www.uniprot.org/uniprotkb/P29401/entry
P29622	KAIN_HUMAN	Faecalis vs Faecium	-0.314833	0.0803451	105.176	0.000158784	0.00444823	NA	SERPINA4	KAIN_HUMAN	reviewed	Kallistatin (Kallikrein inhibitor) (Peptidase inhibitor 4) (PI-4) (Serpin A4)	SERPINA4 KST PI4	Homo sapiens (Human)	427	https://www.uniprot.org/uniprotkb/P29622/entry
P30041	PRDX6_HUMAN	Faecalis vs Faecium	0.0807417	0.177297	101.05	0.649796	0.827139	NA	PRDX6	PRDX6_HUMAN	reviewed	Peroxiredoxin-6 (EC 1.11.1.27) (1-Cys peroxiredoxin) (1-Cys PRX) (24 kDa protein) (Acidic calcium-independent phospholipase A2) (aiPLA2) (EC 3.1.1.4) (Antioxidant protein 2) (Glutathione-dependent peroxiredoxin) (Liver 2D page spot 40) (Lysophosphatidylcholine acyltransferase 5) (LPC acyltransferase 5) (LPCAT-5) (Lyso-PC acyltransferase 5) (EC 2.3.1.23) (Non-selenium glutathione peroxidase) (NSGP…	PRDX6 AOP2 KIAA0106	Homo sapiens (Human)	224	https://www.uniprot.org/uniprotkb/P30041/entry
P30043	BLVRB_HUMAN	Faecalis vs Faecium	0.729311	0.648611	29.5833	0.269876	0.501919	NA	BLVRB	BLVRB_HUMAN	reviewed	Flavin reductase (NADPH) (FR) (EC 1.5.1.30) (Biliverdin reductase B) (BVR-B) (EC 1.3.1.24) (Biliverdin-IX beta-reductase) (Green heme-binding protein) (GHBP) (NADPH-dependent diaphorase) (NADPH-flavin reductase) (FLR)	BLVRB FLR	Homo sapiens (Human)	206	https://www.uniprot.org/uniprotkb/P30043/entry
P30046	DOPD_HUMAN	Faecalis vs Faecium	-0.602095	0.281294	85.3389	0.0351721	0.135469	NA	DDT	DOPD_HUMAN	reviewed	D-dopachrome decarboxylase (EC 4.1.1.84) (D-dopachrome tautomerase) (Phenylpyruvate tautomerase II)	DDT	Homo sapiens (Human)	118	https://www.uniprot.org/uniprotkb/P30046/entry
P30101	PDIA3_HUMAN	Faecalis vs Faecium	0.407457	0.206084	52.5129	0.0532863	0.17954	NA	PDIA3	PDIA3_HUMAN	reviewed	Protein disulfide-isomerase A3 (EC 5.3.4.1) (58 kDa glucose-regulated protein) (58 kDa microsomal protein) (p58) (Disulfide isomerase ER-60) (Endoplasmic reticulum resident protein 57) (ER protein 57) (ERp57) (Endoplasmic reticulum resident protein 60) (ER protein 60) (ERp60)	PDIA3 ERP57 ERP60 GRP58	Homo sapiens (Human)	505	https://www.uniprot.org/uniprotkb/P30101/entry
P30740	ILEU_HUMAN	Faecalis vs Faecium	0.24849	0.18792	100.59	0.189061	0.406651	NA	SERPINB1	ILEU_HUMAN	reviewed	Leukocyte elastase inhibitor (LEI) (Monocyte/neutrophil elastase inhibitor) (EI) (M/NEI) (Peptidase inhibitor 2) (PI-2) (Serpin B1)	SERPINB1 ELANH2 MNEI PI2	Homo sapiens (Human)	379	https://www.uniprot.org/uniprotkb/P30740/entry
P31146	COR1A_HUMAN	Faecalis vs Faecium	-0.0349063	0.287081	45.176	0.903763	0.968352	NA	CORO1A	COR1A_HUMAN	reviewed	Coronin-1A (Coronin-like protein A) (Clipin-A) (Coronin-like protein p57) (Tryptophan aspartate-containing coat protein) (TACO)	CORO1A CORO1	Homo sapiens (Human)	461	https://www.uniprot.org/uniprotkb/P31146/entry
P31327	CPSM_HUMAN	Faecalis vs Faecium	0.489641	0.717833	15.176	0.505448	0.730367	NA	CPS1	CPSM_HUMAN	reviewed	Carbamoyl-phosphate synthase [ammonia], mitochondrial (EC 6.3.4.16) (Carbamoyl-phosphate synthetase I) (CPSase I)	CPS1	Homo sapiens (Human)	1500	https://www.uniprot.org/uniprotkb/P31327/entry
P32119	PRDX2_HUMAN	Faecalis vs Faecium	0.193095	0.179168	104.679	0.283631	0.513114	NA	PRDX2	PRDX2_HUMAN	reviewed	Peroxiredoxin-2 (EC 1.11.1.24) (Natural killer cell-enhancing factor B) (NKEF-B) (PRP) (Thiol-specific antioxidant protein) (TSA) (Thioredoxin peroxidase 1) (Thioredoxin-dependent peroxide reductase 1) (Thioredoxin-dependent peroxiredoxin 2)	PRDX2 NKEFB TDPX1	Homo sapiens (Human)	198	https://www.uniprot.org/uniprotkb/P32119/entry
P32754	HPPD_HUMAN	Faecalis vs Faecium	-0.0825678	0.394338	15.176	0.836934	0.930446	NA	HPD	HPPD_HUMAN	reviewed	4-hydroxyphenylpyruvate dioxygenase (EC 1.13.11.27) (4-hydroxyphenylpyruvic acid oxidase) (4HPPD) (HPD) (HPPDase)	HPD PPD	Homo sapiens (Human)	393	https://www.uniprot.org/uniprotkb/P32754/entry
P33151	CADH5_HUMAN	Faecalis vs Faecium	0.0579434	0.0727796	101.583	0.427802	0.66223	NA	CDH5	CADH5_HUMAN	reviewed	Cadherin-5 (7B4 antigen) (Vascular endothelial cadherin) (VE-cadherin) (CD antigen CD144)	CDH5	Homo sapiens (Human)	784	https://www.uniprot.org/uniprotkb/P33151/entry
P33908	MA1A1_HUMAN	Faecalis vs Faecium	-0.00556033	0.0812144	103.402	0.945548	0.983436	NA	MAN1A1	MA1A1_HUMAN	reviewed	Mannosyl-oligosaccharide 1,2-alpha-mannosidase IA (EC 3.2.1.113) (Man(9)-alpha-mannosidase) (Man9-mannosidase) (Mannosidase alpha class 1A member 1) (Processing alpha-1,2-mannosidase IA) (Alpha-1,2-mannosidase IA)	MAN1A1	Homo sapiens (Human)	653	https://www.uniprot.org/uniprotkb/P33908/entry
P34096	RNAS4_HUMAN	Faecalis vs Faecium	-0.154169	0.0931835	105.176	0.101015	0.274118	NA	RNASE4	RNAS4_HUMAN	reviewed	Ribonuclease 4 (RNase 4) (EC 3.1.27.-)	RNASE4 RNS4	Homo sapiens (Human)	147	https://www.uniprot.org/uniprotkb/P34096/entry
P34931	HS71L_HUMAN	Faecalis vs Faecium	-0.382986	0.355427	15.176	0.298071	0.518691	NA	HSPA1L	NA	NA	NA	NA	NA	NA	https://www.uniprot.org/uniprotkb/P34931/entry
P35443	TSP4_HUMAN	Faecalis vs Faecium	0.139597	0.144559	101.542	0.336501	0.559585	NA	THBS4	TSP4_HUMAN	reviewed	Thrombospondin-4	THBS4 TSP4	Homo sapiens (Human)	961	https://www.uniprot.org/uniprotkb/P35443/entry
P35527	K1C9_HUMAN	Faecalis vs Faecium	0.157282	0.254771	44.1737	0.540176	0.741346	NA	KRT9	K1C9_HUMAN	reviewed	Keratin, type I cytoskeletal 9 (Cytokeratin-9) (CK-9) (Keratin-9) (K9)	KRT9	Homo sapiens (Human)	623	https://www.uniprot.org/uniprotkb/P35527/entry
P35542	SAA4_HUMAN	Faecalis vs Faecium	0.0407517	0.0977364	105.176	0.677561	0.840964	NA	SAA4	SAA4_HUMAN	reviewed	Serum amyloid A-4 protein (Constitutively expressed serum amyloid A protein) (C-SAA)	SAA4 CSAA	Homo sapiens (Human)	130	https://www.uniprot.org/uniprotkb/P35542/entry
P35579	MYH9_HUMAN	Faecalis vs Faecium	0.0379098	0.182903	98.603	0.836229	0.930446	NA	MYH9	MYH9_HUMAN	reviewed	Myosin-9 (Cellular myosin heavy chain, type A) (Myosin heavy chain 9) (Myosin heavy chain, non-muscle IIa) (Non-muscle myosin heavy chain A) (NMMHC-A) (Non-muscle myosin heavy chain IIa) (NMMHC II-a) (NMMHC-IIA)	MYH9	Homo sapiens (Human)	1960	https://www.uniprot.org/uniprotkb/P35579/entry
P35858	ALS_HUMAN	Faecalis vs Faecium	-0.23255	0.106821	104.605	0.0317281	0.126278	NA	IGFALS	ALS_HUMAN	reviewed	Insulin-like growth factor-binding protein complex acid labile subunit (ALS)	IGFALS ALS	Homo sapiens (Human)	605	https://www.uniprot.org/uniprotkb/P35858/entry
P35908	K22E_HUMAN	Faecalis vs Faecium	-0.00571821	0.153746	74.505	0.970431	0.992033	NA	KRT2	K22E_HUMAN	reviewed	Keratin, type II cytoskeletal 2 epidermal (Cytokeratin-2e) (CK-2e) (Epithelial keratin-2e) (Keratin-2 epidermis) (Keratin-2e) (K2e) (Type-II keratin Kb2)	KRT2 KRT2A KRT2E	Homo sapiens (Human)	639	https://www.uniprot.org/uniprotkb/P35908/entry
P35998	PRS7_HUMAN	Faecalis vs Faecium	0.0885425	0.187887	29.6976	0.640903	0.827139	NA	PSMC2	NA	NA	NA	NA	NA	NA	https://www.uniprot.org/uniprotkb/P35998/entry
P36222	CH3L1_HUMAN	Faecalis vs Faecium	-0.451392	0.22475	90.1498	0.0475917	0.164233	NA	CHI3L1	CH3L1_HUMAN	reviewed	Chitinase-3-like protein 1 (39 kDa synovial protein) (Cartilage glycoprotein 39) (CGP-39) (GP-39) (hCGP-39) (YKL-40)	CHI3L1	Homo sapiens (Human)	383	https://www.uniprot.org/uniprotkb/P36222/entry
P36955	PEDF_HUMAN	Faecalis vs Faecium	-0.216216	0.0659423	104.719	0.00141526	0.0176023	NA	SERPINF1	PEDF_HUMAN	reviewed	Pigment epithelium-derived factor (PEDF) (Cell proliferation-inducing gene 35 protein) (EPC-1) (Serpin F1)	SERPINF1 PEDF PIG35	Homo sapiens (Human)	418	https://www.uniprot.org/uniprotkb/P36955/entry
P36980	FHR2_HUMAN	Faecalis vs Faecium	-0.124727	0.135519	104.015	0.35951	0.586414	NA	CFHR2	FHR2_HUMAN	reviewed	Complement factor H-related protein 2 (FHR-2) (DDESK59) (H factor-like 3) (H factor-like protein 2)	CFHR2 CFHL2 FHR2 HFL3	Homo sapiens (Human)	270	https://www.uniprot.org/uniprotkb/P36980/entry
P37802	TAGL2_HUMAN	Faecalis vs Faecium	0.0086171	0.185641	60.148	0.963131	0.989654	NA	TAGLN2	TAGL2_HUMAN	reviewed	Transgelin-2 (Epididymis tissue protein Li 7e) (SM22-alpha homolog)	TAGLN2 KIAA0120 CDABP0035	Homo sapiens (Human)	199	https://www.uniprot.org/uniprotkb/P37802/entry
P37837	TALDO_HUMAN	Faecalis vs Faecium	0.00199589	0.205597	75.176	0.99228	0.996832	NA	TALDO1	TALDO_HUMAN	reviewed	Transaldolase (EC 2.2.1.2)	TALDO1 TAL TALDO TALDOR	Homo sapiens (Human)	337	https://www.uniprot.org/uniprotkb/P37837/entry
P39060	COIA1_HUMAN	Faecalis vs Faecium	-0.17087	0.104975	73.8263	0.107846	0.284885	NA	COL18A1	COIA1_HUMAN	reviewed	Collagen alpha-1(XVIII) chain [Cleaved into: Endostatin; Non-collagenous domain 1 (NC1)]	COL18A1	Homo sapiens (Human)	1754	https://www.uniprot.org/uniprotkb/P39060/entry
P40197	GPV_HUMAN	Faecalis vs Faecium	0.341427	0.246408	45.1066	0.172677	0.385233	NA	GP5	GPV_HUMAN	reviewed	Platelet glycoprotein V (GPV) (Glycoprotein 5) (CD antigen CD42d)	GP5	Homo sapiens (Human)	560	https://www.uniprot.org/uniprotkb/P40197/entry
P40925	MDHC_HUMAN	Faecalis vs Faecium	-0.557004	0.785156	15.176	0.488821	0.722859	NA	MDH1	MDHC_HUMAN	reviewed	Malate dehydrogenase, cytoplasmic (EC 1.1.1.37) (Aromatic alpha-keto acid reductase) (KAR) (EC 1.1.1.96) (Cytosolic malate dehydrogenase)	MDH1 MDHA	Homo sapiens (Human)	334	https://www.uniprot.org/uniprotkb/P40925/entry
P41159	LEP_HUMAN	Faecalis vs Faecium	-1.17167	0.487533	15.176	0.0294674	0.118891	NA	LEP	LEP_HUMAN	reviewed	Leptin (Obese protein) (Obesity factor)	LEP OB OBS	Homo sapiens (Human)	167	https://www.uniprot.org/uniprotkb/P41159/entry
P41222	PTGDS_HUMAN	Faecalis vs Faecium	-0.412668	0.174803	104.078	0.0201002	0.0923063	NA	PTGDS	PTGDS_HUMAN	reviewed	Prostaglandin-H2 D-isomerase (EC 5.3.99.2) (Beta-trace protein) (Cerebrin-28) (Glutathione-independent PGD synthase) (Lipocalin-type prostaglandin-D synthase) (L-PGDS) (Prostaglandin-D2 synthase) (PGD2 synthase) (PGDS) (PGDS2)	PTGDS PDS	Homo sapiens (Human)	190	https://www.uniprot.org/uniprotkb/P41222/entry
P43121	MUC18_HUMAN	Faecalis vs Faecium	-0.126485	0.109049	86.9048	0.249271	0.486323	NA	MCAM	MUC18_HUMAN	reviewed	Cell surface glycoprotein MUC18 (Cell surface glycoprotein P1H12) (Melanoma cell adhesion molecule) (Melanoma-associated antigen A32) (Melanoma-associated antigen MUC18) (S-endo 1 endothelial-associated antigen) (CD antigen CD146)	MCAM MUC18	Homo sapiens (Human)	646	https://www.uniprot.org/uniprotkb/P43121/entry
P43251	BTD_HUMAN	Faecalis vs Faecium	-0.160881	0.0599563	105.176	0.00846898	0.0544017	NA	BTD	BTD_HUMAN	reviewed	Biotinidase (Biotinase) (EC 3.5.1.12)	BTD	Homo sapiens (Human)	543	https://www.uniprot.org/uniprotkb/P43251/entry
P43652	AFAM_HUMAN	Faecalis vs Faecium	-0.263002	0.0887412	104.605	0.00376414	0.0343281	NA	AFM	AFAM_HUMAN	reviewed	Afamin (Alpha-albumin) (Alpha-Alb)	AFM ALB2 ALBA	Homo sapiens (Human)	599	https://www.uniprot.org/uniprotkb/P43652/entry
P47755	CAZA2_HUMAN	Faecalis vs Faecium	-0.277284	0.415465	12.176	0.516963	0.731344	NA	CAPZA2	NA	NA	NA	NA	NA	NA	https://www.uniprot.org/uniprotkb/P47755/entry
P48059	LIMS1_HUMAN	Faecalis vs Faecium	0.330774	0.397567	30.176	0.411948	0.650616	NA	LIMS1	LIMS1_HUMAN	reviewed	LIM and senescent cell antigen-like-containing domain protein 1 (Particularly interesting new Cys-His protein 1) (PINCH-1) (Renal carcinoma antigen NY-REN-48)	LIMS1 PINCH PINCH1	Homo sapiens (Human)	325	https://www.uniprot.org/uniprotkb/P48059/entry
P48740	MASP1_HUMAN	Faecalis vs Faecium	-0.109733	0.0570783	104.863	0.0572559	0.187812	NA	MASP1	MASP1_HUMAN	reviewed	Mannan-binding lectin serine protease 1 (EC 3.4.21.-) (Complement factor MASP-3) (Complement-activating component of Ra-reactive factor) (Mannose-binding lectin-associated serine protease 1) (MASP-1) (Mannose-binding protein-associated serine protease) (Ra-reactive factor serine protease p100) (RaRF) (Serine protease 5) [Cleaved into: Mannan-binding lectin serine protease 1 heavy chain; Mannan-bi…	MASP1 CRARF CRARF1 PRSS5	Homo sapiens (Human)	699	https://www.uniprot.org/uniprotkb/P48740/entry
P49189	AL9A1_HUMAN	Faecalis vs Faecium	-0.0705551	0.47156	15.176	0.883034	0.958602	NA	ALDH9A1	AL9A1_HUMAN	reviewed	4-trimethylaminobutyraldehyde dehydrogenase (TMABA-DH) (TMABALDH) (EC 1.2.1.47) (Aldehyde dehydrogenase E3 isozyme) (Aldehyde dehydrogenase family 9 member A1) (EC 1.2.1.3) (Gamma-aminobutyraldehyde dehydrogenase) (EC 1.2.1.19) (R-aminobutyraldehyde dehydrogenase) [Cleaved into: 4-trimethylaminobutyraldehyde dehydrogenase, N-terminally processed]	ALDH9A1 ALDH4 ALDH7 ALDH9	Homo sapiens (Human)	494	https://www.uniprot.org/uniprotkb/P49189/entry
P49720	PSB3_HUMAN	Faecalis vs Faecium	-0.2032	0.583873	15.176	0.732605	0.878632	NA	PSMB3	PSB3_HUMAN	reviewed	Proteasome subunit beta type-3 (Proteasome chain 13) (Proteasome component C10-II) (Proteasome theta chain)	PSMB3	Homo sapiens (Human)	205	https://www.uniprot.org/uniprotkb/P49720/entry
P49747	COMP_HUMAN	Faecalis vs Faecium	0.0143808	0.130235	104.767	0.912286	0.969101	NA	COMP	COMP_HUMAN	reviewed	Cartilage oligomeric matrix protein (COMP) (Thrombospondin-5) (TSP5)	COMP	Homo sapiens (Human)	757	https://www.uniprot.org/uniprotkb/P49747/entry
P49908	SEPP1_HUMAN	Faecalis vs Faecium	-0.0339494	0.0714734	104.322	0.635784	0.825738	NA	SELENOP	SEPP1_HUMAN	reviewed	Selenoprotein P (SeP)	SELENOP SELP SEPP1	Homo sapiens (Human)	381	https://www.uniprot.org/uniprotkb/P49908/entry
P49913	CAMP_HUMAN	Faecalis vs Faecium	0.40732	0.141767	72.3051	0.00533122	0.0408044	NA	CAMP	CAMP_HUMAN	reviewed	Cathelicidin antimicrobial peptide (18 kDa cationic antimicrobial protein) (CAP-18) (hCAP-18) [Cleaved into: Antibacterial peptide FALL-39 (FALL-39 peptide antibiotic); Antibacterial peptide LL-37; Antibacterial peptide KR-20; Antibacterial peptide LL-23; Antibacterial peptide LL-29; Antibacterial peptide KS-30; Antibacterial peptide RK-31; Antibacterial peptide FF-33]	CAMP CAP18 FALL39 HSD26	Homo sapiens (Human)	170	https://www.uniprot.org/uniprotkb/P49913/entry
P51884	LUM_HUMAN	Faecalis vs Faecium	0.0825141	0.106455	105.146	0.440017	0.671842	NA	LUM	LUM_HUMAN	reviewed	Lumican (Keratan sulfate proteoglycan lumican) (KSPG lumican)	LUM LDC SLRR2D	Homo sapiens (Human)	338	https://www.uniprot.org/uniprotkb/P51884/entry
P52209	6PGD_HUMAN	Faecalis vs Faecium	0.33609	0.241743	47.176	0.17097	0.384051	NA	PGD	6PGD_HUMAN	reviewed	6-phosphogluconate dehydrogenase, decarboxylating (EC 1.1.1.44)	PGD PGDH	Homo sapiens (Human)	483	https://www.uniprot.org/uniprotkb/P52209/entry
P52566	GDIR2_HUMAN	Faecalis vs Faecium	0.503647	0.281714	30.176	0.0838562	0.245403	NA	ARHGDIB	GDIR2_HUMAN	reviewed	Rho GDP-dissociation inhibitor 2 (Rho GDI 2) (Ly-GDI) (Rho-GDI beta)	ARHGDIB GDIA2 GDID4 RAP1GN1	Homo sapiens (Human)	201	https://www.uniprot.org/uniprotkb/P52566/entry
P52848	NDST1_HUMAN	Faecalis vs Faecium	-0.126616	0.0783873	73.6387	0.110531	0.286901	NA	NDST1	NDST1_HUMAN	reviewed	Bifunctional heparan sulfate N-deacetylase/N-sulfotransferase 1 (Glucosaminyl N-deacetylase/N-sulfotransferase 1) (NDST-1) (N-heparan sulfate sulfotransferase 1) (N-HSST 1) ([Heparan sulfate]-glucosamine N-sulfotransferase 1) (HSNST 1) [Includes: Heparan sulfate N-deacetylase 1 (EC 3.5.1.-); Heparan sulfate N-sulfotransferase 1 (EC 2.8.2.8)]	NDST1 HSST HSST1	Homo sapiens (Human)	882	https://www.uniprot.org/uniprotkb/P52848/entry
P54108	CRIS3_HUMAN	Faecalis vs Faecium	0.35172	0.161865	74.368	0.0329717	0.130358	NA	CRISP3	CRIS3_HUMAN	reviewed	Cysteine-rich secretory protein 3 (CRISP-3) (Specific granule protein of 28 kDa) (SGP28)	CRISP3	Homo sapiens (Human)	245	https://www.uniprot.org/uniprotkb/P54108/entry
P55056	APOC4_HUMAN	Faecalis vs Faecium	-0.279065	0.120142	104.989	0.0221187	0.0968697	NA	APOC4	APOC4_HUMAN	reviewed	Apolipoprotein C-IV (Apo-CIV) (ApoC-IV) (Apolipoprotein C4)	APOC4	Homo sapiens (Human)	127	https://www.uniprot.org/uniprotkb/P55056/entry
P55058	PLTP_HUMAN	Faecalis vs Faecium	0.0355639	0.103944	104.298	0.732929	0.878632	NA	PLTP	PLTP_HUMAN	reviewed	Phospholipid transfer protein (Lipid transfer protein II)	PLTP	Homo sapiens (Human)	493	https://www.uniprot.org/uniprotkb/P55058/entry
P55103	INHBC_HUMAN	Faecalis vs Faecium	0.0701422	0.129009	54.5003	0.588865	0.786471	NA	INHBC	INHBC_HUMAN	reviewed	Inhibin beta C chain (Activin beta-C chain)	INHBC	Homo sapiens (Human)	352	https://www.uniprot.org/uniprotkb/P55103/entry
P55290	CAD13_HUMAN	Faecalis vs Faecium	-0.306702	0.160241	58.6789	0.0605002	0.193058	NA	CDH13	CAD13_HUMAN	reviewed	Cadherin-13 (Heart cadherin) (H-cadherin) (P105) (Truncated cadherin) (T-cad) (T-cadherin)	CDH13 CDHH	Homo sapiens (Human)	713	https://www.uniprot.org/uniprotkb/P55290/entry
P55774	CCL18_HUMAN	Faecalis vs Faecium	-0.335079	0.223366	30.176	0.14397	0.345182	NA	CCL18	CCL18_HUMAN	reviewed	C-C motif chemokine 18 (Alternative macrophage activation-associated CC chemokine 1) (AMAC-1) (CC chemokine PARC) (Dendritic cell chemokine 1) (DC-CK1) (Macrophage inflammatory protein 4) (MIP-4) (Pulmonary and activation-regulated chemokine) (Small-inducible cytokine A18) [Cleaved into: CCL18(1-68); CCL18(3-69); CCL18(4-69)]	CCL18 AMAC1 DCCK1 MIP4 PARC SCYA18	Homo sapiens (Human)	89	https://www.uniprot.org/uniprotkb/P55774/entry
P58166	INHBE_HUMAN	Faecalis vs Faecium	0.27171	0.208134	59.2935	0.196781	0.413695	NA	INHBE	INHBE_HUMAN	reviewed	Inhibin beta E chain (Activin beta-E chain)	INHBE	Homo sapiens (Human)	350	https://www.uniprot.org/uniprotkb/P58166/entry
P58546	MTPN_HUMAN	Faecalis vs Faecium	0.0462509	0.119932	75.176	0.70085	0.859152	NA	MTPN	MTPN_HUMAN	reviewed	Myotrophin (Protein V-1)	MTPN	Homo sapiens (Human)	118	https://www.uniprot.org/uniprotkb/P58546/entry
P60174	TPIS_HUMAN	Faecalis vs Faecium	0.31616	0.204213	90.176	0.12508	0.315186	NA	TPI1	TPIS_HUMAN	reviewed	Triosephosphate isomerase (TIM) (EC 5.3.1.1) (Methylglyoxal synthase) (EC 4.2.3.3) (Triose-phosphate isomerase)	TPI1 TPI	Homo sapiens (Human)	249	https://www.uniprot.org/uniprotkb/P60174/entry
P60660	MYL6_HUMAN	Faecalis vs Faecium	0.23258	0.262655	60.176	0.379414	0.612189	NA	MYL6	MYL6_HUMAN	reviewed	Myosin light polypeptide 6 (17 kDa myosin light chain) (LC17) (Myosin light chain 3) (MLC-3) (Myosin light chain alkali 3) (Myosin light chain A3) (Smooth muscle and nonmuscle myosin light chain alkali 6)	MYL6	Homo sapiens (Human)	151	https://www.uniprot.org/uniprotkb/P60660/entry
P60709	ACTB_HUMAN	Faecalis vs Faecium	0.250347	0.216999	87.8222	0.251762	0.488298	NA	ACTB	ACTB_HUMAN	reviewed	Actin, cytoplasmic 1 (EC 3.6.4.-) (Beta-actin) [Cleaved into: Actin, cytoplasmic 1, N-terminally processed]	ACTB	Homo sapiens (Human)	375	https://www.uniprot.org/uniprotkb/P60709/entry
P60981	DEST_HUMAN	Faecalis vs Faecium	-0.569433	0.833237	13.176	0.506196	0.730367	NA	DSTN	DEST_HUMAN	reviewed	Destrin (Actin-depolymerizing factor) (ADF)	DSTN ACTDP DSN	Homo sapiens (Human)	165	https://www.uniprot.org/uniprotkb/P60981/entry
P61026	RAB10_HUMAN	Faecalis vs Faecium	0.341146	0.277886	52.315	0.225074	0.460168	NA	RAB10	RAB10_HUMAN	reviewed	Ras-related protein Rab-10 (EC 3.6.5.2)	RAB10	Homo sapiens (Human)	200	https://www.uniprot.org/uniprotkb/P61026/entry
P61158	ARP3_HUMAN	Faecalis vs Faecium	0.0543306	0.189985	60.176	0.775881	0.895237	NA	ACTR3	ARP3_HUMAN	reviewed	Actin-related protein 3 (Actin-like protein 3)	ACTR3 ARP3	Homo sapiens (Human)	418	https://www.uniprot.org/uniprotkb/P61158/entry
P61626	LYSC_HUMAN	Faecalis vs Faecium	0.210082	0.158184	104.815	0.187034	0.406033	NA	LYZ	LYSC_HUMAN	reviewed	Lysozyme C (EC 3.2.1.17) (1,4-beta-N-acetylmuramidase C)	LYZ LZM	Homo sapiens (Human)	148	https://www.uniprot.org/uniprotkb/P61626/entry
P61769	B2MG_HUMAN	Faecalis vs Faecium	-0.271196	0.162655	105.176	0.0984278	0.27079	NA	B2M	B2MG_HUMAN	reviewed	Beta-2-microglobulin [Cleaved into: Beta-2-microglobulin form pI 5.3]	B2M CDABP0092 HDCMA22P	Homo sapiens (Human)	119	https://www.uniprot.org/uniprotkb/P61769/entry
P61981	1433G_HUMAN	Faecalis vs Faecium	0.136614	0.442325	15.176	0.761632	0.891675	NA	YWHAG	1433G_HUMAN	reviewed	14-3-3 protein gamma (Protein kinase C inhibitor protein 1) (KCIP-1) [Cleaved into: 14-3-3 protein gamma, N-terminally processed]	YWHAG	Homo sapiens (Human)	247	https://www.uniprot.org/uniprotkb/P61981/entry
P62258	1433E_HUMAN	Faecalis vs Faecium	0.0232763	0.416229	30.176	0.955773	0.989654	NA	YWHAE	1433E_HUMAN	reviewed	14-3-3 protein epsilon (14-3-3E)	YWHAE	Homo sapiens (Human)	255	https://www.uniprot.org/uniprotkb/P62258/entry
P62328	TYB4_HUMAN	Faecalis vs Faecium	0.133607	0.188497	73.7233	0.480681	0.715628	NA	TMSB4X	TYB4_HUMAN	reviewed	Thymosin beta-4 (T beta-4) (Fx) [Cleaved into: Hemoregulatory peptide AcSDKP (Ac-Ser-Asp-Lys-Pro) (N-acetyl-SDKP) (AcSDKP) (Seraspenide)]	TMSB4X TB4X THYB4 TMSB4	Homo sapiens (Human)	44	https://www.uniprot.org/uniprotkb/P62328/entry
P62805	H4_HUMAN	Faecalis vs Faecium	0.403547	0.209118	58.9916	0.05845	0.190681	NA	H4C16	H4_HUMAN	reviewed	Histone H4	H4C1 H4/A H4FA HIST1H4A; H4C2 H4/I H4FI HIST1H4B; H4C3 H4/G H4FG HIST1H4C; H4C4 H4/B H4FB HIST1H4D; H4C5 H4/J H4FJ HIST1H4E; H4C6 H4/C H4FC HIST1H4F; H4C8 H4/H H4FH HIST1H4H; H4C9 H4/M H4FM HIST1H4I; H4C11 H4/E H4FE HIST1H4J; H4C12 H4/D H4FD HIST1H4K; H4C13 H4/K H4FK HIST1H4L; H4C14 H4/N H4F2 H4FN HIST2H4 HIST2H4A; H4C15 H4/O H4FO HIST2H4B; H4C16 H4-16 HIST4H4	Homo sapiens (Human)	103	https://www.uniprot.org/uniprotkb/P62805/entry
P62826	RAN_HUMAN	Faecalis vs Faecium	0.00354703	0.446611	30.0949	0.993716	0.996832	NA	RAN	RAN_HUMAN	reviewed	GTP-binding nuclear protein Ran (EC 3.6.5.-) (Androgen receptor-associated protein 24) (GTPase Ran) (Ras-like protein TC4) (Ras-related nuclear protein)	RAN ARA24 OK/SW-cl.81	Homo sapiens (Human)	216	https://www.uniprot.org/uniprotkb/P62826/entry
P62937	PPIA_HUMAN	Faecalis vs Faecium	0.141377	0.185565	105.175	0.447841	0.682044	NA	PPIA	PPIA_HUMAN	reviewed	Peptidyl-prolyl cis-trans isomerase A (PPIase A) (EC 5.2.1.8) (Cyclophilin A) (Cyclosporin A-binding protein) (Rotamase A) [Cleaved into: Peptidyl-prolyl cis-trans isomerase A, N-terminally processed]	PPIA CYPA	Homo sapiens (Human)	165	https://www.uniprot.org/uniprotkb/P62937/entry
P63104	1433Z_HUMAN	Faecalis vs Faecium	0.256309	0.174969	89.4028	0.14646	0.349747	NA	YWHAZ	1433Z_HUMAN	reviewed	14-3-3 protein zeta/delta (Protein kinase C inhibitor protein 1) (KCIP-1)	YWHAZ	Homo sapiens (Human)	245	https://www.uniprot.org/uniprotkb/P63104/entry
P63261	ACTG_HUMAN	Faecalis vs Faecium	-0.193868	0.311422	28.3486	0.538572	0.741346	NA	ACTG1	ACTG_HUMAN	reviewed	Actin, cytoplasmic 2 (EC 3.6.4.-) (Gamma-actin) [Cleaved into: Actin, cytoplasmic 2, N-terminally processed]	ACTG1 ACTG	Homo sapiens (Human)	375	https://www.uniprot.org/uniprotkb/P63261/entry
P67936	TPM4_HUMAN	Faecalis vs Faecium	0.149178	0.189852	105.176	0.433775	0.667432	NA	TPM4	TPM4_HUMAN	reviewed	Tropomyosin alpha-4 chain (TM30p1) (Tropomyosin-4)	TPM4	Homo sapiens (Human)	248	https://www.uniprot.org/uniprotkb/P67936/entry
P68366	TBA4A_HUMAN	Faecalis vs Faecium	0.0558816	0.243016	94.176	0.818629	0.921651	NA	TUBA4A	TBA4A_HUMAN	reviewed	Tubulin alpha-4A chain (EC 3.6.5.-) (Alpha-tubulin 1) (Testis-specific alpha-tubulin) (Tubulin H2-alpha) (Tubulin alpha-1 chain)	TUBA4A TUBA1	Homo sapiens (Human)	448	https://www.uniprot.org/uniprotkb/P68366/entry
P68871	HBB_HUMAN	Faecalis vs Faecium	0.139548	0.267846	103.265	0.603482	0.798844	NA	HBB	HBB_HUMAN	reviewed	Hemoglobin subunit beta (Beta-globin) (Hemoglobin beta chain) [Cleaved into: LVV-hemorphin-7; Spinorphin]	HBB	Homo sapiens (Human)	147	https://www.uniprot.org/uniprotkb/P68871/entry
P69905	HBA_HUMAN	Faecalis vs Faecium	0.177388	0.253361	103.11	0.485416	0.720878	NA	HBA2	HBA_HUMAN	reviewed	Hemoglobin subunit alpha (Alpha-globin) (Hemoglobin alpha chain) [Cleaved into: Hemopressin]	HBA1; HBA2	Homo sapiens (Human)	142	https://www.uniprot.org/uniprotkb/P69905/entry
P78371	TCPB_HUMAN	Faecalis vs Faecium	0.553685	0.313031	15.176	0.0970182	0.27079	NA	NA	TCPB_HUMAN	reviewed	T-complex protein 1 subunit beta (TCP-1-beta) (CCT-beta)	CCT2 99D8.1 CCTB	Homo sapiens (Human)	535	https://www.uniprot.org/uniprotkb/P78371/entry
P78417	GSTO1_HUMAN	Faecalis vs Faecium	0.0247175	0.160341	75.172	0.877901	0.958602	NA	GSTO1	GSTO1_HUMAN	reviewed	Glutathione S-transferase omega-1 (GSTO-1) (EC 2.5.1.18) (Glutathione S-transferase omega 1-1) (GSTO 1-1) (Glutathione-dependent dehydroascorbate reductase) (EC 1.8.5.1) (Monomethylarsonic acid reductase) (MMA(V) reductase) (EC 1.20.4.2) (S-(Phenacyl)glutathione reductase) (SPG-R)	GSTO1 GSTTLP28	Homo sapiens (Human)	241	https://www.uniprot.org/uniprotkb/P78417/entry
P78563	RED1_HUMAN	Faecalis vs Faecium	0.523148	0.186582	105.043	0.00601595	0.0443398	NA	ADARB1	RED1_HUMAN	reviewed	Double-stranded RNA-specific editase 1 (EC 3.5.4.37) (RNA-editing deaminase 1) (RNA-editing enzyme 1) (dsRNA adenosine deaminase)	ADARB1 ADAR2 DRADA2 RED1	Homo sapiens (Human)	741	https://www.uniprot.org/uniprotkb/P78563/entry
P80108	PHLD_HUMAN	Faecalis vs Faecium	-0.191537	0.104793	103.195	0.0704733	0.216869	NA	GPLD1	PHLD_HUMAN	reviewed	Phosphatidylinositol-glycan-specific phospholipase D (PI-G PLD) (EC 3.1.4.50) (Glycoprotein phospholipase D) (Glycosyl-phosphatidylinositol-specific phospholipase D) (GPI-PLD) (GPI-specific phospholipase D)	GPLD1 PIGPLD1	Homo sapiens (Human)	840	https://www.uniprot.org/uniprotkb/P80108/entry
P80188	NGAL_HUMAN	Faecalis vs Faecium	-0.04972	0.198199	87.4779	0.802512	0.914012	NA	LCN2	NGAL_HUMAN	reviewed	Neutrophil gelatinase-associated lipocalin (NGAL) (25 kDa alpha-2-microglobulin-related subunit of MMP-9) (Lipocalin-2) (Oncogene 24p3) (Siderocalin) (p25)	LCN2 HNL NGAL	Homo sapiens (Human)	198	https://www.uniprot.org/uniprotkb/P80188/entry
P80511	S10AC_HUMAN	Faecalis vs Faecium	-0.0730527	0.273618	73.5127	0.790226	0.90724	NA	S100A12	S10AC_HUMAN	reviewed	Protein S100-A12 (CGRP) (Calcium-binding protein in amniotic fluid 1) (CAAF1) (Calgranulin-C) (CAGC) (Extracellular newly identified RAGE-binding protein) (EN-RAGE) (Migration inhibitory factor-related protein 6) (MRP-6) (p6) (Neutrophil S100 protein) (S100 calcium-binding protein A12) [Cleaved into: Calcitermin]	S100A12	Homo sapiens (Human)	92	https://www.uniprot.org/uniprotkb/P80511/entry
P80723	BASP1_HUMAN	Faecalis vs Faecium	-0.247478	0.152498	75.176	0.108812	0.286171	NA	BASP1	BASP1_HUMAN	reviewed	Brain acid soluble protein 1 (22 kDa neuronal tissue-enriched acidic protein) (Neuronal axonal membrane protein NAP-22)	BASP1 NAP22	Homo sapiens (Human)	227	https://www.uniprot.org/uniprotkb/P80723/entry
P80748	LV321_HUMAN	Faecalis vs Faecium	0.458725	0.159114	104.04	0.00478689	0.0386186	NA	IGLV3-21	LV321_HUMAN	reviewed	Immunoglobulin lambda variable 3-21 (Ig lambda chain V-III region LOI) (Ig lambda chain V-V region DEL) (Ig lambda chain V-VII region MOT)	IGLV3-21	Homo sapiens (Human)	117	https://www.uniprot.org/uniprotkb/P80748/entry
P81172	HEPC_HUMAN	Faecalis vs Faecium	0.00297856	0.383318	27.5542	0.993856	0.996832	NA	HAMP	HEPC_HUMAN	reviewed	Hepcidin (Liver-expressed antimicrobial peptide 1) (LEAP-1) (Putative liver tumor regressor) (PLTR) [Cleaved into: Hepcidin-25 (Hepc25); Hepcidin-20 (Hepc20)]	HAMP HEPC LEAP1 UNQ487/PRO1003	Homo sapiens (Human)	84	https://www.uniprot.org/uniprotkb/P81172/entry
P98095	FBLN2_HUMAN	Faecalis vs Faecium	-0.36548	0.297744	25.3554	0.230911	0.464732	NA	FBLN2	FBLN2_HUMAN	reviewed	Fibulin-2 (FIBL-2)	FBLN2	Homo sapiens (Human)	1184	https://www.uniprot.org/uniprotkb/P98095/entry
P98160	PGBM_HUMAN	Faecalis vs Faecium	-0.0785353	0.125411	105.176	0.532526	0.739879	NA	HSPG2	PGBM_HUMAN	reviewed	Basement membrane-specific heparan sulfate proteoglycan core protein (HSPG) (Perlecan) (PLC) [Cleaved into: Endorepellin; LG3 peptide]	HSPG2	Homo sapiens (Human)	4391	https://www.uniprot.org/uniprotkb/P98160/entry
Q00796	DHSO_HUMAN	Faecalis vs Faecium	0.32323	0.555128	15.176	0.568941	0.768165	NA	SORD	DHSO_HUMAN	reviewed	Sorbitol dehydrogenase (SDH) (EC 1.1.1.-) ((R,R)-butanediol dehydrogenase) (EC 1.1.1.4) (L-iditol 2-dehydrogenase) (EC 1.1.1.14) (Polyol dehydrogenase) (Ribitol dehydrogenase) (RDH) (EC 1.1.1.56) (Xylitol dehydrogenase) (XDH) (EC 1.1.1.9)	SORD	Homo sapiens (Human)	357	https://www.uniprot.org/uniprotkb/Q00796/entry
Q01459	DIAC_HUMAN	Faecalis vs Faecium	0.225931	0.358772	31.176	0.533457	0.739879	NA	CTBS	NA	NA	NA	NA	NA	NA	https://www.uniprot.org/uniprotkb/Q01459/entry
Q01518	CAP1_HUMAN	Faecalis vs Faecium	0.368735	0.220804	105.025	0.0979047	0.27079	NA	CAP1	CAP1_HUMAN	reviewed	Adenylyl cyclase-associated protein 1 (CAP 1)	CAP1 CAP	Homo sapiens (Human)	475	https://www.uniprot.org/uniprotkb/Q01518/entry
Q01638	ILRL1_HUMAN	Faecalis vs Faecium	-1.17313	0.489056	29.176	0.0230613	0.0997653	NA	IL1RL1	ILRL1_HUMAN	reviewed	Interleukin-1 receptor-like 1 (EC 3.2.2.6) (Protein ST2)	IL1RL1 DER4 ST2 T1	Homo sapiens (Human)	556	https://www.uniprot.org/uniprotkb/Q01638/entry
Q02985	FHR3_HUMAN	Faecalis vs Faecium	-0.03838	0.275901	74.1199	0.889742	0.958802	NA	CFHR3	FHR3_HUMAN	reviewed	Complement factor H-related protein 3 (FHR-3) (DOWN16) (H factor-like protein 3)	CFHR3 CFHL3 FHR3	Homo sapiens (Human)	330	https://www.uniprot.org/uniprotkb/Q02985/entry
Q03154	ACY1_HUMAN	Faecalis vs Faecium	-1.25581	0.688103	18.1824	0.0844702	0.245865	NA	ACY1	ACY1_HUMAN	reviewed	Aminoacylase-1 (ACY-1) (EC 3.5.1.14) (N-acyl-L-amino-acid amidohydrolase)	ACY1	Homo sapiens (Human)	408	https://www.uniprot.org/uniprotkb/Q03154/entry
Q03591	FHR1_HUMAN	Faecalis vs Faecium	-0.0945723	0.199359	101.454	0.636247	0.825738	NA	CFHR1	FHR1_HUMAN	reviewed	Complement factor H-related protein 1 (FHR-1) (H factor-like protein 1) (FHL-1) (H-factor-like 1) (H36)	CFHR1 CFHL CFHL1 CFHL1P CFHR1P FHR1 HFL1 HFL2	Homo sapiens (Human)	330	https://www.uniprot.org/uniprotkb/Q03591/entry
Q04756	HGFA_HUMAN	Faecalis vs Faecium	0.00124909	0.0959553	105.135	0.989639	0.996832	NA	HGFAC	HGFA_HUMAN	reviewed	Hepatocyte growth factor activator (HGF activator) (HGFA) (EC 3.4.21.-) [Cleaved into: Hepatocyte growth factor activator short chain; Hepatocyte growth factor activator long chain]	HGFAC	Homo sapiens (Human)	655	https://www.uniprot.org/uniprotkb/Q04756/entry
Q06033	ITIH3_HUMAN	Faecalis vs Faecium	0.0393163	0.0897638	104.776	0.662289	0.835741	NA	ITIH3	ITIH3_HUMAN	reviewed	Inter-alpha-trypsin inhibitor heavy chain H3 (ITI heavy chain H3) (ITI-HC3) (Inter-alpha-inhibitor heavy chain 3) (Serum-derived hyaluronan-associated protein) (SHAP)	ITIH3	Homo sapiens (Human)	890	https://www.uniprot.org/uniprotkb/Q06033/entry
Q06830	PRDX1_HUMAN	Faecalis vs Faecium	-0.040426	0.277678	59.6534	0.884739	0.958602	NA	PRDX1	PRDX1_HUMAN	reviewed	Peroxiredoxin-1 (EC 1.11.1.24) (Natural killer cell-enhancing factor A) (NKEF-A) (Proliferation-associated gene protein) (PAG) (Thioredoxin peroxidase 2) (Thioredoxin-dependent peroxide reductase 2) (Thioredoxin-dependent peroxiredoxin 1)	PRDX1 PAGA PAGB TDPX2	Homo sapiens (Human)	199	https://www.uniprot.org/uniprotkb/Q06830/entry
Q07954	LRP1_HUMAN	Faecalis vs Faecium	-0.110702	0.16646	73.6338	0.508106	0.730367	NA	LRP1	LRP1_HUMAN	reviewed	Prolow-density lipoprotein receptor-related protein 1 (LRP-1) (Alpha-2-macroglobulin receptor) (A2MR) (Apolipoprotein E receptor) (APOER) (CD antigen CD91) [Cleaved into: Low-density lipoprotein receptor-related protein 1 85 kDa subunit (LRP-85); Low-density lipoprotein receptor-related protein 1 515 kDa subunit (LRP-515); Low-density lipoprotein receptor-related protein 1 intracellular domain (L…	LRP1 A2MR APR	Homo sapiens (Human)	4544	https://www.uniprot.org/uniprotkb/Q07954/entry
Q08380	LG3BP_HUMAN	Faecalis vs Faecium	0.0906023	0.132955	104.677	0.497091	0.729149	NA	LGALS3BP	LG3BP_HUMAN	reviewed	Galectin-3-binding protein (Basement membrane autoantigen p105) (Lectin galactoside-binding soluble 3-binding protein) (Mac-2-binding protein) (MAC2BP) (Mac-2 BP) (Tumor-associated antigen 90K)	LGALS3BP M2BP	Homo sapiens (Human)	585	https://www.uniprot.org/uniprotkb/Q08380/entry
Q08830	FGL1_HUMAN	Faecalis vs Faecium	0.34101	0.159478	103.038	0.0348573	0.135129	NA	FGL1	FGL1_HUMAN	reviewed	Fibrinogen-like protein 1 (HP-041) (Hepassocin) (HPS) (Hepatocyte-derived fibrinogen-related protein 1) (HFREP-1) (Liver fibrinogen-related protein 1) (LFIRE-1)	FGL1 HFREP1	Homo sapiens (Human)	312	https://www.uniprot.org/uniprotkb/Q08830/entry
Q08ET2	SIG14_HUMAN	Faecalis vs Faecium	0.139933	0.168936	17.1948	0.418839	0.654573	NA	SIGLEC14	NA	NA	NA	NA	NA	NA	https://www.uniprot.org/uniprotkb/Q08ET2/entry
Q12805	FBLN3_HUMAN	Faecalis vs Faecium	-0.0256216	0.108625	105.176	0.81399	0.921447	NA	EFEMP1	FBLN3_HUMAN	reviewed	EGF-containing fibulin-like extracellular matrix protein 1 (Extracellular protein S1-5) (Fibrillin-like protein) (Fibulin-3) (FIBL-3)	EFEMP1 FBLN3 FBNL	Homo sapiens (Human)	493	https://www.uniprot.org/uniprotkb/Q12805/entry
Q12913	PTPRJ_HUMAN	Faecalis vs Faecium	0.205542	0.144988	73.6194	0.160512	0.369983	NA	PTPRJ	PTPRJ_HUMAN	reviewed	Receptor-type tyrosine-protein phosphatase eta (Protein-tyrosine phosphatase eta) (R-PTP-eta) (EC 3.1.3.48) (Density-enhanced phosphatase 1) (DEP-1) (HPTP eta) (Protein-tyrosine phosphatase receptor type J) (R-PTP-J) (CD antigen CD148)	PTPRJ DEP1	Homo sapiens (Human)	1337	https://www.uniprot.org/uniprotkb/Q12913/entry
Q13103	SPP24_HUMAN	Faecalis vs Faecium	-0.0960322	0.207718	83.1098	0.64506	0.827139	NA	SPP2	SPP24_HUMAN	reviewed	Secreted phosphoprotein 24 (Spp-24) (Secreted phosphoprotein 2)	SPP2 SPP24	Homo sapiens (Human)	211	https://www.uniprot.org/uniprotkb/Q13103/entry
Q13201	MMRN1_HUMAN	Faecalis vs Faecium	0.499407	0.194653	84.3216	0.0120674	0.0698295	NA	MMRN1	MMRN1_HUMAN	reviewed	Multimerin-1 (EMILIN-4) (Elastin microfibril interface located protein 4) (Elastin microfibril interfacer 4) (Endothelial cell multimerin) [Cleaved into: Platelet glycoprotein Ia*; 155 kDa platelet multimerin (p-155) (p155)]	MMRN1 ECM EMILIN4 GPIA* MMRN	Homo sapiens (Human)	1228	https://www.uniprot.org/uniprotkb/Q13201/entry
Q13228	SBP1_HUMAN	Faecalis vs Faecium	-0.078441	0.305039	45.0957	0.798232	0.914012	NA	SELENBP1	SBP1_HUMAN	reviewed	Methanethiol oxidase (MTO) (EC 1.8.3.4) (56 kDa selenium-binding protein) (SBP56) (SP56) (Selenium-binding protein 1)	SELENBP1 SBP	Homo sapiens (Human)	472	https://www.uniprot.org/uniprotkb/Q13228/entry
Q13740	CD166_HUMAN	Faecalis vs Faecium	-0.456646	0.171163	43.176	0.0107054	0.0645567	NA	ALCAM	CD166_HUMAN	reviewed	CD166 antigen (Activated leukocyte cell adhesion molecule) (CD antigen CD166)	ALCAM MEMD	Homo sapiens (Human)	583	https://www.uniprot.org/uniprotkb/Q13740/entry
Q13790	APOF_HUMAN	Faecalis vs Faecium	0.0219984	0.097173	104.972	0.821344	0.921696	NA	APOF	APOF_HUMAN	reviewed	Apolipoprotein F (Apo-F) (Lipid transfer inhibitor protein) (LTIP)	APOF	Homo sapiens (Human)	326	https://www.uniprot.org/uniprotkb/Q13790/entry
Q13822	ENPP2_HUMAN	Faecalis vs Faecium	-0.115976	0.148498	75.1496	0.43726	0.671064	NA	ENPP2	ENPP2_HUMAN	reviewed	Ectonucleotide pyrophosphatase/phosphodiesterase family member 2 (E-NPP 2) (EC 3.1.4.39) (Autotaxin) (Extracellular lysophospholipase D) (LysoPLD)	ENPP2 ATX PDNP2	Homo sapiens (Human)	863	https://www.uniprot.org/uniprotkb/Q13822/entry
Q14019	COTL1_HUMAN	Faecalis vs Faecium	0.142436	0.227725	81.176	0.533414	0.739879	NA	COTL1	COTL1_HUMAN	reviewed	Coactosin-like protein	COTL1 CLP	Homo sapiens (Human)	142	https://www.uniprot.org/uniprotkb/Q14019/entry
Q14118	DAG1_HUMAN	Faecalis vs Faecium	-0.320354	0.153905	103.353	0.0398582	0.145931	NA	DAG1	DAG1_HUMAN	reviewed	Dystroglycan 1 (Dystroglycan) (Dystrophin-associated glycoprotein 1) [Cleaved into: Alpha-dystroglycan (Alpha-DG); Beta-dystroglycan (Beta-DG)]	DAG1	Homo sapiens (Human)	895	https://www.uniprot.org/uniprotkb/Q14118/entry
Q14126	DSG2_HUMAN	Faecalis vs Faecium	0.113493	0.325038	15.176	0.731761	0.878632	NA	DSG2	DSG2_HUMAN	reviewed	Desmoglein-2 (Cadherin family member 5) (HDGC)	DSG2 CDHF5	Homo sapiens (Human)	1118	https://www.uniprot.org/uniprotkb/Q14126/entry
Q14515	SPRL1_HUMAN	Faecalis vs Faecium	-0.179161	0.138137	104.6	0.197493	0.413695	NA	SPARCL1	SPRL1_HUMAN	reviewed	SPARC-like protein 1 (High endothelial venule protein) (Hevin) (MAST 9)	SPARCL1	Homo sapiens (Human)	664	https://www.uniprot.org/uniprotkb/Q14515/entry
Q14520	HABP2_HUMAN	Faecalis vs Faecium	-0.0165537	0.0528498	102.09	0.754751	0.88873	NA	HABP2	HABP2_HUMAN	reviewed	Hyaluronan-binding protein 2 (EC 3.4.21.-) (Factor VII-activating protease) (Factor seven-activating protease) (FSAP) (Hepatocyte growth factor activator-like protein) (Plasma hyaluronan-binding protein) [Cleaved into: Hyaluronan-binding protein 2 50 kDa heavy chain; Hyaluronan-binding protein 2 50 kDa heavy chain alternate form; Hyaluronan-binding protein 2 27 kDa light chain; Hyaluronan-binding…	HABP2 HGFAL PHBP	Homo sapiens (Human)	560	https://www.uniprot.org/uniprotkb/Q14520/entry
Q14624	ITIH4_HUMAN	Faecalis vs Faecium	0.0560596	0.0663545	103.529	0.400143	0.636312	NA	ITIH4	ITIH4_HUMAN	reviewed	Inter-alpha-trypsin inhibitor heavy chain H4 (ITI heavy chain H4) (ITI-HC4) (Inter-alpha-inhibitor heavy chain 4) (Inter-alpha-trypsin inhibitor family heavy chain-related protein) (IHRP) (Plasma kallikrein sensitive glycoprotein 120) (Gp120) (PK-120) [Cleaved into: 70 kDa inter-alpha-trypsin inhibitor heavy chain H4; 35 kDa inter-alpha-trypsin inhibitor heavy chain H4]	ITIH4 IHRP ITIHL1 PK120 PRO1851	Homo sapiens (Human)	930	https://www.uniprot.org/uniprotkb/Q14624/entry
Q14679	TTLL4_HUMAN	Faecalis vs Faecium	-1.06644	0.984773	15.176	0.295746	0.517973	NA	TTLL4	TTLL4_HUMAN	reviewed	Tubulin monoglutamylase TTLL4 (EC 6.3.2.-) (Protein monoglutamylase TTLL4) (Tubulin--tyrosine ligase-like protein 4)	TTLL4 KIAA0173	Homo sapiens (Human)	1199	https://www.uniprot.org/uniprotkb/Q14679/entry
Q15084	PDIA6_HUMAN	Faecalis vs Faecium	-0.19347	0.553431	19.176	0.730461	0.878632	NA	PDIA6	PDIA6_HUMAN	reviewed	Protein disulfide-isomerase A6 (EC 5.3.4.1) (Endoplasmic reticulum protein 5) (ER protein 5) (ERp5) (Protein disulfide isomerase P5) (Thioredoxin domain-containing protein 7)	PDIA6 ERP5 P5 TXNDC7	Homo sapiens (Human)	440	https://www.uniprot.org/uniprotkb/Q15084/entry
Q15113	PCOC1_HUMAN	Faecalis vs Faecium	-0.124407	0.115889	104.294	0.285523	0.514977	NA	PCOLCE	PCOC1_HUMAN	reviewed	Procollagen C-endopeptidase enhancer 1 (Procollagen COOH-terminal proteinase enhancer 1) (PCPE-1) (Procollagen C-proteinase enhancer 1) (Type 1 procollagen C-proteinase enhancer protein) (Type I procollagen COOH-terminal proteinase enhancer)	PCOLCE PCPE1	Homo sapiens (Human)	449	https://www.uniprot.org/uniprotkb/Q15113/entry
Q15166	PON3_HUMAN	Faecalis vs Faecium	0.108906	0.124723	60.1528	0.386035	0.619524	NA	PON3	PON3_HUMAN	reviewed	Serum paraoxonase/lactonase 3 (EC 3.1.1.2) (EC 3.1.1.81) (EC 3.1.8.1)	PON3	Homo sapiens (Human)	354	https://www.uniprot.org/uniprotkb/Q15166/entry
Q15404	RSU1_HUMAN	Faecalis vs Faecium	0.107194	0.336537	45.176	0.751559	0.888495	NA	RSU1	RSU1_HUMAN	reviewed	Ras suppressor protein 1 (RSP-1) (Rsu-1)	RSU1 RSP1	Homo sapiens (Human)	277	https://www.uniprot.org/uniprotkb/Q15404/entry
Q15485	FCN2_HUMAN	Faecalis vs Faecium	0.23938	0.122636	105.164	0.0536021	0.17954	NA	FCN2	FCN2_HUMAN	reviewed	Ficolin-2 (37 kDa elastin-binding protein) (Collagen/fibrinogen domain-containing protein 2) (EBP-37) (Ficolin-B) (Ficolin-beta) (Hucolin) (L-ficolin) (Serum lectin p35)	FCN2 FCNL	Homo sapiens (Human)	313	https://www.uniprot.org/uniprotkb/Q15485/entry
Q15582	BGH3_HUMAN	Faecalis vs Faecium	0.00292265	0.087507	102.766	0.973421	0.993389	NA	TGFBI	BGH3_HUMAN	reviewed	Transforming growth factor-beta-induced protein ig-h3 (Beta ig-h3) (Kerato-epithelin) (RGD-containing collagen-associated protein) (RGD-CAP)	TGFBI BIGH3	Homo sapiens (Human)	683	https://www.uniprot.org/uniprotkb/Q15582/entry
Q15828	CYTM_HUMAN	Faecalis vs Faecium	-0.958199	0.38786	30.176	0.0193625	0.0909884	NA	CST6	CYTM_HUMAN	reviewed	Cystatin-M (Cystatin-6) (Cystatin-E)	CST6	Homo sapiens (Human)	149	https://www.uniprot.org/uniprotkb/Q15828/entry
Q15848	ADIPO_HUMAN	Faecalis vs Faecium	-0.218888	0.140547	105.176	0.122378	0.312222	NA	ADIPOQ	ADIPO_HUMAN	reviewed	Adiponectin (30 kDa adipocyte complement-related protein) (Adipocyte complement-related 30 kDa protein) (ACRP30) (Adipocyte, C1q and collagen domain-containing protein) (Adipose most abundant gene transcript 1 protein) (apM-1) (Gelatin-binding protein)	ADIPOQ ACDC ACRP30 APM1 GBP28	Homo sapiens (Human)	244	https://www.uniprot.org/uniprotkb/Q15848/entry
Q15878	CAC1E_HUMAN	Faecalis vs Faecium	-0.215605	0.203201	29.187	0.297372	0.518691	NA	CACNA1E	NA	NA	NA	NA	NA	NA	https://www.uniprot.org/uniprotkb/Q15878/entry
Q15942	ZYX_HUMAN	Faecalis vs Faecium	-0.104385	0.266576	44.632	0.697235	0.85648	NA	ZYX	ZYX_HUMAN	reviewed	Zyxin (Zyxin-2)	ZYX	Homo sapiens (Human)	572	https://www.uniprot.org/uniprotkb/Q15942/entry
Q16270	IBP7_HUMAN	Faecalis vs Faecium	-0.11409	0.130143	103.835	0.382702	0.61583	NA	IGFBP7	IBP7_HUMAN	reviewed	Insulin-like growth factor-binding protein 7 (IBP-7) (IGF-binding protein 7) (IGFBP-7) (IGFBP-rP1) (MAC25 protein) (PGI2-stimulating factor) (Prostacyclin-stimulating factor) (Tumor-derived adhesion factor) (TAF)	IGFBP7 MAC25 PSF	Homo sapiens (Human)	282	https://www.uniprot.org/uniprotkb/Q16270/entry
Q16610	ECM1_HUMAN	Faecalis vs Faecium	0.317794	0.0771112	104.93	7.54708e-05	0.00276626	NA	ECM1	ECM1_HUMAN	reviewed	Extracellular matrix protein 1 (Secretory component p85)	ECM1	Homo sapiens (Human)	540	https://www.uniprot.org/uniprotkb/Q16610/entry
Q16627	CCL14_HUMAN	Faecalis vs Faecium	0.273239	0.227871	15.176	0.24888	0.486323	NA	CCL14	CCL14_HUMAN	reviewed	C-C motif chemokine 14 (Chemokine CC-1/CC-3) (HCC-1/HCC-3) (HCC-1(1-74)) (NCC-2) (Small-inducible cytokine A14) [Cleaved into: HCC-1(3-74); HCC-1(4-74); HCC-1(9-74)]	CCL14 NCC2 SCYA14	Homo sapiens (Human)	93	https://www.uniprot.org/uniprotkb/Q16627/entry
Q16706	MA2A1_HUMAN	Faecalis vs Faecium	0.106022	0.201722	29.1868	0.603148	0.798844	NA	MAN2A1	MA2A1_HUMAN	reviewed	Alpha-mannosidase 2 (EC 3.2.1.114) (Golgi alpha-mannosidase II) (AMan II) (Man II) (Mannosidase alpha class 2A member 1) (Mannosyl-oligosaccharide 1,3-1,6-alpha-mannosidase)	MAN2A1 MANA2	Homo sapiens (Human)	1144	https://www.uniprot.org/uniprotkb/Q16706/entry
Q16822	PCKGM_HUMAN	Faecalis vs Faecium	-0.373795	0.804206	15.176	0.648673	0.827139	NA	PCK2	PCKGM_HUMAN	reviewed	Phosphoenolpyruvate carboxykinase [GTP], mitochondrial (PEPCK-M) (EC 4.1.1.32)	PCK2 PEPCK2	Homo sapiens (Human)	640	https://www.uniprot.org/uniprotkb/Q16822/entry
Q16851	UGPA_HUMAN	Faecalis vs Faecium	-0.371988	0.694995	15.176	0.600241	0.798093	NA	UGP2	UGPA_HUMAN	reviewed	UTP--glucose-1-phosphate uridylyltransferase (EC 2.7.7.9) (UDP-glucose pyrophosphorylase) (UDPGP) (UGPase)	UGP2 UGP1	Homo sapiens (Human)	508	https://www.uniprot.org/uniprotkb/Q16851/entry
Q3ZCW2	LEGL_HUMAN	Faecalis vs Faecium	0.0892985	0.409745	15.176	0.830382	0.928348	NA	LGALSL	LEGL_HUMAN	reviewed	Galectin-related protein (Galectin-like protein) (Lectin galactoside-binding-like protein)	LGALSL GRP HSPC159	Homo sapiens (Human)	172	https://www.uniprot.org/uniprotkb/Q3ZCW2/entry
Q4LDE5	SVEP1_HUMAN	Faecalis vs Faecium	-0.577853	0.289697	60.1714	0.0506131	0.171682	NA	SVEP1	SVEP1_HUMAN	reviewed	Sushi, von Willebrand factor type A, EGF and pentraxin domain-containing protein 1 (CCP module-containing protein 22) (Polydom) (Selectin-like osteoblast-derived protein) (SEL-OB) (Serologically defined breast cancer antigen NY-BR-38)	SVEP1 C9orf13 CCP22 SELOB	Homo sapiens (Human)	3571	https://www.uniprot.org/uniprotkb/Q4LDE5/entry
Q53LP3	SWAHC_HUMAN	Faecalis vs Faecium	0.327985	0.170781	60.176	0.0595378	0.19213	NA	SOWAHC	NA	NA	NA	NA	NA	NA	https://www.uniprot.org/uniprotkb/Q53LP3/entry
Q562R1	ACTBL_HUMAN	Faecalis vs Faecium	0.203443	0.532187	15.176	0.707556	0.862063	NA	ACTBL2	NA	NA	NA	NA	NA	NA	https://www.uniprot.org/uniprotkb/Q562R1/entry
Q6EMK4	VASN_HUMAN	Faecalis vs Faecium	-0.194122	0.0763	102.068	0.0124513	0.0701264	NA	VASN	VASN_HUMAN	reviewed	Vasorin (Protein slit-like 2)	VASN SLITL2 UNQ314/PRO357/PRO1282	Homo sapiens (Human)	673	https://www.uniprot.org/uniprotkb/Q6EMK4/entry
Q6Q788	APOA5_HUMAN	Faecalis vs Faecium	-0.126052	0.175428	89.3059	0.474302	0.711452	NA	APOA5	APOA5_HUMAN	reviewed	Apolipoprotein A-V (Apo-AV) (ApoA-V) (Apolipoprotein A5) (Regeneration-associated protein 3)	APOA5 RAP3 UNQ411/PRO773	Homo sapiens (Human)	366	https://www.uniprot.org/uniprotkb/Q6Q788/entry
Q6UWP8	SBSN_HUMAN	Faecalis vs Faecium	-0.155648	0.192577	73.1571	0.421573	0.657126	NA	SBSN	SBSN_HUMAN	reviewed	Suprabasin	SBSN UNQ698/PRO1343	Homo sapiens (Human)	590	https://www.uniprot.org/uniprotkb/Q6UWP8/entry
Q6UX71	PXDC2_HUMAN	Faecalis vs Faecium	-0.0953154	0.119721	84.5825	0.428175	0.66223	NA	PLXDC2	PXDC2_HUMAN	reviewed	Plexin domain-containing protein 2 (Tumor endothelial marker 7-related protein)	PLXDC2 TEM7R UNQ2514/PRO6003	Homo sapiens (Human)	529	https://www.uniprot.org/uniprotkb/Q6UX71/entry
Q6UXB8	PI16_HUMAN	Faecalis vs Faecium	0.157242	0.133662	105.047	0.242088	0.480154	NA	PI16	PI16_HUMAN	reviewed	Peptidase inhibitor 16 (PI-16) (Cysteine-rich secretory protein 9) (CRISP-9) (PSP94-binding protein) (CD antigen CD364)	PI16 CRISP9 PSPBP PSEC0164 UNQ289/PRO328	Homo sapiens (Human)	463	https://www.uniprot.org/uniprotkb/Q6UXB8/entry
Q6UY14	ATL4_HUMAN	Faecalis vs Faecium	Inf	NA	NA	NA	NA	oneConditionMissing	ADAMTSL4	ATL4_HUMAN	reviewed	ADAMTS-like protein 4 (ADAMTSL-4) (Thrombospondin repeat-containing protein 1)	ADAMTSL4 TSRC1 PP1396 UNQ2803/PRO34012	Homo sapiens (Human)	1074	https://www.uniprot.org/uniprotkb/Q6UY14/entry
Q6YHK3	CD109_HUMAN	Faecalis vs Faecium	0.189055	0.13777	30.0697	0.180135	0.392485	NA	CD109	CD109_HUMAN	reviewed	CD109 antigen (150 kDa TGF-beta-1-binding protein) (C3 and PZP-like alpha-2-macroglobulin domain-containing protein 7) (Platelet-specific Gov antigen) (p180) (r150) (CD antigen CD109)	CD109 CPAMD7	Homo sapiens (Human)	1445	https://www.uniprot.org/uniprotkb/Q6YHK3/entry
Q76LX8	ATS13_HUMAN	Faecalis vs Faecium	0.258263	0.0969781	103.209	0.00898348	0.0564541	NA	ADAMTS13	ATS13_HUMAN	reviewed	A disintegrin and metalloproteinase with thrombospondin motifs 13 (ADAM-TS 13) (ADAM-TS13) (ADAMTS-13) (EC 3.4.24.87) (von Willebrand factor-cleaving protease) (vWF-CP) (vWF-cleaving protease)	ADAMTS13 C9orf8 UNQ6102/PRO20085	Homo sapiens (Human)	1427	https://www.uniprot.org/uniprotkb/Q76LX8/entry
Q7Z4W1	DCXR_HUMAN	Faecalis vs Faecium	-0.272448	0.549956	15.176	0.627415	0.820268	NA	DCXR	DCXR_HUMAN	reviewed	L-xylulose reductase (XR) (EC 1.1.1.10) (Carbonyl reductase II) (Dicarbonyl/L-xylulose reductase) (Kidney dicarbonyl reductase) (kiDCR) (Short chain dehydrogenase/reductase family 20C member 1) (Sperm surface protein P34H)	DCXR SDR20C1	Homo sapiens (Human)	244	https://www.uniprot.org/uniprotkb/Q7Z4W1/entry
Q86U17	SPA11_HUMAN	Faecalis vs Faecium	0.355572	0.146011	56.3569	0.018071	0.087003	NA	SERPINA11	SPA11_HUMAN	reviewed	Serpin A11	SERPINA11	Homo sapiens (Human)	422	https://www.uniprot.org/uniprotkb/Q86U17/entry
Q86UD1	OAF_HUMAN	Faecalis vs Faecium	-0.142389	0.148391	56.6565	0.341355	0.564513	NA	OAF	OAF_HUMAN	reviewed	Out at first protein homolog (HCV NS5A-transactivated protein 13 target protein 2)	OAF NS5ATP13TP2	Homo sapiens (Human)	273	https://www.uniprot.org/uniprotkb/Q86UD1/entry
Q86UX7	URP2_HUMAN	Faecalis vs Faecium	0.118241	0.207516	60.0226	0.570946	0.768165	NA	FERMT3	URP2_HUMAN	reviewed	Fermitin family homolog 3 (Kindlin-3) (MIG2-like protein) (Unc-112-related protein 2)	FERMT3 KIND3 MIG2B URP2	Homo sapiens (Human)	667	https://www.uniprot.org/uniprotkb/Q86UX7/entry
Q86VB7	C163A_HUMAN	Faecalis vs Faecium	0.0372893	0.163244	104.739	0.81976	0.921651	NA	CD163	C163A_HUMAN	reviewed	Scavenger receptor cysteine-rich type 1 protein M130 (Hemoglobin scavenger receptor) (CD antigen CD163) [Cleaved into: Soluble CD163 (sCD163)]	CD163 M130	Homo sapiens (Human)	1156	https://www.uniprot.org/uniprotkb/Q86VB7/entry
Q8N149	LIRA2_HUMAN	Faecalis vs Faecium	-0.386023	0.454498	15.176	0.408892	0.647502	NA	LILRA2	LIRA2_HUMAN	reviewed	Leukocyte immunoglobulin-like receptor subfamily A member 2 (CD85 antigen-like family member H) (Immunoglobulin-like transcript 1) (ILT-1) (Leukocyte immunoglobulin-like receptor 7) (LIR-7) (CD antigen CD85h)	LILRA2 ILT1 LIR7	Homo sapiens (Human)	483	https://www.uniprot.org/uniprotkb/Q8N149/entry
Q8N6C8	LIRA3_HUMAN	Faecalis vs Faecium	0.00442819	0.234817	54.7574	0.985023	0.996832	NA	LILRA3	LIRA3_HUMAN	reviewed	Leukocyte immunoglobulin-like receptor subfamily A member 3 (CD85 antigen-like family member E) (Immunoglobulin-like transcript 6) (ILT-6) (Leukocyte immunoglobulin-like receptor 4) (LIR-4) (Monocyte inhibitory receptor HM43/HM31) (CD antigen CD85e)	LILRA3 ILT6 LIR4	Homo sapiens (Human)	439	https://www.uniprot.org/uniprotkb/Q8N6C8/entry
Q8NBJ4	GOLM1_HUMAN	Faecalis vs Faecium	-0.176974	0.264082	38.176	0.506796	0.730367	NA	GOLM1	GOLM1_HUMAN	reviewed	Golgi membrane protein 1 (Golgi membrane protein GP73) (Golgi phosphoprotein 2)	GOLM1 C9orf155 GOLPH2 PSEC0242 UNQ686/PRO1326	Homo sapiens (Human)	401	https://www.uniprot.org/uniprotkb/Q8NBJ4/entry
Q8NBP7	PCSK9_HUMAN	Faecalis vs Faecium	0.00125925	0.140986	59.4127	0.992904	0.996832	NA	PCSK9	PCSK9_HUMAN	reviewed	Proprotein convertase subtilisin/kexin type 9 (EC 3.4.21.-) (Neural apoptosis-regulated convertase 1) (NARC-1) (Proprotein convertase 9) (PC9) (Subtilisin/kexin-like protease PC9)	PCSK9 NARC1 PSEC0052	Homo sapiens (Human)	692	https://www.uniprot.org/uniprotkb/Q8NBP7/entry
Q8NBS9	TXND5_HUMAN	Faecalis vs Faecium	-0.535605	0.529642	14.176	0.328842	0.556144	NA	TXNDC5	TXND5_HUMAN	reviewed	Thioredoxin domain-containing protein 5 (EC 1.8.4.-) (EC 5.3.4.1) (Endoplasmic reticulum resident protein 46) (ER protein 46) (ERp46) (Thioredoxin-like protein p46)	TXNDC5 TLP46 UNQ364/PRO700	Homo sapiens (Human)	432	https://www.uniprot.org/uniprotkb/Q8NBS9/entry
Q92496	FHR4_HUMAN	Faecalis vs Faecium	-0.152309	0.13325	103.079	0.255673	0.489684	NA	CFHR4	FHR4_HUMAN	reviewed	Complement factor H-related protein 4 (FHR-4)	CFHR4 CFHL4 FHR4	Homo sapiens (Human)	578	https://www.uniprot.org/uniprotkb/Q92496/entry
Q92743	HTRA1_HUMAN	Faecalis vs Faecium	0.491938	0.439784	19.176	0.277133	0.50751	NA	HTRA1	HTRA1_HUMAN	reviewed	Serine protease HTRA1 (EC 3.4.21.-) (High-temperature requirement A serine peptidase 1) (L56) (Serine protease 11)	HTRA1 HTRA PRSS11	Homo sapiens (Human)	480	https://www.uniprot.org/uniprotkb/Q92743/entry
Q92820	GGH_HUMAN	Faecalis vs Faecium	0.178803	0.167187	44.957	0.290563	0.517973	NA	GGH	GGH_HUMAN	reviewed	Gamma-glutamyl hydrolase (EC 3.4.19.9) (Conjugase) (GH) (Gamma-Glu-X carboxypeptidase)	GGH	Homo sapiens (Human)	318	https://www.uniprot.org/uniprotkb/Q92820/entry
Q92954	PRG4_HUMAN	Faecalis vs Faecium	-0.0609772	0.0991191	100.919	0.539814	0.741346	NA	PRG4	PRG4_HUMAN	reviewed	Proteoglycan 4 (Lubricin) (Megakaryocyte-stimulating factor) (Superficial zone proteoglycan) [Cleaved into: Proteoglycan 4 C-terminal part]	PRG4 MSF SZP	Homo sapiens (Human)	1404	https://www.uniprot.org/uniprotkb/Q92954/entry
Q93088	BHMT1_HUMAN	Faecalis vs Faecium	0.371005	0.848653	15.176	0.668145	0.835741	NA	BHMT	BHMT1_HUMAN	reviewed	Betaine--homocysteine S-methyltransferase 1 (EC 2.1.1.5)	BHMT	Homo sapiens (Human)	406	https://www.uniprot.org/uniprotkb/Q93088/entry
Q969E1	LEAP2_HUMAN	Faecalis vs Faecium	-0.185475	0.165911	59.8165	0.268071	0.501919	NA	LEAP2	LEAP2_HUMAN	reviewed	Liver-expressed antimicrobial peptide 2 (LEAP-2)	LEAP2	Homo sapiens (Human)	77	https://www.uniprot.org/uniprotkb/Q969E1/entry
Q96AY4	TTC28_HUMAN	Faecalis vs Faecium	-0.162291	0.113986	58.903	0.159787	0.369739	NA	TTC28	TTC28_HUMAN	reviewed	Tetratricopeptide repeat protein 28 (TPR repeat protein 28) (TPR repeat-containing big gene cloned at Keio)	TTC28 KIAA1043 TPRBK	Homo sapiens (Human)	2481	https://www.uniprot.org/uniprotkb/Q96AY4/entry
Q96FE7	P3IP1_HUMAN	Faecalis vs Faecium	-2.08068	0.806197	6.17597	0.0406526	0.147088	NA	NA	NA	NA	NA	NA	NA	NA	https://www.uniprot.org/uniprotkb/Q96FE7/entry
Q96IY4	CBPB2_HUMAN	Faecalis vs Faecium	-0.128297	0.0532007	103.472	0.0176464	0.0864448	NA	CPB2	CBPB2_HUMAN	reviewed	Carboxypeptidase B2 (EC 3.4.17.20) (Carboxypeptidase U) (CPU) (Plasma carboxypeptidase B) (pCPB) (Thrombin-activable fibrinolysis inhibitor) (TAFI)	CPB2	Homo sapiens (Human)	423	https://www.uniprot.org/uniprotkb/Q96IY4/entry
Q96KN2	CNDP1_HUMAN	Faecalis vs Faecium	-0.156875	0.127627	105.176	0.221751	0.456502	NA	CNDP1	CNDP1_HUMAN	reviewed	Beta-Ala-His dipeptidase (EC 3.4.13.20) (CNDP dipeptidase 1) (Carnosine dipeptidase 1) (Glutamate carboxypeptidase-like protein 2) (Serum carnosinase)	CNDP1 CN1 CPGL2 UNQ1915/PRO4380	Homo sapiens (Human)	507	https://www.uniprot.org/uniprotkb/Q96KN2/entry
Q96NU7	HUTI_HUMAN	Faecalis vs Faecium	0.0241718	0.396042	15.176	0.952129	0.988558	NA	AMDHD1	HUTI_HUMAN	reviewed	Probable imidazolonepropionase (EC 3.5.2.7) (Amidohydrolase domain-containing protein 1)	AMDHD1 HMFT1272	Homo sapiens (Human)	426	https://www.uniprot.org/uniprotkb/Q96NU7/entry
Q96NZ9	PRAP1_HUMAN	Faecalis vs Faecium	-0.55613	0.264028	30.176	0.0435982	0.153107	NA	PRAP1	PRAP1_HUMAN	reviewed	Proline-rich acidic protein 1 (Epididymis tissue protein Li 178) (Uterine-specific proline-rich acidic protein)	PRAP1 UPA UNQ608/PRO1195	Homo sapiens (Human)	151	https://www.uniprot.org/uniprotkb/Q96NZ9/entry
Q96PD5	PGRP2_HUMAN	Faecalis vs Faecium	0.191445	0.094088	105.099	0.0443946	0.154992	NA	PGLYRP2	PGRP2_HUMAN	reviewed	N-acetylmuramoyl-L-alanine amidase (EC 3.5.1.28) (Peptidoglycan recognition protein 2) (Peptidoglycan recognition protein long) (PGRP-L)	PGLYRP2 PGLYRPL PGRPL UNQ3103/PRO10102	Homo sapiens (Human)	576	https://www.uniprot.org/uniprotkb/Q96PD5/entry
Q96Q91	B3A4_HUMAN	Faecalis vs Faecium	0.229051	0.19902	30.176	0.258814	0.490751	NA	SLC4A9	B3A4_HUMAN	reviewed	Anion exchange protein 4 (AE 4) (Anion exchanger 4) (Sodium bicarbonate cotransporter 5) (Solute carrier family 4 member 9)	SLC4A9 AE4 SBC5	Homo sapiens (Human)	983	https://www.uniprot.org/uniprotkb/Q96Q91/entry
Q96S96	PEBP4_HUMAN	Faecalis vs Faecium	0.0763269	0.444012	30.1753	0.864662	0.952404	NA	PEBP4	NA	NA	NA	NA	NA	NA	https://www.uniprot.org/uniprotkb/Q96S96/entry
Q99497	PARK7_HUMAN	Faecalis vs Faecium	0.0158184	0.182939	60.176	0.931381	0.974417	NA	PARK7	PARK7_HUMAN	reviewed	Parkinson disease protein 7 (Maillard deglycase) (Oncogene DJ1) (Parkinsonism-associated deglycase) (Protein DJ-1) (DJ-1) (Protein/nucleic acid deglycase DJ-1) (EC 3.1.2.-, EC 3.5.1.-, EC 3.5.1.124)	PARK7	Homo sapiens (Human)	189	https://www.uniprot.org/uniprotkb/Q99497/entry
Q99784	NOE1_HUMAN	Faecalis vs Faecium	0.248643	0.103109	102.632	0.0176654	0.0864448	NA	OLFM1	NOE1_HUMAN	reviewed	Noelin (Neuronal olfactomedin-related ER localized protein) (Olfactomedin-1)	OLFM1 NOE1 NOEL1	Homo sapiens (Human)	485	https://www.uniprot.org/uniprotkb/Q99784/entry
Q99969	RARR2_HUMAN	Faecalis vs Faecium	-0.0149502	0.0940677	105.176	0.874028	0.958602	NA	RARRES2	RARR2_HUMAN	reviewed	Retinoic acid receptor responder protein 2 (Chemerin) (RAR-responsive protein TIG2) (Tazarotene-induced gene 2 protein)	RARRES2 TIG2	Homo sapiens (Human)	163	https://www.uniprot.org/uniprotkb/Q99969/entry
Q9BUN1	MENT_HUMAN	Faecalis vs Faecium	0.0291641	0.153633	68.196	0.850006	0.941473	NA	MENT	MENT_HUMAN	reviewed	Protein MENT (Methylated in normal thymocytes protein)	MENT C1orf56 UNQ547/PRO1104	Homo sapiens (Human)	341	https://www.uniprot.org/uniprotkb/Q9BUN1/entry
Q9BWD1	THIC_HUMAN	Faecalis vs Faecium	0.968969	0.672238	11.176	0.176897	0.391139	NA	ACAT2	THIC_HUMAN	reviewed	Acetyl-CoA acetyltransferase, cytosolic (EC 2.3.1.9) (Acetyl-CoA transferase-like protein) (Cytosolic acetoacetyl-CoA thiolase)	ACAT2 ACTL	Homo sapiens (Human)	397	https://www.uniprot.org/uniprotkb/Q9BWD1/entry
Q9BWP8	COL11_HUMAN	Faecalis vs Faecium	-0.037972	0.115612	89.3695	0.743345	0.885783	NA	COLEC11	COL11_HUMAN	reviewed	Collectin-11 (Collectin kidney protein 1) (CL-K1)	COLEC11 UNQ596/PRO1182	Homo sapiens (Human)	271	https://www.uniprot.org/uniprotkb/Q9BWP8/entry
Q9BXR6	FHR5_HUMAN	Faecalis vs Faecium	0.166169	0.118449	105.167	0.1636	0.374048	NA	CFHR5	FHR5_HUMAN	reviewed	Complement factor H-related protein 5 (FHR-5)	CFHR5 CFHL5 FHR5	Homo sapiens (Human)	569	https://www.uniprot.org/uniprotkb/Q9BXR6/entry
Q9BYE9	CDHR2_HUMAN	Faecalis vs Faecium	-0.848113	0.316089	54.6179	0.00963159	0.0598965	NA	CDHR2	CDHR2_HUMAN	reviewed	Cadherin-related family member 2 (Protocadherin LKC) (PC-LKC) (Protocadherin-24)	CDHR2 PCDH24 PCLKC	Homo sapiens (Human)	1310	https://www.uniprot.org/uniprotkb/Q9BYE9/entry
Q9H299	SH3L3_HUMAN	Faecalis vs Faecium	0.012889	0.135641	89.4444	0.924509	0.972752	NA	SH3BGRL3	SH3L3_HUMAN	reviewed	SH3 domain-binding glutamic acid-rich-like protein 3 (SH3 domain-binding protein 1) (SH3BP-1) (TNF inhibitory protein B1) (TIP-B1)	SH3BGRL3 P1725	Homo sapiens (Human)	93	https://www.uniprot.org/uniprotkb/Q9H299/entry
Q9H4A9	DPEP2_HUMAN	Faecalis vs Faecium	-0.0140884	0.162331	44.952	0.931225	0.974417	NA	DPEP2	DPEP2_HUMAN	reviewed	Dipeptidase 2 (EC 3.4.13.19)	DPEP2 UNQ284/PRO323	Homo sapiens (Human)	486	https://www.uniprot.org/uniprotkb/Q9H4A9/entry
Q9H4B7	TBB1_HUMAN	Faecalis vs Faecium	-0.0740556	0.200899	45.176	0.714132	0.866538	NA	TUBB1	TBB1_HUMAN	reviewed	Tubulin beta-1 chain	TUBB1	Homo sapiens (Human)	451	https://www.uniprot.org/uniprotkb/Q9H4B7/entry
Q9HBI1	PARVB_HUMAN	Faecalis vs Faecium	0.365041	0.263619	45.176	0.172935	0.385233	NA	PARVB	PARVB_HUMAN	reviewed	Beta-parvin (Affixin)	PARVB CGI-56	Homo sapiens (Human)	364	https://www.uniprot.org/uniprotkb/Q9HBI1/entry
Q9HD89	RETN_HUMAN	Faecalis vs Faecium	-0.243822	0.229127	15.176	0.303908	0.524373	NA	RETN	RETN_HUMAN	reviewed	Resistin (Adipose tissue-specific secretory factor) (ADSF) (C/EBP-epsilon-regulated myeloid-specific secreted cysteine-rich protein) (Cysteine-rich secreted protein A12-alpha-like 2) (Cysteine-rich secreted protein FIZZ3)	RETN FIZZ3 HXCP1 RSTN UNQ407/PRO1199	Homo sapiens (Human)	108	https://www.uniprot.org/uniprotkb/Q9HD89/entry
Q9HDC9	APMAP_HUMAN	Faecalis vs Faecium	-0.162604	0.127363	102.032	0.204609	0.425616	NA	APMAP	APMAP_HUMAN	reviewed	Adipocyte plasma membrane-associated protein (Protein BSCv)	APMAP C20orf3 UNQ1869/PRO4305	Homo sapiens (Human)	416	https://www.uniprot.org/uniprotkb/Q9HDC9/entry
Q9NP80	PLPL8_HUMAN	Faecalis vs Faecium	0.336316	0.136114	72.8449	0.015819	0.0807175	NA	PNPLA8	PLPL8_HUMAN	reviewed	Calcium-independent phospholipase A2-gamma (EC 3.1.1.-) (EC 3.1.1.5) (Intracellular membrane-associated calcium-independent phospholipase A2 gamma) (iPLA2-gamma) (PNPLA-gamma) (Patatin-like phospholipase domain-containing protein 8) (iPLA2-2)	PNPLA8 IPLA22 IPLA2G BM-043	Homo sapiens (Human)	782	https://www.uniprot.org/uniprotkb/Q9NP80/entry
Q9NPH3	IL1AP_HUMAN	Faecalis vs Faecium	-0.174569	0.0979063	103.133	0.0775248	0.233749	NA	IL1RAP	IL1AP_HUMAN	reviewed	Interleukin-1 receptor accessory protein (IL-1 receptor accessory protein) (IL-1RAcP) (EC 3.2.2.6) (Interleukin-1 receptor 3) (IL-1R-3) (IL-1R3)	IL1RAP C3orf13 IL1R3	Homo sapiens (Human)	570	https://www.uniprot.org/uniprotkb/Q9NPH3/entry
Q9NPY3	C1QR1_HUMAN	Faecalis vs Faecium	-0.252769	0.170237	30.176	0.147968	0.351513	NA	CD93	C1QR1_HUMAN	reviewed	Complement component C1q receptor (C1q/MBL/SPA receptor) (C1qR) (C1qR(p)) (C1qRp) (CDw93) (Complement component 1 q subcomponent receptor 1) (Matrix-remodeling-associated protein 4) (CD antigen CD93)	CD93 C1QR1 MXRA4	Homo sapiens (Human)	652	https://www.uniprot.org/uniprotkb/Q9NPY3/entry
Q9NQ79	CRAC1_HUMAN	Faecalis vs Faecium	0.110393	0.100125	89.6423	0.273175	0.502826	NA	CRTAC1	CRAC1_HUMAN	reviewed	Cartilage acidic protein 1 (68 kDa chondrocyte-expressed protein) (CEP-68) (ASPIC)	CRTAC1 ASPIC1 CEP68	Homo sapiens (Human)	661	https://www.uniprot.org/uniprotkb/Q9NQ79/entry
Q9NZK5	ADA2_HUMAN	Faecalis vs Faecium	0.284545	0.241721	15.176	0.257263	0.490691	NA	ADA2	ADA2_HUMAN	reviewed	Adenosine deaminase 2 (EC 3.5.4.4) (Cat eye syndrome critical region protein 1)	ADA2 ADGF CECR1 IDGFL	Homo sapiens (Human)	511	https://www.uniprot.org/uniprotkb/Q9NZK5/entry
Q9NZP8	C1RL_HUMAN	Faecalis vs Faecium	-0.0293096	0.057583	101.957	0.611854	0.80635	NA	C1RL	C1RL_HUMAN	reviewed	Complement C1r subcomponent-like protein (C1r-LP) (C1r-like protein) (EC 3.4.21.-) (C1r-like serine protease analog protein) (CLSPa)	C1RL C1RL1 C1RLP CLSPA	Homo sapiens (Human)	487	https://www.uniprot.org/uniprotkb/Q9NZP8/entry
Q9UBX5	FBLN5_HUMAN	Faecalis vs Faecium	0.0639054	0.111207	73.7234	0.567276	0.767945	NA	FBLN5	FBLN5_HUMAN	reviewed	Fibulin-5 (FIBL-5) (Developmental arteries and neural crest EGF-like protein) (Dance) (Urine p50 protein) (UP50)	FBLN5 DANCE UNQ184/PRO210	Homo sapiens (Human)	448	https://www.uniprot.org/uniprotkb/Q9UBX5/entry
Q9UGM5	FETUB_HUMAN	Faecalis vs Faecium	0.0604145	0.137282	103.522	0.660799	0.835741	NA	FETUB	FETUB_HUMAN	reviewed	Fetuin-B (16G2) (Fetuin-like protein IRL685) (Gugu)	FETUB	Homo sapiens (Human)	382	https://www.uniprot.org/uniprotkb/Q9UGM5/entry
Q9UHG3	PCYOX_HUMAN	Faecalis vs Faecium	-0.298897	0.0771139	103.823	0.000186274	0.00444823	NA	PCYOX1	PCYOX_HUMAN	reviewed	Prenylcysteine oxidase 1 (EC 1.8.3.5) (Prenylcysteine lyase)	PCYOX1 KIAA0908 PCL1 UNQ597/PRO1183	Homo sapiens (Human)	505	https://www.uniprot.org/uniprotkb/Q9UHG3/entry
Q9UHI8	ATS1_HUMAN	Faecalis vs Faecium	-0.790302	0.426913	15.176	0.0837002	0.245403	NA	ADAMTS1	ATS1_HUMAN	reviewed	A disintegrin and metalloproteinase with thrombospondin motifs 1 (ADAM-TS 1) (ADAM-TS1) (ADAMTS-1) (EC 3.4.24.-) (METH-1)	ADAMTS1 KIAA1346 METH1	Homo sapiens (Human)	967	https://www.uniprot.org/uniprotkb/Q9UHI8/entry
Q9UJJ9	GNPTG_HUMAN	Faecalis vs Faecium	-0.231355	0.0900304	104.24	0.0115913	0.0678432	NA	GNPTG	GNPTG_HUMAN	reviewed	N-acetylglucosamine-1-phosphotransferase subunit gamma (GlcNAc-1-phosphotransferase subunit gamma) (UDP-N-acetylglucosamine-1-phosphotransferase subunit gamma)	GNPTG C16orf27 GNPTAG CAB56184 LP2537	Homo sapiens (Human)	305	https://www.uniprot.org/uniprotkb/Q9UJJ9/entry
Q9UK55	ZPI_HUMAN	Faecalis vs Faecium	-0.0665119	0.0882899	103.028	0.452967	0.688095	NA	SERPINA10	ZPI_HUMAN	reviewed	Protein Z-dependent protease inhibitor (PZ-dependent protease inhibitor) (PZI) (Serpin A10)	SERPINA10 ZPI UNQ707/PRO1358	Homo sapiens (Human)	444	https://www.uniprot.org/uniprotkb/Q9UK55/entry
Q9UL03	INT6_HUMAN	Faecalis vs Faecium	0.00490997	0.0966982	104.119	0.959601	0.989654	NA	NA	INT6_HUMAN	reviewed	Integrator complex subunit 6 (Int6) (DBI-1) (Protein DDX26) (Protein deleted in cancer 1) (DICE1)	INTS6 DBI1 DDX26 DDX26A	Homo sapiens (Human)	887	https://www.uniprot.org/uniprotkb/Q9UL03/entry
Q9ULI3	HEG1_HUMAN	Faecalis vs Faecium	-0.189036	0.115905	86.4869	0.106535	0.283934	NA	HEG1	HEG1_HUMAN	reviewed	Protein HEG homolog 1	HEG1 KIAA1237	Homo sapiens (Human)	1381	https://www.uniprot.org/uniprotkb/Q9ULI3/entry
Q9UNN8	EPCR_HUMAN	Faecalis vs Faecium	0.00671884	0.143107	45.176	0.96276	0.989654	NA	PROCR	EPCR_HUMAN	reviewed	Endothelial protein C receptor (Activated protein C receptor) (APC receptor) (Endothelial cell protein C receptor) (CD antigen CD201)	PROCR EPCR	Homo sapiens (Human)	238	https://www.uniprot.org/uniprotkb/Q9UNN8/entry
Q9UNW1	MINP1_HUMAN	Faecalis vs Faecium	0.192738	0.298127	15.176	0.527615	0.739879	NA	MINPP1	MINP1_HUMAN	reviewed	Multiple inositol polyphosphate phosphatase 1 (EC 3.1.3.62) (2,3-bisphosphoglycerate 3-phosphatase) (2,3-BPG phosphatase) (EC 3.1.3.80) (Inositol (1,3,4,5)-tetrakisphosphate 3-phosphatase) (Ins(1,3,4,5)P(4) 3-phosphatase)	MINPP1 MIPP UNQ900/PRO1917	Homo sapiens (Human)	487	https://www.uniprot.org/uniprotkb/Q9UNW1/entry
Q9Y279	VSIG4_HUMAN	Faecalis vs Faecium	-0.371385	0.221523	85.176	0.0973061	0.27079	NA	VSIG4	VSIG4_HUMAN	reviewed	V-set and immunoglobulin domain-containing protein 4 (Protein Z39Ig)	VSIG4 CRIg Z39IG UNQ317/PRO362	Homo sapiens (Human)	399	https://www.uniprot.org/uniprotkb/Q9Y279/entry
Q9Y490	TLN1_HUMAN	Faecalis vs Faecium	0.190103	0.195246	105.176	0.33246	0.556986	NA	TLN1	TLN1_HUMAN	reviewed	Talin-1	TLN1 KIAA1027 TLN	Homo sapiens (Human)	2541	https://www.uniprot.org/uniprotkb/Q9Y490/entry
Q9Y4L1	HYOU1_HUMAN	Faecalis vs Faecium	-0.264826	0.153193	67.2521	0.0884496	0.252465	NA	HYOU1	NA	NA	NA	NA	NA	NA	https://www.uniprot.org/uniprotkb/Q9Y4L1/entry
Q9Y5Y7	LYVE1_HUMAN	Faecalis vs Faecium	-0.319531	0.155354	105.176	0.0421817	0.149896	NA	LYVE1	LYVE1_HUMAN	reviewed	Lymphatic vessel endothelial hyaluronic acid receptor 1 (LYVE-1) (Cell surface retention sequence-binding protein 1) (CRSBP-1) (Extracellular link domain-containing protein 1) (Hyaluronic acid receptor)	LYVE1 CRSBP1 HAR XLKD1 UNQ230/PRO263	Homo sapiens (Human)	322	https://www.uniprot.org/uniprotkb/Q9Y5Y7/entry
Q9Y6R7	FCGBP_HUMAN	Faecalis vs Faecium	0.158958	0.156364	103.571	0.311716	0.534755	NA	FCGBP	FCGBP_HUMAN	reviewed	IgGFc-binding protein (Fcgamma-binding protein antigen) (FcgammaBP)	FCGBP	Homo sapiens (Human)	5405	https://www.uniprot.org/uniprotkb/Q9Y6R7/entry
A0A075B7B6	A0A075B7B6_HUMAN	Faecalis vs Faecium	0.349734	0.223775	79.7178	0.122042	0.312222	NA	IGHV4OR15-8	A0A075B7B6_HUMAN	unreviewed	Immunoglobulin heavy variable 4/OR15-8 (non-functional)	IGHV4OR15-8	Homo sapiens (Human)	117	https://www.uniprot.org/uniprotkb/A0A075B7B6/entry
A0A075B7B8	A0A075B7B8_HUMAN	Faecalis vs Faecium	0.531554	0.129777	104	8.34048e-05	0.00276626	NA	IGHV3OR16-12	A0A075B7B8_HUMAN	unreviewed	Immunoglobulin heavy variable 3/OR16-12 (non-functional)	IGHV3OR16-12	Homo sapiens (Human)	117	https://www.uniprot.org/uniprotkb/A0A075B7B8/entry
A0A075B7D0	A0A075B7D0_HUMAN	Faecalis vs Faecium	0.213964	0.203649	103.82	0.29586	0.517973	NA	IGHV1OR15-1	A0A075B7D0_HUMAN	unreviewed	Immunoglobulin heavy variable 1/OR15-1 (non-functional)	IGHV1OR15-1	Homo sapiens (Human)	117	https://www.uniprot.org/uniprotkb/A0A075B7D0/entry
A0A075B7D4	A0A075B7D4_HUMAN	Faecalis vs Faecium	0.320395	0.303119	60.1752	0.294739	0.517973	NA	IGKV1OR2-108	A0A075B7D4_HUMAN	unreviewed	Immunoglobulin kappa variable 1/OR2-108 (non-functional)	IGKV1OR2-108	Homo sapiens (Human)	117	https://www.uniprot.org/uniprotkb/A0A075B7D4/entry
A0A075B7D8	A0A075B7D8_HUMAN	Faecalis vs Faecium	0.451332	0.174306	88.9596	0.0112344	0.066405	NA	IGHV3OR15-7	A0A075B7D8_HUMAN	unreviewed	Immunoglobulin heavy variable 3/OR15-7 (pseudogene)	IGHV3OR15-7	Homo sapiens (Human)	119	https://www.uniprot.org/uniprotkb/A0A075B7D8/entry
A0A0A0MT69	A0A0A0MT69_HUMAN	Faecalis vs Faecium	0.490665	0.222789	105.176	0.029822	0.119488	NA	IGKJ4	A0A0A0MT69_HUMAN	unreviewed	Immunoglobulin kappa joining 4	IGKJ4	Homo sapiens (Human)	12	https://www.uniprot.org/uniprotkb/A0A0A0MT69/entry
A0A0B4J2B5	A0A0B4J2B5_HUMAN	Faecalis vs Faecium	-2.9749	1.57183	105.152	0.0611565	0.193058	NA	IGHV3OR16-9	A0A0B4J2B5_HUMAN	unreviewed	Immunoglobulin heavy variable 3/OR16-9 (non-functional)	IGHV3OR16-9	Homo sapiens (Human)	98	https://www.uniprot.org/uniprotkb/A0A0B4J2B5/entry
A0A0G2JRQ6	A0A0G2JRQ6_HUMAN	Faecalis vs Faecium	0.436297	0.172384	105.176	0.0128555	0.0707722	NA	A0A0G2JRQ6	A0A0G2JRQ6_HUMAN	unreviewed	Ig-like domain-containing protein	NA	Homo sapiens (Human)	117	https://www.uniprot.org/uniprotkb/A0A0G2JRQ6/entry
A0A0J9YY99	A0A0J9YY99_HUMAN	Faecalis vs Faecium	-0.0401988	0.215426	97.956	0.852359	0.94233	NA	A0A0J9YY99	A0A0J9YY99_HUMAN	unreviewed	Ig-like domain-containing protein	NA	Homo sapiens (Human)	117	https://www.uniprot.org/uniprotkb/A0A0J9YY99/entry

## Sheet: Mortality_vs_Survival
uniprotid	locus	Label	log2FC	SE	DF	pvalue	adj.pvalue	issue	Feature	Entry.Name	Reviewed	Description	Gene.Names	Organism	Length	url
A0A075B6H7	KV37_HUMAN	FALSE vs TRUE	-0.33604	0.236736	99.562	0.158886	0.360664	NA	IGKV3-7	KV37_HUMAN	reviewed	Probable non-functional immunoglobulin kappa variable 3-7	IGKV3-7	Homo sapiens (Human)	116	https://www.uniprot.org/uniprotkb/A0A075B6H7/entry
A0A075B6H9	LV469_HUMAN	FALSE vs TRUE	0.108569	0.130756	99.7194	0.408342	0.631885	NA	IGLV4-69	LV469_HUMAN	reviewed	Immunoglobulin lambda variable 4-69	IGLV4-69	Homo sapiens (Human)	119	https://www.uniprot.org/uniprotkb/A0A075B6H9/entry
A0A075B6I0	LV861_HUMAN	FALSE vs TRUE	0.032847	0.266399	100.529	0.902116	0.952165	NA	IGLV8-61	LV861_HUMAN	reviewed	Immunoglobulin lambda variable 8-61	IGLV8-61	Homo sapiens (Human)	122	https://www.uniprot.org/uniprotkb/A0A075B6I0/entry
A0A075B6I1	LV460_HUMAN	FALSE vs TRUE	-0.0987109	0.26217	95.0475	0.707373	0.856596	NA	IGLV4-60	LV460_HUMAN	reviewed	Immunoglobulin lambda variable 4-60	IGLV4-60	Homo sapiens (Human)	120	https://www.uniprot.org/uniprotkb/A0A075B6I1/entry
A0A075B6I4	LVX54_HUMAN	FALSE vs TRUE	0.253561	0.226067	100.075	0.264708	0.493847	NA	IGLV10-54	LVX54_HUMAN	reviewed	Immunoglobulin lambda variable 10-54	IGLV10-54	Homo sapiens (Human)	117	https://www.uniprot.org/uniprotkb/A0A075B6I4/entry
A0A075B6I6	LV150_HUMAN	FALSE vs TRUE	0.32877	0.276693	15.3515	0.252808	0.481669	NA	IGLV1-50	NA	NA	NA	NA	NA	NA	https://www.uniprot.org/uniprotkb/A0A075B6I6/entry
A0A075B6I9	LV746_HUMAN	FALSE vs TRUE	-0.0676651	0.262602	99.6653	0.797191	0.905749	NA	IGLV7-46	LV746_HUMAN	reviewed	Immunoglobulin lambda variable 7-46	IGLV7-46	Homo sapiens (Human)	117	https://www.uniprot.org/uniprotkb/A0A075B6I9/entry
A0A075B6J6	LV322_HUMAN	FALSE vs TRUE	-0.738	0.600166	14.3515	0.238603	0.475117	NA	IGLV3-22	LV322_HUMAN	reviewed	Immunoglobulin lambda variable 3-22	IGLV3-22	Homo sapiens (Human)	115	https://www.uniprot.org/uniprotkb/A0A075B6J6/entry
A0A075B6J9	LV218_HUMAN	FALSE vs TRUE	0.0613794	0.231425	88.8513	0.791451	0.905749	NA	IGLV2-18	LV218_HUMAN	reviewed	Immunoglobulin lambda variable 2-18	IGLV2-18	Homo sapiens (Human)	118	https://www.uniprot.org/uniprotkb/A0A075B6J9/entry
A0A075B6K0	LV316_HUMAN	FALSE vs TRUE	-0.32024	0.333424	71.9257	0.340043	0.562342	NA	IGLV3-16	LV316_HUMAN	reviewed	Immunoglobulin lambda variable 3-16	IGLV3-16	Homo sapiens (Human)	115	https://www.uniprot.org/uniprotkb/A0A075B6K0/entry
A0A075B6K2	LV312_HUMAN	FALSE vs TRUE	-0.286917	0.222264	87.295	0.200153	0.423493	NA	IGLV3-12	LV312_HUMAN	reviewed	Immunoglobulin lambda variable 3-12	IGLV3-12	Homo sapiens (Human)	115	https://www.uniprot.org/uniprotkb/A0A075B6K2/entry
A0A075B6K4	LV310_HUMAN	FALSE vs TRUE	0.141961	0.25606	100.472	0.580533	0.778481	NA	IGLV3-10	LV310_HUMAN	reviewed	Immunoglobulin lambda variable 3-10	IGLV3-10	Homo sapiens (Human)	115	https://www.uniprot.org/uniprotkb/A0A075B6K4/entry
A0A075B6K5	LV39_HUMAN	FALSE vs TRUE	0.103176	0.376435	78.0123	0.784741	0.905749	NA	IGLV3-9	LV39_HUMAN	reviewed	Immunoglobulin lambda variable 3-9	IGLV3-9	Homo sapiens (Human)	115	https://www.uniprot.org/uniprotkb/A0A075B6K5/entry
A0A075B6Q5	HV364_HUMAN	FALSE vs TRUE	-0.48728	0.831414	29.3517	0.562298	0.767365	NA	IGHV3-64	HV364_HUMAN	reviewed	Immunoglobulin heavy variable 3-64	IGHV3-64	Homo sapiens (Human)	118	https://www.uniprot.org/uniprotkb/A0A075B6Q5/entry
A0A075B6R2	HV404_HUMAN	FALSE vs TRUE	0.53097	0.259402	90.2817	0.0435751	0.144357	NA	IGHV4-4	HV404_HUMAN	reviewed	Immunoglobulin heavy variable 4-4	IGHV4-4	Homo sapiens (Human)	117	https://www.uniprot.org/uniprotkb/A0A075B6R2/entry
A0A075B6S5	KV127_HUMAN	FALSE vs TRUE	-0.0994683	0.209262	100.009	0.635589	0.812773	NA	IGKV1-27	KV127_HUMAN	reviewed	Immunoglobulin kappa variable 1-27	IGKV1-27	Homo sapiens (Human)	117	https://www.uniprot.org/uniprotkb/A0A075B6S5/entry
A0A087WSY6	KVD15_HUMAN	FALSE vs TRUE	-0.632194	0.294884	71.7579	0.0354324	0.122984	NA	IGKV3D-15	KVD15_HUMAN	reviewed	Immunoglobulin kappa variable 3D-15	IGKV3D-15	Homo sapiens (Human)	115	https://www.uniprot.org/uniprotkb/A0A087WSY6/entry
A0A087WSZ0	KVD08_HUMAN	FALSE vs TRUE	-0.173053	0.235386	99.1665	0.463962	0.685607	NA	IGKV1D-8	KVD08_HUMAN	reviewed	Immunoglobulin kappa variable 1D-8	IGKV1D-8	Homo sapiens (Human)	117	https://www.uniprot.org/uniprotkb/A0A087WSZ0/entry
A0A0A0MRZ9	LV552_HUMAN	FALSE vs TRUE	0.207475	0.267586	26.8801	0.444896	0.660704	NA	IGLV5-52	LV552_HUMAN	reviewed	Immunoglobulin lambda variable 5-52	IGLV5-52	Homo sapiens (Human)	124	https://www.uniprot.org/uniprotkb/A0A0A0MRZ9/entry
A0A0A0MS14	HV145_HUMAN	FALSE vs TRUE	0.498052	0.94514	15.3515	0.605753	0.793058	NA	IGHV1-45	HV145_HUMAN	reviewed	Immunoglobulin heavy variable 1-45	IGHV1-45	Homo sapiens (Human)	117	https://www.uniprot.org/uniprotkb/A0A0A0MS14/entry
A0A0A0MS15	HV349_HUMAN	FALSE vs TRUE	-0.267518	0.182716	100.263	0.146289	0.339823	NA	IGHV3-49	HV349_HUMAN	reviewed	Immunoglobulin heavy variable 3-49	IGHV3-49	Homo sapiens (Human)	119	https://www.uniprot.org/uniprotkb/A0A0A0MS15/entry
A0A0A0MT89	KJ01_HUMAN	FALSE vs TRUE	-0.26189	0.223412	86.3994	0.244328	0.476679	NA	IGKJ1	KJ01_HUMAN	reviewed	Immunoglobulin kappa joining 1	IGKJ1	Homo sapiens (Human)	12	https://www.uniprot.org/uniprotkb/A0A0A0MT89/entry
A0A0B4J1U3	LV136_HUMAN	FALSE vs TRUE	-0.0197193	0.233615	100.743	0.932898	0.972586	NA	IGLV1-36	LV136_HUMAN	reviewed	Immunoglobulin lambda variable 1-36	IGLV1-36	Homo sapiens (Human)	117	https://www.uniprot.org/uniprotkb/A0A0B4J1U3/entry
A0A0B4J1U7	HV601_HUMAN	FALSE vs TRUE	0.395603	0.223151	105.352	0.0791515	0.226214	NA	IGHV6-1	HV601_HUMAN	reviewed	Immunoglobulin heavy variable 6-1	IGHV6-1	Homo sapiens (Human)	121	https://www.uniprot.org/uniprotkb/A0A0B4J1U7/entry
A0A0B4J1V0	HV315_HUMAN	FALSE vs TRUE	0.21668	0.205927	100.152	0.29523	0.525255	NA	IGHV3-15	HV315_HUMAN	reviewed	Immunoglobulin heavy variable 3-15	IGHV3-15	Homo sapiens (Human)	119	https://www.uniprot.org/uniprotkb/A0A0B4J1V0/entry
A0A0B4J1V1	HV321_HUMAN	FALSE vs TRUE	0.103625	0.496221	44.7737	0.835529	0.925438	NA	IGHV3-21	HV321_HUMAN	reviewed	Immunoglobulin heavy variable 3-21	IGHV3-21	Homo sapiens (Human)	117	https://www.uniprot.org/uniprotkb/A0A0B4J1V1/entry
A0A0B4J1V2	HV226_HUMAN	FALSE vs TRUE	0.160573	0.226354	101.703	0.479704	0.700204	NA	IGHV2-26	HV226_HUMAN	reviewed	Immunoglobulin heavy variable 2-26	IGHV2-26	Homo sapiens (Human)	119	https://www.uniprot.org/uniprotkb/A0A0B4J1V2/entry
A0A0B4J1V6	HV373_HUMAN	FALSE vs TRUE	0.219398	0.360427	29.5093	0.547371	0.752396	NA	IGHV3-73	HV373_HUMAN	reviewed	Immunoglobulin heavy variable 3-73	IGHV3-73	Homo sapiens (Human)	119	https://www.uniprot.org/uniprotkb/A0A0B4J1V6/entry
A0A0B4J1X5	HV374_HUMAN	FALSE vs TRUE	-0.964302	0.490212	43.43	0.0555795	0.175561	NA	IGHV3-74	HV374_HUMAN	reviewed	Immunoglobulin heavy variable 3-74	IGHV3-74	Homo sapiens (Human)	117	https://www.uniprot.org/uniprotkb/A0A0B4J1X5/entry
A0A0B4J1X8	HV343_HUMAN	FALSE vs TRUE	-0.0973676	0.171592	99.8839	0.571692	0.772172	NA	IGHV3-43	HV343_HUMAN	reviewed	Immunoglobulin heavy variable 3-43	IGHV3-43	Homo sapiens (Human)	118	https://www.uniprot.org/uniprotkb/A0A0B4J1X8/entry
A0A0B4J1Y8	LV949_HUMAN	FALSE vs TRUE	-0.15941	0.244025	103.203	0.515045	0.718415	NA	IGLV9-49	LV949_HUMAN	reviewed	Immunoglobulin lambda variable 9-49	IGLV9-49	Homo sapiens (Human)	123	https://www.uniprot.org/uniprotkb/A0A0B4J1Y8/entry
A0A0B4J1Y9	HV372_HUMAN	FALSE vs TRUE	-0.113795	0.167595	100.002	0.498716	0.707647	NA	IGHV3-72	HV372_HUMAN	reviewed	Immunoglobulin heavy variable 3-72	IGHV3-72	Homo sapiens (Human)	119	https://www.uniprot.org/uniprotkb/A0A0B4J1Y9/entry
A0A0B4J2H0	HV69D_HUMAN	FALSE vs TRUE	0.341692	0.405914	29.3515	0.406714	0.631885	NA	IGHV1-69D	HV69D_HUMAN	reviewed	Immunoglobulin heavy variable 1-69D	IGHV1-69D	Homo sapiens (Human)	117	https://www.uniprot.org/uniprotkb/A0A0B4J2H0/entry
A0A0C4DH24	KV621_HUMAN	FALSE vs TRUE	0.35356	0.214352	100.057	0.102194	0.268766	NA	IGKV6-21	KV621_HUMAN	reviewed	Immunoglobulin kappa variable 6-21	IGKV6-21	Homo sapiens (Human)	114	https://www.uniprot.org/uniprotkb/A0A0C4DH24/entry
A0A0C4DH25	KVD20_HUMAN	FALSE vs TRUE	-0.192237	0.163831	99.7702	0.243434	0.476492	NA	IGKV3D-20	KVD20_HUMAN	reviewed	Immunoglobulin kappa variable 3D-20	IGKV3D-20	Homo sapiens (Human)	116	https://www.uniprot.org/uniprotkb/A0A0C4DH25/entry
A0A0C4DH29	HV103_HUMAN	FALSE vs TRUE	0.619105	0.259333	86.8341	0.0191425	0.0788229	NA	IGHV1-3	HV103_HUMAN	reviewed	Immunoglobulin heavy variable 1-3	IGHV1-3	Homo sapiens (Human)	117	https://www.uniprot.org/uniprotkb/A0A0C4DH29/entry
A0A0C4DH31	HV118_HUMAN	FALSE vs TRUE	0.117831	0.175131	102.055	0.502583	0.707647	NA	IGHV1-18	HV118_HUMAN	reviewed	Immunoglobulin heavy variable 1-18	IGHV1-18	Homo sapiens (Human)	117	https://www.uniprot.org/uniprotkb/A0A0C4DH31/entry
A0A0C4DH32	HV320_HUMAN	FALSE vs TRUE	0.098157	0.266424	99.1575	0.713343	0.862076	NA	IGHV3-20	HV320_HUMAN	reviewed	Immunoglobulin heavy variable 3-20	IGHV3-20	Homo sapiens (Human)	117	https://www.uniprot.org/uniprotkb/A0A0C4DH32/entry
A0A0C4DH33	HV124_HUMAN	FALSE vs TRUE	-0.445286	0.476776	15.3515	0.364787	0.586795	NA	IGHV1-24	HV124_HUMAN	reviewed	Immunoglobulin heavy variable 1-24	IGHV1-24	Homo sapiens (Human)	117	https://www.uniprot.org/uniprotkb/A0A0C4DH33/entry
A0A0C4DH34	HV428_HUMAN	FALSE vs TRUE	-0.330335	0.180985	99.9941	0.0709552	0.209606	NA	IGHV4-28	HV428_HUMAN	reviewed	Immunoglobulin heavy variable 4-28	IGHV4-28	Homo sapiens (Human)	117	https://www.uniprot.org/uniprotkb/A0A0C4DH34/entry
A0A0C4DH35	HV335_HUMAN	FALSE vs TRUE	-0.0250188	0.199598	100.188	0.900501	0.952165	NA	IGHV3-35	HV335_HUMAN	reviewed	Probable non-functional immunoglobulin heavy variable 3-35	IGHV3-35	Homo sapiens (Human)	117	https://www.uniprot.org/uniprotkb/A0A0C4DH35/entry
A0A0C4DH36	HV338_HUMAN	FALSE vs TRUE	-0.224497	0.177187	99.9978	0.208096	0.431366	NA	IGHV3-38	HV338_HUMAN	reviewed	Probable non-functional immunoglobulin heavy variable 3-38	IGHV3-38	Homo sapiens (Human)	116	https://www.uniprot.org/uniprotkb/A0A0C4DH36/entry
A0A0C4DH38	HV551_HUMAN	FALSE vs TRUE	0.162742	0.171954	99.7149	0.346219	0.566937	NA	IGHV5-51	HV551_HUMAN	reviewed	Immunoglobulin heavy variable 5-51	IGHV5-51	Homo sapiens (Human)	117	https://www.uniprot.org/uniprotkb/A0A0C4DH38/entry
A0A0C4DH43	HV70D_HUMAN	FALSE vs TRUE	0.69068	0.815018	28.3515	0.403846	0.631142	NA	IGHV2-70D	HV70D_HUMAN	reviewed	Immunoglobulin heavy variable 2-70D	IGHV2-70D	Homo sapiens (Human)	119	https://www.uniprot.org/uniprotkb/A0A0C4DH43/entry
A0A0C4DH67	KV108_HUMAN	FALSE vs TRUE	-0.661199	0.653775	15.3515	0.327522	0.552084	NA	IGKV1-8	KV108_HUMAN	reviewed	Immunoglobulin kappa variable 1-8	IGKV1-8	Homo sapiens (Human)	115	https://www.uniprot.org/uniprotkb/A0A0C4DH67/entry
A0A0C4DH68	KV224_HUMAN	FALSE vs TRUE	-0.386217	0.397769	15.3515	0.34662	0.566937	NA	IGKV2-24	KV224_HUMAN	reviewed	Immunoglobulin kappa variable 2-24	IGKV2-24	Homo sapiens (Human)	120	https://www.uniprot.org/uniprotkb/A0A0C4DH68/entry
A0A0G2JS06	LV539_HUMAN	FALSE vs TRUE	-0.247431	0.211841	57.4907	0.247627	0.477169	NA	IGLV5-39	LV539_HUMAN	reviewed	Immunoglobulin lambda variable 5-39	IGLV5-39	Homo sapiens (Human)	123	https://www.uniprot.org/uniprotkb/A0A0G2JS06/entry
A0A0J9YX35	HV64D_HUMAN	FALSE vs TRUE	-0.147883	0.211211	86.1742	0.485709	0.705518	NA	IGHV3-64D	HV64D_HUMAN	reviewed	Immunoglobulin heavy variable 3-64D	IGHV3-64D	Homo sapiens (Human)	117	https://www.uniprot.org/uniprotkb/A0A0J9YX35/entry
A0A0J9YXX1	HV5X1_HUMAN	FALSE vs TRUE	-0.102709	0.401097	29.4641	0.799676	0.905749	NA	IGHV5-10-1	HV5X1_HUMAN	reviewed	Immunoglobulin heavy variable 5-10-1	IGHV5-10-1	Homo sapiens (Human)	117	https://www.uniprot.org/uniprotkb/A0A0J9YXX1/entry
A0M8Q6	IGLC7_HUMAN	FALSE vs TRUE	-5.23235e-05	0.210447	99.6991	0.999802	0.999802	NA	IGLC7	IGLC7_HUMAN	reviewed	Immunoglobulin lambda constant 7 (Ig lambda-7 chain C region)	IGLC7	Homo sapiens (Human)	106	https://www.uniprot.org/uniprotkb/A0M8Q6/entry
A1L4H1	SRCRL_HUMAN	FALSE vs TRUE	-0.0469485	0.242159	15.3515	0.848816	0.932113	NA	SSC5D	SRCRL_HUMAN	reviewed	Soluble scavenger receptor cysteine-rich domain-containing protein SSC5D (Soluble scavenger protein with 5 SRCR domains) (SSc5D)	SSC5D	Homo sapiens (Human)	1573	https://www.uniprot.org/uniprotkb/A1L4H1/entry
B9A064	IGLL5_HUMAN	FALSE vs TRUE	-0.0929606	0.268827	100.304	0.730217	0.870139	NA	IGLL5	IGLL5_HUMAN	reviewed	Immunoglobulin lambda-like polypeptide 5 (G lambda-1) (Germline immunoglobulin lambda 1)	IGLL5	Homo sapiens (Human)	214	https://www.uniprot.org/uniprotkb/B9A064/entry
O00151	PDLI1_HUMAN	FALSE vs TRUE	0.105191	0.208134	84.9141	0.614587	0.799365	NA	PDLIM1	PDLI1_HUMAN	reviewed	PDZ and LIM domain protein 1 (C-terminal LIM domain protein 1) (Elfin) (LIM domain protein CLP-36)	PDLIM1 CLIM1 CLP36	Homo sapiens (Human)	329	https://www.uniprot.org/uniprotkb/O00151/entry
O00187	MASP2_HUMAN	FALSE vs TRUE	-0.308536	0.0997186	100.456	0.00255734	0.0203564	NA	MASP2	MASP2_HUMAN	reviewed	Mannan-binding lectin serine protease 2 (EC 3.4.21.104) (MBL-associated serine protease 2) (Mannose-binding protein-associated serine protease 2) (MASP-2) [Cleaved into: Mannan-binding lectin serine protease 2 A chain; Mannan-binding lectin serine protease 2 B chain]	MASP2	Homo sapiens (Human)	686	https://www.uniprot.org/uniprotkb/O00187/entry
O00299	CLIC1_HUMAN	FALSE vs TRUE	0.206823	0.256161	75.2409	0.421984	0.639403	NA	CLIC1	CLIC1_HUMAN	reviewed	Chloride intracellular channel protein 1 (Chloride channel ABP) (Nuclear chloride ion channel 27) (NCC27) (Regulatory nuclear chloride ion channel protein) (hRNCC)	CLIC1 G6 NCC27	Homo sapiens (Human)	241	https://www.uniprot.org/uniprotkb/O00299/entry
O00391	QSOX1_HUMAN	FALSE vs TRUE	-0.272061	0.0902459	99.7079	0.00326272	0.0246563	NA	QSOX1	QSOX1_HUMAN	reviewed	Sulfhydryl oxidase 1 (hQSOX) (EC 1.8.3.2) (Quiescin Q6)	QSOX1 QSCN6 UNQ2520/PRO6013	Homo sapiens (Human)	747	https://www.uniprot.org/uniprotkb/O00391/entry
O00533	NCHL1_HUMAN	FALSE vs TRUE	-0.10788	0.102058	94.4498	0.293185	0.525139	NA	CHL1	NCHL1_HUMAN	reviewed	Neural cell adhesion molecule L1-like protein (Close homolog of L1) [Cleaved into: Processed neural cell adhesion molecule L1-like protein]	CHL1 CALL	Homo sapiens (Human)	1208	https://www.uniprot.org/uniprotkb/O00533/entry
O00592	PODXL_HUMAN	FALSE vs TRUE	-0.45431	0.260656	15.3515	0.101332	0.268766	NA	PODXL	PODXL_HUMAN	reviewed	Podocalyxin (GCTM-2 antigen) (Gp200) (Podocalyxin-like protein 1) (PC) (PCLP-1)	PODXL PCLP PCLP1	Homo sapiens (Human)	558	https://www.uniprot.org/uniprotkb/O00592/entry
O00602	FCN1_HUMAN	FALSE vs TRUE	0.390269	0.576494	26.3515	0.504325	0.708428	NA	FCN1	FCN1_HUMAN	reviewed	Ficolin-1 (Collagen/fibrinogen domain-containing protein 1) (Ficolin-A) (Ficolin-alpha) (M-ficolin)	FCN1 FCNM	Homo sapiens (Human)	326	https://www.uniprot.org/uniprotkb/O00602/entry
O14786	NRP1_HUMAN	FALSE vs TRUE	-0.270916	0.126483	85.6961	0.0350374	0.122323	NA	NRP1	NRP1_HUMAN	reviewed	Neuropilin-1 (Vascular endothelial cell growth factor 165 receptor) (CD antigen CD304)	NRP1 NRP VEGF165R	Homo sapiens (Human)	923	https://www.uniprot.org/uniprotkb/O14786/entry
O14791	APOL1_HUMAN	FALSE vs TRUE	0.06936	0.117463	100.673	0.55619	0.761573	NA	APOL1	APOL1_HUMAN	reviewed	Apolipoprotein L1 (Apolipoprotein L) (Apo-L) (ApoL) (Apolipoprotein L-I) (ApoL-I)	APOL1 APOL	Homo sapiens (Human)	398	https://www.uniprot.org/uniprotkb/O14791/entry
O43493	TGON2_HUMAN	FALSE vs TRUE	-0.790351	0.199459	82.4669	0.000156935	0.0026025	NA	TGOLN2	TGON2_HUMAN	reviewed	Trans-Golgi network integral membrane protein 2 (Trans-Golgi network glycoprotein 46) (TGN38 homolog) (hTGN46) (Trans-Golgi network glycoprotein 48) (hTGN48) (Trans-Golgi network glycoprotein 51) (hTGN51) (Trans-Golgi network protein 2)	TGOLN2 TGN46 TGN51	Homo sapiens (Human)	437	https://www.uniprot.org/uniprotkb/O43493/entry
O43866	CD5L_HUMAN	FALSE vs TRUE	0.353639	0.247912	105.352	0.156689	0.359783	NA	CD5L	CD5L_HUMAN	reviewed	CD5 antigen-like (Apoptosis inhibitor expressed by macrophages) (hAIM) (CT-2) (IgM-associated peptide) (SP-alpha)	CD5L API6 UNQ203/PRO229	Homo sapiens (Human)	347	https://www.uniprot.org/uniprotkb/O43866/entry
O60237	MYPT2_HUMAN	FALSE vs TRUE	-1.29313	0.704374	15.3515	0.0858223	0.23611	NA	PPP1R12B	NA	NA	NA	NA	NA	NA	https://www.uniprot.org/uniprotkb/O60237/entry
O75083	WDR1_HUMAN	FALSE vs TRUE	0.152046	0.29513	29.6723	0.610243	0.797188	NA	WDR1	WDR1_HUMAN	reviewed	WD repeat-containing protein 1 (Actin-interacting protein 1) (AIP1) (NORI-1)	WDR1	Homo sapiens (Human)	606	https://www.uniprot.org/uniprotkb/O75083/entry
O75636	FCN3_HUMAN	FALSE vs TRUE	-0.0659997	0.085764	99.7827	0.443384	0.660101	NA	FCN3	FCN3_HUMAN	reviewed	Ficolin-3 (Collagen/fibrinogen domain-containing lectin 3 p35) (Collagen/fibrinogen domain-containing protein 3) (Hakata antigen)	FCN3 FCNH HAKA1	Homo sapiens (Human)	299	https://www.uniprot.org/uniprotkb/O75636/entry
O75874	IDHC_HUMAN	FALSE vs TRUE	0.147927	0.437279	44.0985	0.736751	0.870971	NA	IDH1	IDHC_HUMAN	reviewed	Isocitrate dehydrogenase [NADP] cytoplasmic (IDH) (IDH1) (EC 1.1.1.42) (Cytosolic NADP-isocitrate dehydrogenase) (IDPc) (NADP(+)-specific ICDH) (Oxalosuccinate decarboxylase)	IDH1 PICD	Homo sapiens (Human)	414	https://www.uniprot.org/uniprotkb/O75874/entry
O75882	ATRN_HUMAN	FALSE vs TRUE	0.144968	0.0626583	99.7714	0.0227401	0.0893147	NA	ATRN	ATRN_HUMAN	reviewed	Attractin (DPPT-L) (Mahogany homolog)	ATRN KIAA0548 MGCA	Homo sapiens (Human)	1429	https://www.uniprot.org/uniprotkb/O75882/entry
O95445	APOM_HUMAN	FALSE vs TRUE	0.1369	0.115871	101.471	0.240173	0.475117	NA	APOM	APOM_HUMAN	reviewed	Apolipoprotein M (Apo-M) (ApoM) (Protein G3a)	APOM G3A NG20 HSPC336	Homo sapiens (Human)	188	https://www.uniprot.org/uniprotkb/O95445/entry
O95479	G6PE_HUMAN	FALSE vs TRUE	-0.349933	0.18342	29.4268	0.0662144	0.20063	NA	H6PD	G6PE_HUMAN	reviewed	GDH/6PGL endoplasmic bifunctional protein [Includes: Hexose-6-phosphate dehydrogenase (Glucose 1-dehydrogenase) (GDH) (EC 1.1.1.47) (Glucose-6-phosphate dehydrogenase) (EC 1.1.1.363); 6-phosphogluconolactonase (6PGL) (EC 3.1.1.31)]	H6PD GDH	Homo sapiens (Human)	791	https://www.uniprot.org/uniprotkb/O95479/entry
O95497	VNN1_HUMAN	FALSE vs TRUE	0.224157	0.249025	49.5173	0.372404	0.596046	NA	VNN1	VNN1_HUMAN	reviewed	Pantetheinase (EC 3.5.1.92) (Pantetheine hydrolase) (Tiff66) (Vascular non-inflammatory molecule 1) (Vanin-1)	VNN1	Homo sapiens (Human)	513	https://www.uniprot.org/uniprotkb/O95497/entry
O95810	CAVN2_HUMAN	FALSE vs TRUE	0.394929	0.292343	59.9205	0.181804	0.39612	NA	CAVIN2	CAVN2_HUMAN	reviewed	Caveolae-associated protein 2 (Cavin-2) (PS-p68) (Phosphatidylserine-binding protein) (Serum deprivation-response protein)	CAVIN2 SDPR	Homo sapiens (Human)	425	https://www.uniprot.org/uniprotkb/O95810/entry
O95954	FTCD_HUMAN	FALSE vs TRUE	-0.640778	0.731305	15.3515	0.39442	0.622933	NA	FTCD	FTCD_HUMAN	reviewed	Formimidoyltransferase-cyclodeaminase (Formiminotransferase-cyclodeaminase) (FTCD) (LCHC1) [Includes: Glutamate formimidoyltransferase (EC 2.1.2.5) (Glutamate formiminotransferase) (Glutamate formyltransferase); Formimidoyltetrahydrofolate cyclodeaminase (EC 4.3.1.4) (Formiminotetrahydrofolate cyclodeaminase)]	FTCD	Homo sapiens (Human)	541	https://www.uniprot.org/uniprotkb/O95954/entry
P00167	CYB5_HUMAN	FALSE vs TRUE	-0.699316	0.681823	15.3515	0.320945	0.55034	NA	CYB5A	CYB5_HUMAN	reviewed	Cytochrome b5 (Microsomal cytochrome b5 type A) (MCB5)	CYB5A CYB5	Homo sapiens (Human)	134	https://www.uniprot.org/uniprotkb/P00167/entry
P00325	ADH1B_HUMAN	FALSE vs TRUE	-1.04001	0.730475	15.3515	0.174527	0.3859	NA	ADH1B	ADH1B_HUMAN	reviewed	All-trans-retinol dehydrogenase [NAD(+)] ADH1B (EC 1.1.1.105) (Alcohol dehydrogenase 1B) (Alcohol dehydrogenase subunit beta)	ADH1B ADH2	Homo sapiens (Human)	375	https://www.uniprot.org/uniprotkb/P00325/entry
P00338	LDHA_HUMAN	FALSE vs TRUE	-0.518336	0.221084	50.748	0.0230032	0.0897575	NA	LDHA	LDHA_HUMAN	reviewed	L-lactate dehydrogenase A chain (LDH-A) (EC 1.1.1.27) (Cell proliferation-inducing gene 19 protein) (LDH muscle subunit) (LDH-M) (Renal carcinoma antigen NY-REN-59)	LDHA PIG19	Homo sapiens (Human)	332	https://www.uniprot.org/uniprotkb/P00338/entry
P00352	AL1A1_HUMAN	FALSE vs TRUE	-0.771007	0.535834	28.0863	0.161233	0.363231	NA	ALDH1A1	AL1A1_HUMAN	reviewed	Aldehyde dehydrogenase 1A1 (EC 1.2.1.19) (EC 1.2.1.28) (EC 1.2.1.3) (EC 1.2.1.36) (3-deoxyglucosone dehydrogenase) (ALDH-E1) (ALHDII) (Aldehyde dehydrogenase family 1 member A1) (Aldehyde dehydrogenase, cytosolic) (Retinal dehydrogenase 1) (RALDH 1) (RalDH1)	ALDH1A1 ALDC ALDH1 PUMB1	Homo sapiens (Human)	501	https://www.uniprot.org/uniprotkb/P00352/entry
P00390	GSHR_HUMAN	FALSE vs TRUE	-0.564281	0.137951	43.3629	0.00018356	0.00280989	NA	GSR	GSHR_HUMAN	reviewed	Glutathione reductase, mitochondrial (GR) (GRase) (EC 1.8.1.7)	GSR GLUR GRD1	Homo sapiens (Human)	522	https://www.uniprot.org/uniprotkb/P00390/entry
P00441	SODC_HUMAN	FALSE vs TRUE	-0.637329	0.24994	100.374	0.0122864	0.0573045	NA	SOD1	SODC_HUMAN	reviewed	Superoxide dismutase [Cu-Zn] (EC 1.15.1.1) (Superoxide dismutase 1) (hSod1)	SOD1	Homo sapiens (Human)	154	https://www.uniprot.org/uniprotkb/P00441/entry
P00450	CERU_HUMAN	FALSE vs TRUE	0.111123	0.0865833	104.977	0.20217	0.423493	NA	CP	CERU_HUMAN	reviewed	Ceruloplasmin (EC 1.16.3.1) (Ferroxidase)	CP	Homo sapiens (Human)	1065	https://www.uniprot.org/uniprotkb/P00450/entry
P00451	FA8_HUMAN	FALSE vs TRUE	-0.847458	0.314806	29.0645	0.0116597	0.055245	NA	F8	FA8_HUMAN	reviewed	Coagulation factor VIII (Antihemophilic factor) (AHF) (Procoagulant component) [Cleaved into: Factor VIIIa heavy chain, 200 kDa isoform; Factor VIIIa heavy chain, 92 kDa isoform; Factor VIII B chain; Factor VIIIa light chain]	F8 F8C	Homo sapiens (Human)	2351	https://www.uniprot.org/uniprotkb/P00451/entry
P00488	F13A_HUMAN	FALSE vs TRUE	0.296224	0.0997752	99.9181	0.00374134	0.0262774	NA	F13A1	F13A_HUMAN	reviewed	Coagulation factor XIII A chain (Coagulation factor XIIIa) (EC 2.3.2.13) (Protein-glutamine gamma-glutamyltransferase A chain) (Transglutaminase A chain)	F13A1 F13A	Homo sapiens (Human)	732	https://www.uniprot.org/uniprotkb/P00488/entry
P00558	PGK1_HUMAN	FALSE vs TRUE	-0.322801	0.250776	79.6167	0.201751	0.423493	NA	PGK1	PGK1_HUMAN	reviewed	Phosphoglycerate kinase 1 (EC 2.7.2.3) (Cell migration-inducing gene 10 protein) (Primer recognition protein 2) (PRP 2)	PGK1 PGKA MIG10 OK/SW-cl.110	Homo sapiens (Human)	417	https://www.uniprot.org/uniprotkb/P00558/entry
P00734	THRB_HUMAN	FALSE vs TRUE	0.054078	0.069078	101.13	0.435542	0.654151	NA	F2	THRB_HUMAN	reviewed	Prothrombin (EC 3.4.21.5) (Coagulation factor II) [Cleaved into: Activation peptide fragment 1; Activation peptide fragment 2; Thrombin light chain; Thrombin heavy chain]	F2	Homo sapiens (Human)	622	https://www.uniprot.org/uniprotkb/P00734/entry
P00736	C1R_HUMAN	FALSE vs TRUE	-0.171204	0.078467	100.842	0.0314428	0.111734	NA	C1R	C1R_HUMAN	reviewed	Complement C1r subcomponent (EC 3.4.21.41) (Complement component 1 subcomponent r) [Cleaved into: Complement C1r subcomponent heavy chain; Complement C1r subcomponent light chain]	C1R	Homo sapiens (Human)	705	https://www.uniprot.org/uniprotkb/P00736/entry
P00738	HPT_HUMAN	FALSE vs TRUE	0.521184	0.193702	101.815	0.00833648	0.0444364	NA	HP	HPT_HUMAN	reviewed	Haptoglobin (Zonulin) [Cleaved into: Haptoglobin alpha chain; Haptoglobin beta chain]	HP	Homo sapiens (Human)	406	https://www.uniprot.org/uniprotkb/P00738/entry
P00739	HPTR_HUMAN	FALSE vs TRUE	0.32294	0.160839	101.221	0.0473244	0.152717	NA	HPR	HPTR_HUMAN	reviewed	Haptoglobin-related protein	HPR	Homo sapiens (Human)	348	https://www.uniprot.org/uniprotkb/P00739/entry
P00740	FA9_HUMAN	FALSE vs TRUE	-0.104898	0.0836146	99.8798	0.212573	0.437607	NA	F9	FA9_HUMAN	reviewed	Coagulation factor IX (EC 3.4.21.22) (Christmas factor) (Plasma thromboplastin component) (PTC) [Cleaved into: Coagulation factor IXa light chain; Coagulation factor IXa heavy chain]	F9	Homo sapiens (Human)	461	https://www.uniprot.org/uniprotkb/P00740/entry
P00742	FA10_HUMAN	FALSE vs TRUE	-0.0779091	0.0782319	99.6521	0.321723	0.55034	NA	F10	FA10_HUMAN	reviewed	Coagulation factor X (EC 3.4.21.6) (Stuart factor) (Stuart-Prower factor) [Cleaved into: Factor X light chain; Factor X heavy chain; Activated factor Xa heavy chain]	F10	Homo sapiens (Human)	488	https://www.uniprot.org/uniprotkb/P00742/entry
P00746	CFAD_HUMAN	FALSE vs TRUE	-0.25401	0.143594	100.022	0.0799517	0.226214	NA	CFD	CFAD_HUMAN	reviewed	Complement factor D (EC 3.4.21.46) (Adipsin) (C3 convertase activator) (Properdin factor D)	CFD DF PFD	Homo sapiens (Human)	253	https://www.uniprot.org/uniprotkb/P00746/entry
P00747	PLMN_HUMAN	FALSE vs TRUE	0.20771	0.0701812	101.346	0.00383511	0.0264966	NA	PLG	PLMN_HUMAN	reviewed	Plasminogen (EC 3.4.21.7) [Cleaved into: Plasmin heavy chain A; Activation peptide; Angiostatin; Plasmin heavy chain A, short form; Plasmin light chain B]	PLG	Homo sapiens (Human)	810	https://www.uniprot.org/uniprotkb/P00747/entry
P00748	FA12_HUMAN	FALSE vs TRUE	0.126084	0.0913304	100.107	0.170498	0.381225	NA	F12	FA12_HUMAN	reviewed	Coagulation factor XII (EC 3.4.21.38) (Hageman factor) (HAF) [Cleaved into: Coagulation factor XIIa heavy chain; Beta-factor XIIa part 1; Coagulation factor XIIa light chain (Beta-factor XIIa part 2)]	F12	Homo sapiens (Human)	615	https://www.uniprot.org/uniprotkb/P00748/entry
P00751	CFAB_HUMAN	FALSE vs TRUE	0.357713	0.0819875	103.293	3.04703e-05	0.00113692	NA	CFB	CFAB_HUMAN	reviewed	Complement factor B (EC 3.4.21.47) (C3/C5 convertase) (Glycine-rich beta glycoprotein) (GBG) (PBF2) (Properdin factor B) [Cleaved into: Complement factor B Ba fragment; Complement factor B Bb fragment]	CFB BF BFD	Homo sapiens (Human)	764	https://www.uniprot.org/uniprotkb/P00751/entry
P00761	TRYP_PIG	FALSE vs TRUE	-0.0787781	0.080886	99.4393	0.332449	0.554392	NA	P00761	TRYP_PIG	reviewed	Trypsin (EC 3.4.21.4)	NA	Sus scrofa (Pig)	231	https://www.uniprot.org/uniprotkb/P00761/entry
P00915	CAH1_HUMAN	FALSE vs TRUE	-0.564889	0.286757	103.709	0.051514	0.165343	NA	CA1	CAH1_HUMAN	reviewed	Carbonic anhydrase 1 (EC 4.2.1.1) (Carbonate dehydratase I) (Carbonic anhydrase B) (CAB) (Carbonic anhydrase I) (CA-I) (Cyanamide hydratase CA1) (EC 4.2.1.69)	CA1	Homo sapiens (Human)	261	https://www.uniprot.org/uniprotkb/P00915/entry
P00918	CAH2_HUMAN	FALSE vs TRUE	-0.27909	0.266629	105.075	0.297622	0.52544	NA	CA2	CAH2_HUMAN	reviewed	Carbonic anhydrase 2 (EC 4.2.1.1) (Carbonate dehydratase II) (Carbonic anhydrase C) (CAC) (Carbonic anhydrase II) (CA-II) (Cyanamide hydratase CA2) (EC 4.2.1.69)	CA2	Homo sapiens (Human)	260	https://www.uniprot.org/uniprotkb/P00918/entry
P00966	ASSY_HUMAN	FALSE vs TRUE	-1.5638	0.627589	15.3515	0.0245995	0.0935171	NA	ASS1	ASSY_HUMAN	reviewed	Argininosuccinate synthase (EC 6.3.4.5) (Citrulline--aspartate ligase)	ASS1 ASS	Homo sapiens (Human)	412	https://www.uniprot.org/uniprotkb/P00966/entry
P00995	ISK1_HUMAN	FALSE vs TRUE	-1.5166	0.390728	90.3515	0.000197145	0.00294239	NA	SPINK1	ISK1_HUMAN	reviewed	Serine protease inhibitor Kazal-type 1 (Pancreatic secretory trypsin inhibitor) (Tumor-associated trypsin inhibitor) (TATI)	SPINK1 PSTI	Homo sapiens (Human)	79	https://www.uniprot.org/uniprotkb/P00995/entry
P01008	ANT3_HUMAN	FALSE vs TRUE	0.0701695	0.08494	101.96	0.410672	0.631885	NA	SERPINC1	ANT3_HUMAN	reviewed	Antithrombin-III (ATIII) (Serpin C1)	SERPINC1 AT3 PRO0309	Homo sapiens (Human)	464	https://www.uniprot.org/uniprotkb/P01008/entry
P01009	A1AT_HUMAN	FALSE vs TRUE	-0.0841556	0.101605	100.569	0.409485	0.631885	NA	SERPINA1	A1AT_HUMAN	reviewed	Alpha-1-antitrypsin (Alpha-1 protease inhibitor) (Alpha-1-antiproteinase) (Serpin A1) [Cleaved into: Short peptide from AAT (SPAAT)]	SERPINA1 AAT PI PRO0684 PRO2209	Homo sapiens (Human)	418	https://www.uniprot.org/uniprotkb/P01009/entry
P01011	AACT_HUMAN	FALSE vs TRUE	-0.345737	0.13014	101.707	0.00916481	0.0475773	NA	SERPINA3	AACT_HUMAN	reviewed	Alpha-1-antichymotrypsin (ACT) (Cell growth-inhibiting gene 24/25 protein) (Serpin A3) [Cleaved into: Alpha-1-antichymotrypsin His-Pro-less]	SERPINA3 AACT GIG24 GIG25	Homo sapiens (Human)	423	https://www.uniprot.org/uniprotkb/P01011/entry
P01019	ANGT_HUMAN	FALSE vs TRUE	-0.518207	0.116669	102.042	2.26824e-05	0.000902761	NA	AGT	ANGT_HUMAN	reviewed	Angiotensinogen (Serpin A8) [Cleaved into: Angiotensin-1 (Angiotensin 1-10) (Angiotensin I) (Ang I); Angiotensin-2 (Angiotensin 1-8) (Angiotensin II) (Ang II); Angiotensin-3 (Angiotensin 2-8) (Angiotensin III) (Ang III) (Des-Asp[1]-angiotensin II); Angiotensin-4 (Angiotensin 3-8) (Angiotensin IV) (Ang IV); Angiotensin 1-9; Angiotensin 1-7; Angiotensin 1-5; Angiotensin 1-4]	AGT SERPINA8	Homo sapiens (Human)	485	https://www.uniprot.org/uniprotkb/P01019/entry
P01023	A2MG_HUMAN	FALSE vs TRUE	0.0157721	0.125025	104.404	0.899854	0.952165	NA	A2M	A2MG_HUMAN	reviewed	Alpha-2-macroglobulin (Alpha-2-M) (C3 and PZP-like alpha-2-macroglobulin domain-containing protein 5)	A2M CPAMD5 FWP007	Homo sapiens (Human)	1474	https://www.uniprot.org/uniprotkb/P01023/entry
P01024	CO3_HUMAN	FALSE vs TRUE	0.216652	0.0784972	100.646	0.00686899	0.0379702	NA	C3	CO3_HUMAN	reviewed	Complement C3 (C3 and PZP-like alpha-2-macroglobulin domain-containing protein 1) [Cleaved into: Complement C3 beta chain; C3-beta-c (C3bc); Complement C3 alpha chain; C3a anaphylatoxin; Acylation stimulating protein (ASP) (C3adesArg); Complement C3b alpha' chain; Complement C3c alpha' chain fragment 1; Complement C3dg fragment; Complement C3g fragment; Complement C3d fragment; Complement C3f fra…	C3 CPAMD1	Homo sapiens (Human)	1663	https://www.uniprot.org/uniprotkb/P01024/entry
P01031	CO5_HUMAN	FALSE vs TRUE	-0.0882723	0.0791181	101.218	0.267191	0.495381	NA	C5	CO5_HUMAN	reviewed	Complement C5 (C3 and PZP-like alpha-2-macroglobulin domain-containing protein 4) [Cleaved into: Complement C5 beta chain; Complement C5 alpha chain; C5a anaphylatoxin; Complement C5 alpha' chain]	C5 CPAMD4	Homo sapiens (Human)	1676	https://www.uniprot.org/uniprotkb/P01031/entry
P01033	TIMP1_HUMAN	FALSE vs TRUE	-0.279817	0.279401	57.9526	0.320754	0.55034	NA	TIMP1	TIMP1_HUMAN	reviewed	Metalloproteinase inhibitor 1 (Erythroid-potentiating activity) (EPA) (Fibroblast collagenase inhibitor) (Collagenase inhibitor) (Tissue inhibitor of metalloproteinases 1) (TIMP-1)	TIMP1 CLGI TIMP	Homo sapiens (Human)	207	https://www.uniprot.org/uniprotkb/P01033/entry
P01034	CYTC_HUMAN	FALSE vs TRUE	-0.532388	0.156777	99.8473	0.000983173	0.00931674	NA	CST3	CYTC_HUMAN	reviewed	Cystatin-C (Cystatin-3) (Gamma-trace) (Neuroendocrine basic polypeptide) (Post-gamma-globulin)	CST3	Homo sapiens (Human)	146	https://www.uniprot.org/uniprotkb/P01034/entry
P01042	KNG1_HUMAN	FALSE vs TRUE	0.185849	0.054435	100.451	0.000924006	0.00902005	NA	KNG1	KNG1_HUMAN	reviewed	Kininogen-1 (Alpha-2-thiol proteinase inhibitor) (Fitzgerald factor) (High molecular weight kininogen) (HMWK) (Williams-Fitzgerald-Flaujeac factor) [Cleaved into: Kininogen-1 heavy chain; T-kinin (Ile-Ser-Bradykinin); Bradykinin (Kallidin I); Lysyl-bradykinin (Kallidin II); Kininogen-1 light chain; Low molecular weight growth-promoting factor]	KNG1 BDK KNG	Homo sapiens (Human)	644	https://www.uniprot.org/uniprotkb/P01042/entry
P01344	IGF2_HUMAN	FALSE vs TRUE	0.0382072	0.109099	100.281	0.726918	0.86794	NA	IGF2	IGF2_HUMAN	reviewed	Insulin-like growth factor II (IGF-II) (Somatomedin-A) (T3M-11-derived growth factor) [Cleaved into: Insulin-like growth factor II; Insulin-like growth factor II Ala-25 Del; Preptin]	IGF2 PP1446	Homo sapiens (Human)	180	https://www.uniprot.org/uniprotkb/P01344/entry
P01591	IGJ_HUMAN	FALSE vs TRUE	0.186576	0.276641	103.068	0.501545	0.707647	NA	JCHAIN	IGJ_HUMAN	reviewed	Immunoglobulin J chain (Joining chain of multimeric IgA and IgM)	JCHAIN IGCJ IGJ	Homo sapiens (Human)	159	https://www.uniprot.org/uniprotkb/P01591/entry
P01599	KV117_HUMAN	FALSE vs TRUE	-0.0263853	0.185248	99.9044	0.887025	0.950462	NA	IGKV1-17	KV117_HUMAN	reviewed	Immunoglobulin kappa variable 1-17 (Ig kappa chain V-I region Gal) (Ig kappa chain V-I region WEA)	IGKV1-17	Homo sapiens (Human)	117	https://www.uniprot.org/uniprotkb/P01599/entry
P01601	KVD16_HUMAN	FALSE vs TRUE	-0.124905	0.240427	101.179	0.604538	0.793058	NA	IGKV1D-16	KVD16_HUMAN	reviewed	Immunoglobulin kappa variable 1D-16 (Ig kappa chain V-I region HK146) (Ig kappa chain V-I region HK189)	IGKV1D-16	Homo sapiens (Human)	117	https://www.uniprot.org/uniprotkb/P01601/entry
P01602	KV105_HUMAN	FALSE vs TRUE	-0.0376106	0.171557	100.425	0.826915	0.922867	NA	IGKV1-5	KV105_HUMAN	reviewed	Immunoglobulin kappa variable 1-5 (Ig kappa chain V-I region CAR) (Ig kappa chain V-I region EU) (Ig kappa chain V-I region HK102) (Ig kappa chain V-I region Kue)	IGKV1-5	Homo sapiens (Human)	117	https://www.uniprot.org/uniprotkb/P01602/entry
P01619	KV320_HUMAN	FALSE vs TRUE	0.055694	0.182389	101.657	0.760717	0.887008	NA	IGKV3-20	KV320_HUMAN	reviewed	Immunoglobulin kappa variable 3-20 (Ig kappa chain V-III region B6) (Ig kappa chain V-III region GOL) (Ig kappa chain V-III region HAH) (Ig kappa chain V-III region HIC) (Ig kappa chain V-III region IARC/BL41) (Ig kappa chain V-III region NG9) (Ig kappa chain V-III region SIE) (Ig kappa chain V-III region Ti) (Ig kappa chain V-III region WOL)	IGKV3-20	Homo sapiens (Human)	116	https://www.uniprot.org/uniprotkb/P01619/entry
P01699	LV144_HUMAN	FALSE vs TRUE	0.149541	0.268174	98.9015	0.57836	0.77766	NA	IGLV1-44	LV144_HUMAN	reviewed	Immunoglobulin lambda variable 1-44 (Ig lambda chain V-I region MEM) (Ig lambda chain V-I region VOR)	IGLV1-44	Homo sapiens (Human)	117	https://www.uniprot.org/uniprotkb/P01699/entry
P01700	LV147_HUMAN	FALSE vs TRUE	0.260025	0.199015	104.754	0.194224	0.415597	NA	IGLV1-47	LV147_HUMAN	reviewed	Immunoglobulin lambda variable 1-47 (Ig lambda chain V-I region HA) (Ig lambda chain V-I region WAH)	IGLV1-47	Homo sapiens (Human)	117	https://www.uniprot.org/uniprotkb/P01700/entry
P01701	LV151_HUMAN	FALSE vs TRUE	-0.0362003	0.225253	103.065	0.872637	0.940368	NA	IGLV1-51	LV151_HUMAN	reviewed	Immunoglobulin lambda variable 1-51 (Ig lambda chain V-I region BL2) (Ig lambda chain V-I region EPS) (Ig lambda chain V-I region NEW) (Ig lambda chain V-I region NIG-64)	IGLV1-51	Homo sapiens (Human)	117	https://www.uniprot.org/uniprotkb/P01701/entry
P01703	LV140_HUMAN	FALSE vs TRUE	0.0662681	0.161223	100.792	0.681921	0.839395	NA	IGLV1-40	LV140_HUMAN	reviewed	Immunoglobulin lambda variable 1-40 (Ig lambda chain V-I region NEWM)	IGLV1-40	Homo sapiens (Human)	118	https://www.uniprot.org/uniprotkb/P01703/entry
P01704	LV214_HUMAN	FALSE vs TRUE	0.155327	0.228247	99.3875	0.497758	0.707647	NA	IGLV2-14	LV214_HUMAN	reviewed	Immunoglobulin lambda variable 2-14 (Ig lambda chain V-II region NIG-84) (Ig lambda chain V-II region TOG) (Ig lambda chain V-II region VIL)	IGLV2-14	Homo sapiens (Human)	120	https://www.uniprot.org/uniprotkb/P01704/entry
P01705	LV223_HUMAN	FALSE vs TRUE	0.111131	0.33192	87.6107	0.738567	0.871392	NA	IGLV2-23	LV223_HUMAN	reviewed	Immunoglobulin lambda variable 2-23 (Ig lambda chain V-II region NEI)	IGLV2-23	Homo sapiens (Human)	113	https://www.uniprot.org/uniprotkb/P01705/entry
P01706	LV211_HUMAN	FALSE vs TRUE	-0.0138098	0.231734	101.168	0.952597	0.978831	NA	IGLV2-11	LV211_HUMAN	reviewed	Immunoglobulin lambda variable 2-11 (Ig gamma lambda chain V-II region DOT) (Ig lambda chain V-II region BOH) (Ig lambda chain V-II region BUR) (Ig lambda chain V-II region NIG-58) (Ig lambda chain V-II region TRO) (Ig lambda chain V-II region WIN)	IGLV2-11	Homo sapiens (Human)	119	https://www.uniprot.org/uniprotkb/P01706/entry
P01709	LV208_HUMAN	FALSE vs TRUE	-0.0178543	0.224414	100.607	0.936746	0.972586	NA	IGLV2-8	LV208_HUMAN	reviewed	Immunoglobulin lambda variable 2-8 (Ig lambda chain V-II region BO) (Ig lambda chain V-II region MGC)	IGLV2-8	Homo sapiens (Human)	118	https://www.uniprot.org/uniprotkb/P01709/entry
P01714	LV319_HUMAN	FALSE vs TRUE	0.0949442	0.263007	102.847	0.718844	0.865222	NA	IGLV3-19	LV319_HUMAN	reviewed	Immunoglobulin lambda variable 3-19 (Ig lambda chain V-III region SH)	IGLV3-19	Homo sapiens (Human)	112	https://www.uniprot.org/uniprotkb/P01714/entry
P01715	LV301_HUMAN	FALSE vs TRUE	0.101448	0.186916	101.421	0.588495	0.782214	NA	IGLV3-1	LV301_HUMAN	reviewed	Immunoglobulin lambda variable 3-1 (Ig lambda chain V-IV region Bau) (Ig lambda chain V-IV region MOL) (Ig lambda chain V-IV region X)	IGLV3-1	Homo sapiens (Human)	115	https://www.uniprot.org/uniprotkb/P01715/entry
P01717	LV325_HUMAN	FALSE vs TRUE	0.0034087	0.299028	57.9946	0.990944	0.995949	NA	IGLV3-25	LV325_HUMAN	reviewed	Immunoglobulin lambda variable 3-25 (Ig lambda chain V-IV region Hil)	IGLV3-25	Homo sapiens (Human)	112	https://www.uniprot.org/uniprotkb/P01717/entry
P01718	LV327_HUMAN	FALSE vs TRUE	-0.0461626	0.267555	71.7613	0.863502	0.937293	NA	IGLV3-27	LV327_HUMAN	reviewed	Immunoglobulin lambda variable 3-27 (Ig lambda chain V-IV region Kern)	IGLV3-27	Homo sapiens (Human)	113	https://www.uniprot.org/uniprotkb/P01718/entry
P01721	LV657_HUMAN	FALSE vs TRUE	-0.174428	0.223511	100.705	0.436985	0.654151	NA	IGLV6-57	LV657_HUMAN	reviewed	Immunoglobulin lambda variable 6-57 (Ig lambda chain V-VI region AR) (Ig lambda chain V-VI region EB4) (Ig lambda chain V-VI region NIG-48) (Ig lambda chain V-VI region SUT) (Ig lambda chain V-VI region WLT)	IGLV6-57	Homo sapiens (Human)	117	https://www.uniprot.org/uniprotkb/P01721/entry
P01742	HV169_HUMAN	FALSE vs TRUE	-0.440026	0.281464	100.116	0.121127	0.304784	NA	IGHV1-69	HV169_HUMAN	reviewed	Immunoglobulin heavy variable 1-69 (Ig heavy chain V-I region EU) (Ig heavy chain V-I region SIE) (Ig heavy chain V-I region WOL)	IGHV1-69	Homo sapiens (Human)	117	https://www.uniprot.org/uniprotkb/P01742/entry
P01743	HV146_HUMAN	FALSE vs TRUE	-0.190442	0.226738	86.5559	0.403267	0.631142	NA	IGHV1-46	HV146_HUMAN	reviewed	Immunoglobulin heavy variable 1-46 (Ig heavy chain V-I region DOT) (Ig heavy chain V-I region HG3) (Ig heavy chain V-I region Mot)	IGHV1-46	Homo sapiens (Human)	117	https://www.uniprot.org/uniprotkb/P01743/entry
P01762	HV311_HUMAN	FALSE vs TRUE	0.254254	0.210072	44.2864	0.232578	0.467504	NA	IGHV3-11	HV311_HUMAN	reviewed	Immunoglobulin heavy variable 3-11 (Ig heavy chain V-III region TRO)	IGHV3-11	Homo sapiens (Human)	117	https://www.uniprot.org/uniprotkb/P01762/entry
P01763	HV348_HUMAN	FALSE vs TRUE	0.0362997	0.554347	26.3519	0.948285	0.978831	NA	IGHV3-48	NA	NA	NA	NA	NA	NA	https://www.uniprot.org/uniprotkb/P01763/entry
P01764	HV323_HUMAN	FALSE vs TRUE	0.361392	0.194541	88.547	0.0665405	0.20063	NA	IGHV3-23	HV323_HUMAN	reviewed	Immunoglobulin heavy variable 3-23 (Ig heavy chain V-III region LAY) (Ig heavy chain V-III region POM) (Ig heavy chain V-III region TEI) (Ig heavy chain V-III region TIL) (Ig heavy chain V-III region TUR) (Ig heavy chain V-III region VH26) (Ig heavy chain V-III region WAS) (Ig heavy chain V-III region ZAP)	IGHV3-23	Homo sapiens (Human)	117	https://www.uniprot.org/uniprotkb/P01764/entry
P01766	HV313_HUMAN	FALSE vs TRUE	-0.247127	0.259024	86.711	0.3427	0.563613	NA	IGHV3-13	HV313_HUMAN	reviewed	Immunoglobulin heavy variable 3-13 (Ig heavy chain V-III region BRO)	IGHV3-13	Homo sapiens (Human)	116	https://www.uniprot.org/uniprotkb/P01766/entry
P01780	HV307_HUMAN	FALSE vs TRUE	-0.108763	0.194438	100.768	0.577149	0.77766	NA	IGHV3-7	HV307_HUMAN	reviewed	Immunoglobulin heavy variable 3-7 (Ig heavy chain V-III region GAL) (Ig heavy chain V-III region GAR) (Ig heavy chain V-III region JON)	IGHV3-7	Homo sapiens (Human)	117	https://www.uniprot.org/uniprotkb/P01780/entry
P01782	HV309_HUMAN	FALSE vs TRUE	-1.82594	0.509547	12.3515	0.00359886	0.0255776	NA	IGHV3-9	HV309_HUMAN	reviewed	Immunoglobulin heavy variable 3-9 (Ig heavy chain V-III region DOB)	IGHV3-9	Homo sapiens (Human)	118	https://www.uniprot.org/uniprotkb/P01782/entry
P01817	HV205_HUMAN	FALSE vs TRUE	0.108703	0.258042	72.1665	0.674818	0.835822	NA	IGHV2-5	HV205_HUMAN	reviewed	Immunoglobulin heavy variable 2-5 (Ig heavy chain V-II region HE) (Ig heavy chain V-II region MCE)	IGHV2-5	Homo sapiens (Human)	119	https://www.uniprot.org/uniprotkb/P01817/entry
P01824	HV439_HUMAN	FALSE vs TRUE	0.449395	0.354802	60.3515	0.210162	0.434141	NA	IGHV4-39	HV439_HUMAN	reviewed	Immunoglobulin heavy variable 4-39 (Ig heavy chain V-II region WAH)	IGHV4-39	Homo sapiens (Human)	125	https://www.uniprot.org/uniprotkb/P01824/entry
P01833	PIGR_HUMAN	FALSE vs TRUE	0.0397827	0.228075	105.352	0.861864	0.937293	NA	PIGR	PIGR_HUMAN	reviewed	Polymeric immunoglobulin receptor (PIgR) (Poly-Ig receptor) (Hepatocellular carcinoma-associated protein TB6) [Cleaved into: Secretory component]	PIGR	Homo sapiens (Human)	764	https://www.uniprot.org/uniprotkb/P01833/entry
P01834	IGKC_HUMAN	FALSE vs TRUE	-0.217362	0.20249	105.03	0.285531	0.516551	NA	IGKC	IGKC_HUMAN	reviewed	Immunoglobulin kappa constant (Ig kappa chain C region) (Ig kappa chain C region AG) (Ig kappa chain C region CUM) (Ig kappa chain C region EU) (Ig kappa chain C region OU) (Ig kappa chain C region ROY) (Ig kappa chain C region TI)	IGKC	Homo sapiens (Human)	107	https://www.uniprot.org/uniprotkb/P01834/entry
P01854	IGHE_HUMAN	FALSE vs TRUE	-1.03359	0.49157	47.9448	0.040774	0.135989	NA	IGHE	IGHE_HUMAN	reviewed	Immunoglobulin heavy constant epsilon (Ig epsilon chain C region) (Ig epsilon chain C region ND)	IGHE	Homo sapiens (Human)	546	https://www.uniprot.org/uniprotkb/P01854/entry
P01857	IGHG1_HUMAN	FALSE vs TRUE	-0.107233	0.198809	101.092	0.590812	0.782214	NA	IGHG1	IGHG1_HUMAN	reviewed	Immunoglobulin heavy constant gamma 1 (Ig gamma-1 chain C region) (Ig gamma-1 chain C region EU) (Ig gamma-1 chain C region KOL) (Ig gamma-1 chain C region NIE)	IGHG1	Homo sapiens (Human)	399	https://www.uniprot.org/uniprotkb/P01857/entry
P01859	IGHG2_HUMAN	FALSE vs TRUE	-0.132561	0.200461	103.101	0.509909	0.712918	NA	IGHG2	IGHG2_HUMAN	reviewed	Immunoglobulin heavy constant gamma 2 (Ig gamma-2 chain C region) (Ig gamma-2 chain C region DOT) (Ig gamma-2 chain C region TIL) (Ig gamma-2 chain C region ZIE)	IGHG2	Homo sapiens (Human)	395	https://www.uniprot.org/uniprotkb/P01859/entry
P01860	IGHG3_HUMAN	FALSE vs TRUE	-0.42866	0.258468	105.156	0.100204	0.267061	NA	IGHG3	IGHG3_HUMAN	reviewed	Immunoglobulin heavy constant gamma 3 (HDC) (Heavy chain disease protein) (Ig gamma-3 chain C region)	IGHG3	Homo sapiens (Human)	446	https://www.uniprot.org/uniprotkb/P01860/entry
P01861	IGHG4_HUMAN	FALSE vs TRUE	-0.165025	0.288455	105.352	0.568474	0.769567	NA	IGHG4	IGHG4_HUMAN	reviewed	Immunoglobulin heavy constant gamma 4 (Ig gamma-4 chain C region)	IGHG4	Homo sapiens (Human)	396	https://www.uniprot.org/uniprotkb/P01861/entry
P01871	IGHM_HUMAN	FALSE vs TRUE	0.38678	0.309729	105.352	0.214518	0.440093	NA	IGHM	IGHM_HUMAN	reviewed	Immunoglobulin heavy constant mu (Ig mu chain C region) (Ig mu chain C region BOT) (Ig mu chain C region GAL) (Ig mu chain C region OU)	IGHM	Homo sapiens (Human)	474	https://www.uniprot.org/uniprotkb/P01871/entry
P01876	IGHA1_HUMAN	FALSE vs TRUE	-0.122467	0.284903	105.035	0.66818	0.831049	NA	IGHA1	IGHA1_HUMAN	reviewed	Immunoglobulin heavy constant alpha 1 (Ig alpha-1 chain C region) (Ig alpha-1 chain C region BUR) (Ig alpha-1 chain C region TRO)	IGHA1	Homo sapiens (Human)	398	https://www.uniprot.org/uniprotkb/P01876/entry
P01877	IGHA2_HUMAN	FALSE vs TRUE	-0.233388	0.32229	102.026	0.470629	0.692033	NA	IGHA2	IGHA2_HUMAN	reviewed	Immunoglobulin heavy constant alpha 2 (Ig alpha-2 chain C region) (Ig alpha-2 chain C region BUT) (Ig alpha-2 chain C region LAN)	IGHA2	Homo sapiens (Human)	391	https://www.uniprot.org/uniprotkb/P01877/entry
P01880	IGHD_HUMAN	FALSE vs TRUE	-0.208913	0.304937	102.953	0.494819	0.707647	NA	IGHD	IGHD_HUMAN	reviewed	Immunoglobulin heavy constant delta (Ig delta chain C region) (Ig delta chain C region NIG-65) (Ig delta chain C region WAH)	IGHD	Homo sapiens (Human)	430	https://www.uniprot.org/uniprotkb/P01880/entry
P02042	HBD_HUMAN	FALSE vs TRUE	-0.164003	0.24658	104.185	0.50745	0.711145	NA	HBD	HBD_HUMAN	reviewed	Hemoglobin subunit delta (Delta-globin) (Hemoglobin delta chain)	HBD	Homo sapiens (Human)	147	https://www.uniprot.org/uniprotkb/P02042/entry
P02144	MYG_HUMAN	FALSE vs TRUE	-0.976231	0.234313	103.084	6.4485e-05	0.00170922	NA	MB	MYG_HUMAN	reviewed	Myoglobin	MB	Homo sapiens (Human)	154	https://www.uniprot.org/uniprotkb/P02144/entry
P02549	SPTA1_HUMAN	FALSE vs TRUE	-2.56014	0.871671	15.3515	0.0100023	0.0506048	NA	SPTA1	SPTA1_HUMAN	reviewed	Spectrin alpha chain, erythrocytic 1 (Erythroid alpha-spectrin)	SPTA1 SPTA	Homo sapiens (Human)	2419	https://www.uniprot.org/uniprotkb/P02549/entry
P02647	APOA1_HUMAN	FALSE vs TRUE	0.294033	0.140027	101.474	0.0382239	0.129657	NA	APOA1	APOA1_HUMAN	reviewed	Apolipoprotein A-I (Apo-AI) (ApoA-I) (Apolipoprotein A1) [Cleaved into: Proapolipoprotein A-I (ProapoA-I); Truncated apolipoprotein A-I (Apolipoprotein A-I(1-242))]	APOA1	Homo sapiens (Human)	267	https://www.uniprot.org/uniprotkb/P02647/entry
P02649	APOE_HUMAN	FALSE vs TRUE	-0.182397	0.122255	101.586	0.138814	0.332819	NA	APOE	APOE_HUMAN	reviewed	Apolipoprotein E (Apo-E)	APOE	Homo sapiens (Human)	317	https://www.uniprot.org/uniprotkb/P02649/entry
P02652	APOA2_HUMAN	FALSE vs TRUE	0.267342	0.152267	100.753	0.0821716	0.230263	NA	APOA2	APOA2_HUMAN	reviewed	Apolipoprotein A-II (Apo-AII) (ApoA-II) (Apolipoprotein A2) [Cleaved into: Proapolipoprotein A-II (ProapoA-II); Truncated apolipoprotein A-II (Apolipoprotein A-II(1-76))]	APOA2	Homo sapiens (Human)	100	https://www.uniprot.org/uniprotkb/P02652/entry
P02654	APOC1_HUMAN	FALSE vs TRUE	0.209983	0.124775	100.264	0.095508	0.258834	NA	APOC1	APOC1_HUMAN	reviewed	Apolipoprotein C-I (Apo-CI) (ApoC-I) (Apolipoprotein C1) [Cleaved into: Truncated apolipoprotein C-I]	APOC1	Homo sapiens (Human)	83	https://www.uniprot.org/uniprotkb/P02654/entry
P02655	APOC2_HUMAN	FALSE vs TRUE	0.21966	0.167511	101.388	0.192711	0.415338	NA	APOC2	APOC2_HUMAN	reviewed	Apolipoprotein C-II (Apo-CII) (ApoC-II) (Apolipoprotein C2) [Cleaved into: Proapolipoprotein C-II (ProapoC-II)]	APOC2 APC2	Homo sapiens (Human)	101	https://www.uniprot.org/uniprotkb/P02655/entry
P02656	APOC3_HUMAN	FALSE vs TRUE	-0.00239101	0.193703	100.384	0.990176	0.995949	NA	APOC3	APOC3_HUMAN	reviewed	Apolipoprotein C-III (Apo-CIII) (ApoC-III) (Apolipoprotein C3)	APOC3	Homo sapiens (Human)	99	https://www.uniprot.org/uniprotkb/P02656/entry
P02671	FIBA_HUMAN	FALSE vs TRUE	0.140835	0.132125	102.317	0.288968	0.520048	NA	FGA	FIBA_HUMAN	reviewed	Fibrinogen alpha chain [Cleaved into: Fibrinopeptide A; Fibrinogen alpha chain]	FGA	Homo sapiens (Human)	866	https://www.uniprot.org/uniprotkb/P02671/entry
P02675	FIBB_HUMAN	FALSE vs TRUE	0.15177	0.131745	101.723	0.252023	0.481669	NA	FGB	FIBB_HUMAN	reviewed	Fibrinogen beta chain [Cleaved into: Fibrinopeptide B; Fibrinogen beta chain]	FGB	Homo sapiens (Human)	491	https://www.uniprot.org/uniprotkb/P02675/entry
P02679	FIBG_HUMAN	FALSE vs TRUE	0.159964	0.137264	102.728	0.246568	0.477169	NA	FGG	FIBG_HUMAN	reviewed	Fibrinogen gamma chain	FGG PRO2061	Homo sapiens (Human)	453	https://www.uniprot.org/uniprotkb/P02679/entry
P02686	MBP_HUMAN	FALSE vs TRUE	0.0622745	0.305394	42.5847	0.839391	0.927993	NA	MBP	MBP_HUMAN	reviewed	Myelin basic protein (MBP) (Myelin A1 protein) (Myelin membrane encephalitogenic protein)	MBP	Homo sapiens (Human)	304	https://www.uniprot.org/uniprotkb/P02686/entry
P02724	GLPA_HUMAN	FALSE vs TRUE	-1.69231	0.953705	15.3515	0.0958164	0.258834	NA	GYPA	GLPA_HUMAN	reviewed	Glycophorin-A (MN sialoglycoprotein) (PAS-2) (Sialoglycoprotein alpha) (CD antigen CD235a)	GYPA GPA	Homo sapiens (Human)	150	https://www.uniprot.org/uniprotkb/P02724/entry
P02730	B3AT_HUMAN	FALSE vs TRUE	-0.150025	0.278071	86.1272	0.590919	0.782214	NA	SLC4A1	B3AT_HUMAN	reviewed	Band 3 anion transport protein (Anion exchange protein 1) (AE 1) (Anion exchanger 1) (Solute carrier family 4 member 1) (CD antigen CD233)	SLC4A1 AE1 DI EPB3	Homo sapiens (Human)	911	https://www.uniprot.org/uniprotkb/P02730/entry
P02741	CRP_HUMAN	FALSE vs TRUE	-0.690812	0.289113	104.792	0.0186625	0.0788229	NA	CRP	CRP_HUMAN	reviewed	C-reactive protein [Cleaved into: C-reactive protein(1-205)]	CRP PTX1	Homo sapiens (Human)	224	https://www.uniprot.org/uniprotkb/P02741/entry
P02743	SAMP_HUMAN	FALSE vs TRUE	0.0467797	0.117847	100.167	0.692246	0.84341	NA	APCS	SAMP_HUMAN	reviewed	Serum amyloid P-component (SAP) (9.5S alpha-1-glycoprotein) [Cleaved into: Serum amyloid P-component(1-203)]	APCS PTX2	Homo sapiens (Human)	223	https://www.uniprot.org/uniprotkb/P02743/entry
P02745	C1QA_HUMAN	FALSE vs TRUE	-0.0955988	0.0965611	99.6494	0.324555	0.552084	NA	C1QA	C1QA_HUMAN	reviewed	Complement C1q subcomponent subunit A	C1QA	Homo sapiens (Human)	245	https://www.uniprot.org/uniprotkb/P02745/entry
[truncated: 423 more rows]
