# Supplementary material for: Multi-omic signatures of host response associated with presence, type, and outcome of enterococcal bacteremia
Source: mSystems. 2025 Jan 21;10(2):e01471-24. doi: 10.1128/msystems.01471-24 (PMC11834471; doi:10.1128/msystems.01471-24)
Supplement: Table S2 — Metabolite comparisons between groups. [file msystems.01471-24-s0004.xlsx]

## Sheet: Infected_vs_Healthy
row_id	name	log2FC (Infected / Healthy)	pvalue	adj.pvalue	annotated
RID_10006	NA	0.16578100783378386	4.15e-6	1.4479825834542816e-5	FALSE
RID_10038	NA	-0.0383893	0.346	0.4298625322997416	FALSE
RID_10044	NA	0.6106002543252337	2.97e-38	7.90916e-36	FALSE
RID_10053	putative lys-c8:1	0.247752	6.02e-13	4.792079470198675e-12	TRUE
RID_10076	NA	0.4195504183763454	5.37e-13	4.317551839464884e-12	FALSE
RID_10086	NA	-0.0894173	3.71e-9	1.9558859649122804e-8	FALSE
RID_1016	NA	0.23357127905061617	0.02	0.035934230194319884	FALSE
RID_10162	NA	0.017819151045291488	0.651	0.720536	FALSE
RID_10175	amantadine	6.324091395269837e-4	0.983	0.9895862646566164	TRUE
RID_10205	NA	0.0693766	0.0639	0.0998801	FALSE
RID_1022	NA	-0.00511821	0.444	0.5278813056379822	FALSE
RID_10230	NA	0.17925116425232135	1.56e-13	1.3941412639405204e-12	FALSE
RID_10260	NA	-0.158978	6e-5	1.7253588516746412e-4	FALSE
RID_1028	NA	0.1796239569871366	3.81e-4	9.600880503144655e-4	FALSE
RID_10295	NA	-0.0139771	0.835	0.8693546990038978	FALSE
RID_10301	NA	0.6102847222404169	1.64e-29	9.616e-28	FALSE
RID_10312	NA	-0.0360605	0.314	0.3947991631799163	FALSE
RID_10332	octanoylcarnitine	0.16671678862476283	1.38e-4	3.7613605442176875e-4	TRUE
RID_10336	NA	0.5879629296770272	6.5e-36	8.224210526315789e-34	FALSE
RID_1035	NA	-0.159722	0.00426	0.00881329	FALSE
RID_10361	NA	0.012161837280367413	0.72	0.7775741239892182	FALSE
RID_1037	NA	0.44822960745894025	8.02e-6	2.6889930264993024e-5	FALSE
RID_10383	NA	-0.0195306	0.648	0.7178764976958525	FALSE
RID_10386	azelaic acid	0.0937366	0.00463	0.00950514	TRUE
RID_1044	NA	-0.555905	3.22e-60	7.74088e-57	FALSE
RID_1045	NA	0.3632052338080307	4.9e-16	6.040820512820513e-15	FALSE
RID_10455	traumatic acid	-0.0525908	0.109	0.15929240121580548	TRUE
RID_10460	NA	-0.0219726	0.0858	0.1291566687539136	FALSE
RID_1047	NA	0.21630520682226825	1.59e-18	2.7302571428571427e-17	FALSE
RID_10480	NA	-0.0540728	0.11	0.1601695941853422	FALSE
RID_10487	NA	-0.0665551	5.94e-4	0.00144532	FALSE
RID_1049	methionine	-0.029043	0.00872	0.016919192897497982	TRUE
RID_10498	NA	-0.0745615	0.0518	0.0835753	FALSE
RID_1055	NA	0.11782671947471297	6.96e-8	3.1042374768089054e-7	FALSE
RID_1058	NA	0.013769204863107044	0.761	0.8109237588652483	FALSE
RID_10599	NA	0.5535843643336829	1.08e-31	8.113499999999999e-30	FALSE
RID_10613	NA	-0.10747	0.0757	0.11583882877148313	FALSE
RID_1062	NA	0.2927844585011397	1.12e-14	1.1706434782608695e-13	FALSE
RID_10624	NA	-0.0795126	0.0103	0.019651746031746034	FALSE
RID_1066	NA	-0.183294	6.89e-17	9.743270588235293e-16	FALSE
RID_10661	NA	-0.00670384	0.865	0.8959327875915554	FALSE
RID_1067	NA	-0.19037	4.77e-21	1.146708e-19	FALSE
RID_10690	NA	-0.0613699	5.25e-9	2.7141935483870967e-8	FALSE
RID_10703	NA	-0.726034	1e-16	1.3816091954022989e-15	FALSE
RID_10705	NA	-0.729022	9.53e-14	8.845606177606177e-13	FALSE
RID_10747	NA	-0.670886	3.14e-17	4.631018404907975e-16	FALSE
RID_10782	NA	-0.0263999	0.585	0.6611847672778561	FALSE
RID_10791	NA	-0.146531	1.87e-4	4.98390243902439e-4	FALSE
RID_10807	NA	0.00694628	0.793	0.837598	FALSE
RID_10813	NA	-0.236897	1.3e-10	8.075452196382428e-10	FALSE
RID_10819	pentapropylene glycol	-0.207332	1.24e-10	7.722694300518136e-10	TRUE
RID_10841	NA	-0.0814598	0.0307	0.052454015636105196	FALSE
RID_10850	NA	-0.103459	8.09e-6	2.7086852367688026e-5	FALSE
RID_10852	NA	0.5264453689181224	1.9299999999999998e-32	1.599903448275862e-30	FALSE
RID_10860	NA	-0.0731497	0.0543	0.0869668	FALSE
RID_10861	NA	0.41496472325514827	1.13e-21	2.8297083333333335e-20	FALSE
RID_10878	NA	-0.128477	0.0104	0.019779746835443035	FALSE
RID_1089	NA	-0.609506	8.289999999999999e-57	9.964579999999998e-54	FALSE
RID_10912	NA	-0.241104	1.21e-9	6.796355140186916e-9	FALSE
RID_10949	NA	0.015194509677984087	0.403	0.49078622087132734	FALSE
RID_10960	NA	-0.00981156	0.829	0.8649809027777776	FALSE
RID_1098	NA	-0.0729855	0.0106	0.0200965	FALSE
RID_10997	NA	0.49487434955144644	3.4600000000000003e-29	1.9343813953488374e-27	FALSE
RID_11000	NA	0.028299653116295276	0.467	0.5497884427032321	FALSE
RID_11005	NA	-0.0204111	0.222	0.29469243511871895	FALSE
RID_11027	NA	-0.0170024	0.709	0.7691498194945848	FALSE
RID_11044	NA	-0.104342	7.31e-4	0.00174858	FALSE
RID_11093	NA	0.1228796773153686	1.4e-4	3.8072398190045246e-4	FALSE
RID_11105	NA	-0.108515	0.00185	0.00411035	FALSE
RID_11138	NA	-0.0920491	0.00649	0.012904846980976013	FALSE
RID_11180	NA	-0.106014	2.07e-5	6.412731958762887e-5	FALSE
RID_11189	NA	0.0367739	0.319	0.4000396452790819	FALSE
RID_11196	NA	-0.155488	0.00223	0.00485151	FALSE
RID_11239	NA	-0.0548842	0.108	0.15802312842361535	FALSE
RID_11248	NA	-0.105255	5.4e-7	2.1281311475409834e-6	FALSE
RID_11271	NA	-0.0605468	0.033	0.055907	FALSE
RID_11301	NA	-0.0702445	0.00493	0.010077993197278912	FALSE
RID_11311	NA	-0.170629	3.52e-5	1.052497512437811e-4	FALSE
RID_11332	NA	-0.810971	6.53e-14	6.204790513833991e-13	FALSE
RID_11344	NA	0.5367753083863134	1.6800000000000001e-29	9.616000000000002e-28	FALSE
RID_11361	NA	0.0818707	0.0176	0.0319324	FALSE
RID_11370	NA	0.029206338464300527	0.353	0.4372035033487892	FALSE
RID_11375	NA	-0.0214031	0.402	0.48981652306132795	FALSE
RID_11392	putative lys-c8:1	0.2195584489624086	3.93e-11	2.574310626702998e-10	TRUE
RID_11414	NA	0.00834187	0.777	0.825048	FALSE
RID_11425	NA	0.0163691	0.592	0.6665892271662763	FALSE
RID_11427	NA	0.0157458	0.537	0.614152	FALSE
RID_11428	NA	0.00254645	0.95	0.9628161888701517	FALSE
RID_11431	NA	0.015030776740275253	0.637	0.7089574074074074	FALSE
RID_11441	NA	0.023192267559342256	0.621	0.693075	FALSE
RID_11476	NA	0.016201715162204793	0.538	0.6147110266159697	FALSE
RID_11500	NA	0.0834804	0.0382	0.063995	FALSE
RID_11505	NA	0.031028945391990595	0.466	0.5488799608035277	FALSE
RID_11530	mycophenolic acid	0.11655351516898414	0.0261	0.0455329	TRUE
RID_11648	NA	0.0915961	0.00597	0.011969874895746453	FALSE
RID_11651	NA	0.18939925182839562	0.00434	0.00897107	FALSE
RID_11663	NA	0.4548935573240716	1.0600000000000001e-21	2.7108936170212766e-20	FALSE
RID_11668	NA	0.12987752215330267	1.71e-4	4.5879910714285716e-4	FALSE
RID_11670	NA	0.46029789748241906	6.83e-16	8.209659999999999e-15	FALSE
RID_11687	NA	0.00358632	0.915	0.9384215017064848	FALSE
RID_11694	NA	0.016049296151382432	0.604	0.6778786181139123	FALSE
RID_1171	NA	-0.0424542	0.00364	0.00768267	FALSE
RID_1172	NA	-0.0282549	0.0337	0.0570125	FALSE
RID_11725	NA	-0.101372	5.39e-5	1.566814993954051e-4	FALSE
RID_11737	NA	-0.00874313	0.869	0.8993009040034439	FALSE
RID_1174	l-tyrosine	-0.0196371	0.023	0.040836	TRUE
RID_11740	NA	-0.0146706	0.627	0.6991224489795919	FALSE
RID_1175	NA	-0.0201688	0.057	0.0905671	FALSE
RID_11753	NA	0.18835651979536508	7.45e-7	2.8701602564102565e-6	FALSE
RID_11759	NA	0.38243486842057756	9.48e-19	1.6722715328467156e-17	FALSE
RID_1176	NA	-0.019398	0.0812	0.12339115044247786	FALSE
RID_11767	NA	-0.0840677	0.00969	0.018591189146049483	FALSE
RID_11772	NA	0.00931345	0.803	0.8433429445172566	FALSE
RID_11773	NA	0.10664920264517554	0.00167	0.00374853	FALSE
RID_11787	NA	-0.047147	0.0281	0.0485639	FALSE
RID_11795	NA	0.44521306770918095	1.0900000000000001e-21	2.758273684210527e-20	FALSE
RID_11802	NA	-0.033053	0.175	0.23944223107569718	FALSE
RID_11810	NA	0.00261394	0.964	0.9733120537589249	FALSE
RID_11818	azelaic acid	0.0778239	0.0307	0.052454015636105196	TRUE
RID_11873	NA	-0.128705	0.0143	0.026302371843917368	FALSE
RID_11874	NA	0.19461578760531761	3.9e-6	1.36471615720524e-5	FALSE
RID_11894	NA	-0.0324032	0.0996	0.1472560885608856	FALSE
RID_1190	NA	0.4272051556341664	1.66e-19	3.2710163934426228e-18	FALSE
RID_11948	NA	0.3897835350881519	2.2199999999999997e-23	7.179946666666666e-22	FALSE
RID_11955	NA	0.24043233132558373	5.53e-8	2.5083245283018867e-7	FALSE
RID_11973	NA	-0.0748755	0.00412	0.00857531	FALSE
RID_1198	NA	0.0299138	0.0826	0.12528100946372242	FALSE
RID_11986	NA	-0.0493026	0.285	0.3644361702127659	FALSE
RID_12001	NA	0.0337883	0.407	0.49465520728008083	FALSE
RID_12016	NA	0.2012139810695627	3.59e-4	9.08458947368421e-4	FALSE
RID_12017	NA	0.0573379	0.0829	0.1255775677378702	FALSE
RID_12022	NA	-0.097865	0.001	0.0023272	FALSE
RID_12024	NA	-0.00670892	0.896	0.922082	FALSE
RID_12039	NA	0.0808887	0.0595	0.0941659	FALSE
RID_12054	NA	-0.700032	1.35e-12	1.0435369774919613e-11	FALSE
RID_12081	NA	-0.0347258	0.431	0.5165124626121635	FALSE
RID_1210	NA	-0.208283	3.91e-18	6.308483221476509e-17	FALSE
RID_12103	NA	-0.0220299	0.198	0.2668116591928251	FALSE
RID_12113	NA	0.40311773106883786	1.15e-15	1.3485853658536584e-14	FALSE
RID_1212	NA	0.19822996761309805	2.04e-12	1.5183157894736844e-11	FALSE
RID_12125	NA	0.013575754415722287	0.748	0.7999074733096085	FALSE
RID_1214	NA	0.4171292965670602	3.06e-18	4.970432432432432e-17	FALSE
RID_12164	NA	-0.83181	1.02e-28	5.330608695652174e-27	FALSE
RID_12201	NA	0.5011756937426699	3.77e-22	1.0298954545454545e-20	FALSE
RID_1224	NA	0.604208	2.62e-9	1.4090559284116333e-8	FALSE
RID_12244	NA	-0.936321	9.329999999999999e-23	2.7690518518518516e-21	FALSE
RID_12250	NA	-0.0300747	0.00196	0.00431883	FALSE
RID_12276	NA	0.5527117873226853	3.89e-16	4.947915343915344e-15	FALSE
RID_12285	NA	0.0390911	0.3	0.3807814149947201	FALSE
RID_12297	NA	-0.466847	3.61e-17	5.259660606060606e-16	FALSE
RID_12312	taurocholic acid	0.3140541880770042	2.01e-7	8.492161687170475e-7	TRUE
RID_12352	NA	-0.0743909	0.336	0.41852020725388606	FALSE
RID_12374	NA	-0.0909738	1.7e-6	6.297072419106318e-6	FALSE
RID_12398	NA	-0.0750246	0.23	0.30296986301369866	FALSE
RID_12405	(2e)-octenoylcarnitine	-0.0149154	0.673	0.7374165907019143	TRUE
RID_12424	NA	-0.00412227	0.957	0.9678704249053428	FALSE
RID_12458	NA	-0.0390773	0.218	0.29002324294410625	FALSE
RID_1246	NA	-0.0129451	0.476	0.5581970731707316	FALSE
RID_12460	NA	-0.119864	0.0899	0.13440273631840793	FALSE
RID_1247	NA	-0.0165027	0.0519	0.0836805	FALSE
RID_1250	NA	-0.330964	4.82e-15	5.196089686098655e-14	FALSE
RID_12523	NA	0.32692633768545304	1.07e-13	9.855478927203065e-13	FALSE
RID_12537	NA	3.1092556528478256e-4	0.995	0.9962432319866723	FALSE
RID_1255	propionylcarnitine	-0.0168771	0.443	0.5269529935675409	TRUE
RID_12571	NA	-0.0023195	0.928	0.9465048790835808	FALSE
RID_12608	NA	0.0739479	0.0218	0.0389066	FALSE
RID_12668	NA	-0.00128208	0.97	0.9781375838926173	FALSE
RID_1267	NA	0.3272236097779883	3.46e-7	1.4098033898305085e-6	FALSE
RID_12683	NA	0.0440539	0.245	0.31905742145178767	FALSE
RID_12689	NA	0.29661886709173396	3.34e-12	2.4112192192192194e-11	FALSE
RID_12705	NA	0.0469971	0.242	0.3161782608695652	FALSE
RID_12717	NA	-0.0135205	0.504	0.5853217391304348	FALSE
RID_1272	NA	0.23337933468805278	1.01e-11	7.017456647398844e-11	FALSE
RID_12739	NA	-0.0806841	0.0599	0.0946743	FALSE
RID_12828	NA	0.31274917593464924	1.72e-9	9.461967963386727e-9	FALSE
RID_12829	NA	0.0751369	0.137	0.1944203069657615	FALSE
RID_12831	NA	0.21755567369103423	7.76e-7	2.9705477707006365e-6	FALSE
RID_12836	NA	0.18391177225966857	0.00373	0.00784507	FALSE
RID_12875	NA	-0.217493	6.33e-13	4.98928524590164e-12	FALSE
RID_12889	NA	-0.169658	0.00815	0.015877309562398703	FALSE
RID_12924	NA	-0.890083	1.45e-24	5.2026865671641787e-23	FALSE
RID_12930	NA	-0.132652	1.81e-4	4.8347111111111116e-4	FALSE
RID_12940	NA	-0.109322	7.77e-4	0.00184758	FALSE
RID_12947	NA	-0.0377481	0.441	0.5253538156590684	FALSE
RID_12958	NA	0.28198691650588253	3.9e-8	1.8134622823984526e-7	FALSE
RID_1298	NA	0.0439154	0.059	0.0936211	FALSE
RID_12999	NA	0.3803699386834489	2.12e-12	1.5729876543209876e-11	FALSE
RID_13010	NA	-0.179931	1.29e-15	1.4838086124401914e-14	FALSE
RID_13020	2,5-diphenyl-1h-tetrazole-2-ium	0.0635749	0.168	0.23131271477663232	TRUE
RID_13022	NA	-0.383787	8.98e-19	1.6110388059701492e-17	FALSE
RID_13029	NA	-0.0387088	0.336	0.41852020725388606	FALSE
RID_13034	NA	0.2828712473413504	8.46e-7	3.233360890302067e-6	FALSE
RID_13041	NA	-0.161245	9.57e-6	3.1602032967032966e-5	FALSE
RID_1306	NA	0.36905868437638834	2.27e-14	2.302565400843882e-13	FALSE
RID_13072	(((3a,6b,7a)-3,6,7-trihydroxy-24-oxocholan-24-yl)amino)ethanesulfonic acid	0.23000976891743652	3.36e-5	1.0122105263157894e-4	TRUE
RID_13079	NA	0.11194163731273028	8.73e-4	0.00205351	FALSE
RID_13097	NA	-0.176817	2.48e-7	1.0279172413793104e-6	FALSE
RID_13124	NA	0.41966471097559505	2.05e-15	2.2921860465116282e-14	FALSE
RID_13127	NA	-0.0226462	0.522	0.6018647482014389	FALSE
RID_13166	NA	-0.0423919	0.376	0.4625916069600819	FALSE
RID_13182	NA	-0.0210648	0.493	0.5744895782840523	FALSE
RID_13183	NA	0.21770386302852512	5.36e-7	2.1193157894736843e-6	FALSE
RID_13192	NA	-0.893219	1.82e-20	3.941693693693694e-19	FALSE
RID_1320	NA	0.40422778195366404	4.13e-12	2.944544378698225e-11	FALSE
RID_13204	NA	0.0150695	0.791	0.8358523076923078	FALSE
RID_13205	cortisol	0.0803844	0.00629	0.012527887323943662	TRUE
RID_13215	NA	0.0926801	7.9e-6	2.6561678321678322e-5	FALSE
RID_13227	NA	0.12215239399130624	0.0224	0.0399182	FALSE
RID_1323	229 tmap based onhttps://pubs.acs.org/doi/abs/10.1021/acs.analchem.1c04378	0.18340231514972266	7.62e-17	1.065027906976744e-15	TRUE
RID_13236	NA	0.19120483444214825	1.63e-5	5.190092715231788e-5	FALSE
RID_13243	NA	0.0514726	0.223	0.2956933259790403	FALSE
RID_13245	NA	0.12254840226345229	0.00253	0.00544505	FALSE
RID_13259	NA	-0.133406	6.43e-10	3.7152727272727277e-9	FALSE
RID_13266	NA	-0.103872	2.91e-5	8.844045512010114e-5	FALSE
RID_13267	NA	0.16956232880723665	5.68e-5	1.6411923076923077e-4	FALSE
RID_1327	NA	-0.12703	3.12e-11	2.0719558011049722e-10	FALSE
RID_13292	NA	-0.720415	5.72e-19	1.0570259541984732e-17	FALSE
RID_13297	NA	-0.0968347	1.16e-7	5.088759124087592e-7	FALSE
RID_13302	NA	-0.0632589	1.18e-4	3.256854190585534e-4	FALSE
RID_13305	NA	-0.0628797	0.0892	0.1336054828660436	FALSE
RID_1331	NA	-0.0153269	0.754	0.8052492225677478	FALSE
RID_13328	NA	0.0764067	0.068	0.10567032967032967	FALSE
RID_13334	NA	-0.213202	8.48e-9	4.2827563025210084e-8	FALSE
RID_13377	NA	-0.0500166	0.012	0.022484801247077163	FALSE
RID_13378	NA	-0.0155749	0.715	0.7735643564356436	FALSE
RID_13424	NA	0.0558221	0.212	0.2826666666666666	FALSE
RID_13426	octanoylcarnitine	0.078238	7.43e-4	0.00177552	TRUE
RID_13447	NA	-0.0449901	0.26	0.3362237762237762	FALSE
RID_13472	NA	-0.887371	1.45e-20	3.1979816513761463e-19	FALSE
RID_13473	NA	-0.158	1.69e-11	1.1607885714285715e-10	FALSE
RID_1357	NA	0.0985948	2.88e-5	8.763949367088606e-5	FALSE
RID_13586	NA	-0.0425557	1.3e-5	4.228958051420839e-5	FALSE
RID_13587	NA	-0.0678675	3.2e-4	8.131923890063426e-4	FALSE
RID_13594	NA	-0.118324	0.011	0.0206917	FALSE
RID_13597	NA	1.611222903079125e-4	0.998	0.998415	FALSE
RID_1360	NA	0.0739671	0.0553	0.0883918	FALSE
RID_13607	NA	-0.01809	0.166	0.2290838117106774	FALSE
RID_13616	NA	-0.0994329	8.32e-9	4.237559322033898e-8	FALSE
RID_13622	NA	-0.0512096	0.127	0.18173095238095238	FALSE
RID_13663	NA	-0.00961383	0.62	0.6922805387830934	FALSE
RID_1368	NA	-0.155079	3.38e-6	1.1966892488954343e-5	FALSE
RID_13703	NA	0.1381215289009482	8.11e-4	0.00191705	FALSE
RID_13705	NA	-0.0155249	0.545	0.6215275142314991	FALSE
RID_1371	NA	-0.166833	3.54e-5	1.0571627329192547e-4	FALSE
RID_13711	NA	0.026477907247240584	0.433	0.517619	FALSE
RID_13720	NA	-0.0942054	0.0262	0.0456412	FALSE
RID_13727	NA	-0.0708709	0.0322	0.054705865724381623	FALSE
RID_13769	NA	-0.0693459	0.0495	0.0802955	FALSE
RID_13776	NA	0.7661382027390464	4.429999999999999e-31	3.227187878787878e-29	FALSE
RID_13800	NA	0.0578655	0.142	0.20009847596717464	FALSE
RID_1382	NA	0.307683	2.25e-12	1.6643076923076923e-11	FALSE
RID_13847	NA	-0.042085	0.0104	0.019779746835443035	FALSE
RID_13871	NA	-0.885952	1.3399999999999999e-24	4.880848484848484e-23	FALSE
RID_1388	NA	0.23978902243607902	5.46e-4	0.00135179	FALSE
RID_13903	NA	-0.118686	5.12e-10	2.9874951456310677e-9	FALSE
RID_13929	NA	-0.00998799	0.796	0.8395588621444202	FALSE
RID_1395	NA	-1.09855	9.39e-19	1.6721155555555553e-17	FALSE
RID_13950	NA	0.079193	0.0836	0.12631954745443116	FALSE
RID_13965	NA	0.15978769276073626	3.19e-5	9.646238993710694e-5	FALSE
RID_13980	NA	0.00647914	0.884	0.9124671532846717	FALSE
RID_13984	NA	-0.0591693	0.0104	0.019779746835443035	FALSE
RID_1399	NA	-0.186323	1.45e-7	6.28072072072072e-7	FALSE
RID_13991	NA	-0.0823449	0.0128	0.0238167	FALSE
RID_140	NA	-0.25549	3.82e-14	3.717927125506073e-13	FALSE
RID_1404	NA	0.019513764876889265	0.566	0.6427321681624941	FALSE
RID_14040	NA	-0.237574	1.82e-14	1.8539322033898305e-13	FALSE
RID_14055	NA	0.20136532496029932	1.77e-7	7.571316725978648e-7	FALSE
RID_14086	NA	0.18636926774719711	3.16e-15	3.468785388127854e-14	FALSE
RID_14095	NA	0.2586203659328698	1.35e-11	9.325862068965518e-11	FALSE
RID_141	NA	-0.0147358	0.673	0.7374165907019143	FALSE
RID_14110	NA	0.0891248	0.0281	0.0485639	FALSE
RID_14115	NA	-0.0452241	0.341	0.4240889808587688	FALSE
RID_14163	NA	0.10353145066360325	0.0042	0.00869664	FALSE
RID_1417	NA	-0.153835	1.48e-13	1.3275820895522388e-12	FALSE
RID_14180	NA	-0.0480775	0.172	0.2360091324200913	FALSE
RID_14183	NA	0.0702794	0.118	0.17047596153846153	FALSE
RID_14186	NA	-0.00506426	0.663	0.7284515539305303	FALSE
RID_14189	NA	-0.0336845	0.646	0.7169824561403509	FALSE
RID_14203	NA	0.14788564878183097	6.06e-4	0.00147154	FALSE
RID_14218	NA	0.027896313787170234	0.405	0.4927226720647774	FALSE
RID_14229	NA	-0.0634404	0.172	0.2360091324200913	FALSE
RID_1423	NA	0.3860449384194048	5.42e-11	3.502602150537634e-10	FALSE
RID_1425	NA	-0.00829717	0.8	0.8405594405594405	FALSE
RID_14275	nicardipine	-0.0336305	0.441	0.5253538156590684	TRUE
RID_14315	NA	-0.699624	8.689999999999999e-30	5.356605128205128e-28	FALSE
RID_14333	NA	-0.194662	1.9e-13	1.6731135531135532e-12	FALSE
RID_14334	glycocholic acid	0.13113513052923964	0.0019	0.00420202	TRUE
RID_14338	NA	-0.0967152	1.4e-6	5.275235109717868e-6	FALSE
RID_14357	NA	-0.105372	8.34e-9	4.23876532769556e-8	FALSE
RID_14369	NA	0.00486148	0.853	0.8861763180639585	FALSE
RID_14400	NA	-0.0422935	0.00222	0.00483413	FALSE
RID_14404	NA	-0.108817	7.9e-11	5.037559681697613e-10	FALSE
RID_14409	NA	0.025077935703503862	0.606	0.6791720279720279	FALSE
RID_1441	NA	-0.0220052	0.428	0.5141989005497252	FALSE
RID_14418	NA	-0.0419635	0.00334	0.00708681	FALSE
RID_14433	NA	-0.0844039	7.51e-4	0.00179285	FALSE
RID_14437	NA	-0.88182	2.55e-15	2.8249769585253454e-14	FALSE
RID_14442	NA	-0.0390854	3.25e-6	1.1557692307692307e-5	FALSE
RID_14464	NA	0.10045715983319385	0.0191	0.034420089955022486	FALSE
RID_14468	NA	-0.0084877	0.647	0.7170991240202859	FALSE
RID_14491	NA	0.0965596	8.12e-5	2.288450175849941e-4	FALSE
RID_14510	NA	-0.133086	8.7e-5	2.4461754385964914e-4	FALSE
RID_14556	NA	-0.0835788	1.02e-5	3.349836065573771e-5	FALSE
RID_1456	NA	0.0364113	0.263	0.33919098712446355	FALSE
RID_14562	NA	-0.269151	3.43e-16	4.386021276595745e-15	FALSE
RID_14566	NA	-0.0804569	0.169	0.2324233409610984	FALSE
RID_1458	NA	-0.044515	0.0231	0.0409531	FALSE
RID_14589	NA	0.23663026796697806	3.63e-7	1.4765685279187816e-6	FALSE
RID_1460	NA	0.3828690449717368	2.2399999999999998e-23	7.179946666666666e-22	FALSE
RID_14617	NA	-0.003688	0.891	0.9185094339622643	FALSE
RID_14627	NA	-0.0504543	0.0839	0.12669321608040202	FALSE
RID_14639	NA	-0.0262139	0.34	0.423064	FALSE
RID_14706	NA	0.2621083991373583	3.27e-10	1.945811881188119e-9	FALSE
RID_14710	NA	0.00371109	0.914	0.9377959880495091	FALSE
RID_14713	glycocholic acid	0.26336367306581615	6.79e-7	2.628528180354267e-6	TRUE
RID_1473	NA	0.0772252	0.0123	0.0229932	FALSE
RID_14733	NA	-0.313715	7.77e-13	6.064636363636364e-12	FALSE
RID_14750	NA	0.00371773	0.854	0.8864490500863558	FALSE
RID_14756	NA	-0.117295	7.83e-10	4.471097387173397e-9	FALSE
RID_14764	NA	-0.0894096	6.57e-4	0.00158418	FALSE
RID_14768	NA	-0.106368	1.18e-7	5.167067395264117e-7	FALSE
RID_14769	NA	-0.0931901	5.05e-6	1.7467913669064747e-5	FALSE
RID_1477	NA	-0.11031	0.00408	0.00851417	FALSE
RID_14778	NA	-0.0479099	0.098	0.14506896551724138	FALSE
RID_14781	NA	0.1438260878214627	4.62e-5	1.3527990255785626e-4	FALSE
RID_14802	NA	-0.0584127	1.11e-4	3.0707019562715765e-4	FALSE
RID_14803	tauroursodeoxycholic acid	0.0867779	0.0537	0.0862357	TRUE
RID_14806	NA	-0.0717052	1.46e-7	6.312661870503598e-7	FALSE
RID_14815	NA	-0.0954516	9.96e-6	3.2799780821917806e-5	FALSE
RID_14816	NA	-0.0495546	8.46e-9	4.2816505263157893e-8	FALSE
RID_14835	NA	-0.0291849	1.72e-6	6.361353846153846e-6	FALSE
RID_14866	NA	0.2193771721647843	4.85e-7	1.94e-6	FALSE
RID_14873	taurocholic acid	0.3496583863442632	1.72e-8	8.387180527383366e-8	TRUE
RID_1492	NA	-0.123291	1.56e-10	9.665567010309278e-10	FALSE
RID_1497	NA	0.3618789354733755	6.22e-13	4.9349438943894385e-12	FALSE
RID_14979	taurohyodeoxycholic acid	0.2574888121148623	7.08e-5	2.014239053254438e-4	TRUE
RID_14988	NA	-0.197776	1.64e-10	1.0135115681233935e-9	FALSE
RID_150	NA	-0.0673345	9.82e-11	6.196136482939632e-10	FALSE
RID_15055	NA	-0.00974807	0.512	0.5920384800384801	FALSE
RID_15059	NA	-0.0201888	0.44	0.5249429280397022	FALSE
RID_15061	NA	-0.0138759	0.647	0.7170991240202859	FALSE
RID_15068	NA	0.26778284288542503	2.08e-5	6.435418275418276e-5	FALSE
RID_1510	NA	-0.123084	4.56e-14	4.4025060240963853e-13	FALSE
RID_1512	NA	0.10498047916713897	0.0187	0.033724531132783196	FALSE
RID_15156	NA	-0.235225	1.62e-20	3.5404363636363637e-19	FALSE
RID_15169	NA	-0.0372853	0.243	0.31679609544468545	FALSE
RID_15170	NA	-0.0602514	0.0593	0.0939112	FALSE
RID_15173	NA	-0.12595	1.76e-5	5.530771241830065e-5	FALSE
RID_15180	NA	0.0040484	0.912	0.9365433575395131	FALSE
RID_15231	NA	-0.106798	7.69e-4	0.00183219	FALSE
RID_15247	azelaic acid	-0.0852768	0.0458	0.0751045	TRUE
RID_1525	NA	0.3040249115759094	4.99e-9	2.5909200863930885e-8	FALSE
RID_15260	NA	0.2592472690925769	5.96e-8	2.678100934579439e-7	FALSE
RID_15334	NA	0.0246208	0.746	0.7981237205162439	FALSE
RID_15373	NA	0.3192994069381582	8.27e-11	5.245667546174143e-10	FALSE
RID_15382	NA	0.23426708638507476	5.19e-8	2.363022727272727e-7	FALSE
RID_15384	NA	-0.0379912	3.46e-7	1.4098033898305085e-6	FALSE
RID_15390	NA	0.031134844934989688	0.488	0.5703218279047155	FALSE
RID_15399	NA	0.0680413	0.129	0.18404510385756678	FALSE
RID_154	NA	-0.0564097	1.36e-9	7.568148148148148e-9	FALSE
RID_15427	NA	0.14674001001715065	0.0108	0.0204113	FALSE
RID_1543	NA	0.3916580991330154	1.22e-9	6.836550116550116e-9	FALSE
RID_15439	NA	0.1994300914729047	1.6e-6	5.954179566563467e-6	FALSE
RID_1551	NA	0.2190584713269545	2.09e-4	5.509166666666667e-4	FALSE
RID_15516	NA	0.0256149	0.299	0.3797126254622292	FALSE
RID_15518	NA	0.20656369119542062	1.22e-8	6.022340862422998e-8	FALSE
RID_15528	glycoursodeoxycholic acid	0.31258711927129734	7.17e-8	3.1919777777777777e-7	TRUE
RID_15540	NA	-0.0288597	0.00144	0.00325353	FALSE
RID_15548	NA	0.0679934	0.0443	0.0730433	FALSE
RID_15551	NA	-0.0332348	1.22e-5	3.984891304347826e-5	FALSE
RID_15562	NA	0.0400678	0.138	0.19572389380530975	FALSE
RID_15574	ea278411 ddao| n,n-dimethyl-1-decanamine oxide|nn-dimethyldicylamine n-oxide	-0.0401639	0.00237	0.00512363	TRUE
RID_15592	NA	-0.157918	0.00111	0.00255109	FALSE
RID_15607	NA	0.2623027972958022	6.01e-7	2.345461038961039e-6	FALSE
RID_15617	NA	-0.048942	0.0533	0.0857078	FALSE
RID_15624	NA	-0.065856	0.0162	0.029548406676783004	FALSE
RID_15687	glycohyocholic acid	0.13467645451035526	8.57e-4	0.00201983	TRUE
RID_15688	NA	0.17492704355179445	4.44e-5	1.3048606356968215e-4	FALSE
RID_1569	NA	0.12135800224990037	0.00551	0.011093835845896146	FALSE
RID_157	NA	-0.0589138	1.91e-10	1.1773435897435898e-9	FALSE
RID_15706	NA	-0.128413	2.87e-4	7.371239316239317e-4	FALSE
RID_15742	NA	0.12122670954151779	0.0185	0.033414	FALSE
RID_15746	NA	-0.0253204	0.485	0.5679201169020944	FALSE
RID_158	NA	-0.0882529	1.3e-4	3.5716571428571423e-4	FALSE
RID_15809	NA	-0.130664	2.27e-5	6.99625641025641e-5	FALSE
RID_15845	NA	0.20761396254464126	7.65e-7	2.93311004784689e-6	FALSE
RID_15860	NA	-0.0876227	0.00209	0.00458427	FALSE
RID_15892	NA	-0.0234665	0.623	0.694985	FALSE
RID_15923	NA	0.0846657	0.036	0.0605626	FALSE
RID_15949	NA	-0.237955	5.76e-19	1.0570259541984732e-17	FALSE
RID_15977	NA	0.11907493952877334	0.039	0.0650632	FALSE
RID_15989	NA	-0.0500942	5.21e-6	1.789262857142857e-5	FALSE
RID_15996	NA	-0.120374	3.85e-6	1.349183673469388e-5	FALSE
RID_16027	NA	-0.0574968	4.35e-6	1.5111849710982658e-5	FALSE
RID_16028	NA	-0.0470935	9.18e-6	3.0439613793103452e-5	FALSE
RID_16032	NA	-0.0392374	0.00298	0.00636793	FALSE
RID_16037	NA	-0.0214147	0.14	0.19751173708920192	FALSE
RID_16039	NA	-0.0946668	9.02e-6	2.9991811894882435e-5	FALSE
RID_16042	NA	-0.26	3.87e-11	2.541934426229508e-10	FALSE
RID_16063	NA	0.16637236011929932	0.00345	0.00730088	FALSE
RID_16067	NA	0.034602417718922515	0.0493	0.0800792	FALSE
RID_16087	NA	-0.118249	4.38e-8	2.0249076923076922e-7	FALSE
RID_16091	NA	0.031795744052522834	0.201	0.270097	FALSE
RID_16095	NA	0.16985302843374306	0.00394	0.00824348	FALSE
RID_16107	NA	-0.11128	6.09e-8	2.7314104477611935e-7	FALSE
RID_16120	NA	-0.0859315	2.07e-8	9.952559999999999e-8	FALSE
RID_16121	NA	-0.12178	2.15e-11	1.4518539325842695e-10	FALSE
RID_16125	NA	0.32203201534275755	1.21e-28	6.1890212765957445e-27	FALSE
RID_16128	NA	-0.0340479	0.0869	0.130567	FALSE
RID_16132	NA	0.31559401369587564	2.85e-30	1.957542857142857e-28	FALSE
RID_16172	NA	-0.192376	1.42e-5	4.5944549125168235e-5	FALSE
RID_16176	NA	-0.0662549	0.00128	0.00290843	FALSE
RID_16179	NA	-0.0398281	5.67e-4	0.00139231	FALSE
RID_16181	NA	-0.109097	1.45e-5	4.6726541554959784e-5	FALSE
RID_16189	NA	-0.0117207	0.596	0.6698382421692379	FALSE
RID_16211	NA	-0.0608183	1.7e-4	4.5713646532438484e-4	FALSE
RID_16221	NA	-0.0400798	0.00127	0.00289117	FALSE
RID_16231	NA	0.0283358	0.433	0.517619	FALSE
RID_16236	NA	0.13025817915629026	0.0013	0.00294552	FALSE
RID_16255	NA	-0.186836	8.23e-8	3.64363167587477e-7	FALSE
RID_16334	NA	-0.246073	1.08e-8	5.3754037267080746e-8	FALSE
RID_16344	NA	0.21219848414216017	4.56e-8	2.092030534351145e-7	FALSE
RID_16347	NA	-0.657527	9.830000000000001e-26	3.873986885245902e-24	FALSE
RID_16355	NA	-0.715715	4.39e-13	3.601897610921502e-12	FALSE
RID_16375	NA	-0.0472616	0.0753	0.11530012738853505	FALSE
RID_16391	NA	-0.109343	1.71e-7	7.327700534759358e-7	FALSE
RID_164	NA	0.20546012353372006	4.24e-10	2.4860878048780484e-9	FALSE
RID_16438	NA	-0.34845	3.5e-9	1.8492307692307692e-8	FALSE
RID_16447	NA	-0.388149	5.65e-14	5.411394422310757e-13	FALSE
RID_16458	NA	-0.00297454	0.952	0.9640303285593933	FALSE
RID_16459	NA	0.20635691440825388	2.29e-14	2.31309243697479e-13	FALSE
RID_16464	NA	-0.103287	2.56e-6	9.254496240601504e-6	FALSE
RID_16483	NA	-0.0585058	5.13e-8	2.340136622390892e-7	FALSE
RID_16496	NA	-0.0850078	3.57e-4	9.043498419388831e-4	FALSE
RID_16509	NA	-0.249877	4.86e-7	1.9407707641196014e-6	FALSE
RID_16512	NA	0.2377970415534775	9.91e-10	5.592403755868545e-9	FALSE
RID_16526	NA	0.047024312489165804	0.133	0.18907865168539328	FALSE
RID_16533	NA	-0.319858	3.91e-10	2.298200488997555e-9	FALSE
RID_16536	NA	-0.74543	1.5100000000000001e-22	4.270635294117647e-21	FALSE
RID_16542	NA	-0.0546383	0.242	0.3161782608695652	FALSE
RID_16548	NA	-0.707236	1.66e-11	1.1434498567335242e-10	FALSE
RID_16587	NA	0.037024831488672624	0.457	0.5401317600786627	FALSE
RID_16599	NA	0.0421423	0.175	0.23944223107569718	FALSE
RID_16607	NA	0.0515506	0.237	0.3106586695747001	FALSE
RID_16612	NA	0.0995625	0.00328	0.00696565	FALSE
RID_16623	NA	0.0752938	0.317	0.39836278097229483	FALSE
RID_16624	NA	-0.0321581	0.522	0.6018647482014389	FALSE
RID_16634	NA	-0.112621	1.24e-7	5.410090744101634e-7	FALSE
RID_16652	NA	-0.0592162	0.0239	0.042153778429933966	FALSE
RID_16662	NA	-0.0450755	0.0104	0.019779746835443035	FALSE
RID_16663	NA	-0.0622992	0.0385	0.0644078	FALSE
RID_16673	NA	0.025043088579041906	0.593	0.6670903135236312	FALSE
RID_16685	NA	0.3110701376329182	2.45e-10	1.4873232323232322e-9	FALSE
RID_16687	glycocholic acid	0.17804202644859413	3.28e-5	9.893500627352571e-5	TRUE
RID_16693	NA	0.037042785461490674	0.128	0.18305294467578823	FALSE
RID_16694	NA	-0.019316	0.587	0.6621999061473487	FALSE
RID_16702	NA	0.3296175278126527	8.27e-10	4.7000189125295505e-9	FALSE
RID_16703	glycocholic acid	0.19742690023327722	6.41e-6	2.1795813295615276e-5	TRUE
RID_16724	NA	0.15375809823737685	5.73e-5	1.6516690647482013e-4	FALSE
RID_16742	NA	0.18684686179932153	2.45e-6	8.896978851963746e-6	FALSE
RID_16751	NA	0.1438419028806351	1.01e-4	2.8102314814814814e-4	FALSE
RID_16757	NA	0.019576608813564964	0.613	0.6860577281191806	FALSE
RID_16777	NA	0.16412373075914377	1.85e-5	5.783355006501951e-5	FALSE
RID_16787	NA	0.23984765582790996	2.02e-11	1.3756600566572236e-10	FALSE
RID_16788	NA	-0.138699	0.0597	0.0944203	FALSE
RID_16830	NA	-0.069374	0.0011	0.00253053	FALSE
RID_16846	NA	0.29192489043806386	2.35e-11	1.5736490250696378e-10	FALSE
RID_16853	NA	0.0935908	0.0397	0.0660934	FALSE
RID_16883	NA	-0.000141619	0.997	0.9978301415487094	FALSE
RID_16911	NA	-0.273631	1.47e-5	4.730763052208836e-5	FALSE
RID_16913	NA	-0.196431	4.14e-5	1.2226732186732187e-4	FALSE
RID_16916	NA	-0.00663468	0.895	0.9214475374732334	FALSE
RID_16931	NA	-0.145905	0.0108	0.0204113	FALSE
RID_16937	glycoursodeoxycholic acid	0.18184084821056787	0.00118	0.00269907	TRUE
RID_16946	NA	0.20066830396772228	2.54e-4	6.601254054054054e-4	FALSE
RID_16952	NA	-0.0854478	5.84e-8	2.6340262664165105e-7	FALSE
RID_16958	NA	0.0849208	9.55e-4	0.00223329	FALSE
RID_16965	glycoursodeoxycholic acid	0.2866803414504595	6.29e-8	2.815858472998138e-7	TRUE
RID_16970	NA	-0.234915	3.45e-6	1.217885462555066e-5	FALSE
RID_170	NA	-0.075765	4.93e-13	3.977087248322147e-12	FALSE
RID_1700	NA	0.16688052804827078	0.00121	0.00276506	FALSE
RID_17001	NA	-0.0608499	0.0834	0.12609660377358492	FALSE
RID_17019	NA	-0.00190216	0.949	0.9622083509067904	FALSE
RID_17024	NA	-0.0443509	0.0233	0.0411862	FALSE
RID_1703	NA	0.32918173772019815	4.14e-16	5.210764397905759e-15	FALSE
RID_17030	glycochenodeoxycholate	0.1713927374175459	3.89e-5	1.1516699507389161e-4	TRUE
RID_17041	NA	-0.0189496	0.814	0.8526605664488016	FALSE
RID_17042	NA	-0.219994	1.01e-5	3.321532147742818e-5	FALSE
RID_17062	NA	0.0978174	5.34e-7	2.1148863261943987e-6	FALSE
RID_17069	NA	-0.515917	5.920000000000001e-21	1.3952627450980394e-19	FALSE
RID_17100	NA	-0.0309239	0.528	0.6076170416467209	FALSE
RID_17115	NA	-0.0238523	0.64	0.7116373728029602	FALSE
RID_172	NA	-0.0566165	3.2e-5	9.664321608040201e-5	FALSE
RID_17202	NA	-0.0372024	0.0427	0.0706475	FALSE
RID_17203	NA	0.23881552127989658	1.01e-19	2.023366666666667e-18	FALSE
RID_17208	NA	-0.0371846	0.261	0.33715421816227836	FALSE
RID_17241	NA	-0.182414	1.38e-4	3.7613605442176875e-4	FALSE
RID_17248	NA	-0.0581078	0.129	0.18404510385756678	FALSE
RID_17262	NA	-0.0541538	6.01e-9	3.0937987152034256e-8	FALSE
RID_1727	NA	0.020988082247702686	0.505	0.5861999034282955	FALSE
RID_17274	NA	-0.149847	2.08e-4	5.488825466520307e-4	FALSE
RID_17276	NA	-0.0643129	0.106	0.15557020757020756	FALSE
RID_173	NA	-0.0572292	2.74e-7	1.1337280550774525e-6	FALSE
RID_17313	NA	-0.67967	6.909999999999999e-37	1.3843033333333332e-34	FALSE
RID_17324	NA	-0.1875	6.75e-7	2.617258064516129e-6	FALSE
RID_17354	NA	0.0084647	0.736	0.7912987477638641	FALSE
RID_17389	NA	-0.0831058	0.0387	0.0646524	FALSE
RID_17393	NA	-0.181095	5.14e-7	2.0390363036303627e-6	FALSE
RID_17402	NA	0.018558795210479807	0.409	0.49633316506814734	FALSE
RID_17407	NA	0.10068358386689581	0.00542	0.010958519764507992	FALSE
RID_17419	tauroursodeoxycholic acid	0.19696050277092278	1.05e-4	2.908064516129032e-4	TRUE
RID_1743	NA	0.5365975388862271	4.63e-15	5.0137477477477476e-14	FALSE
RID_17439	NA	-0.0622936	0.00973	0.018653046251993623	FALSE
RID_17461	NA	-0.00441974	0.918	0.9402948444823179	FALSE
RID_17470	NA	-0.276841	7.14e-14	6.731200000000001e-13	FALSE
RID_17489	NA	-0.281872	8.93e-15	9.457145374449339e-14	FALSE
RID_17494	NA	-0.731265	3.21e-14	3.188776859504132e-13	FALSE
RID_17497	NA	-0.284528	1.05e-15	1.2373529411764706e-14	FALSE
RID_17505	NA	0.3671482569864166	2.49e-10	1.5077984886649876e-9	FALSE
RID_17509	NA	-0.684981	1.88e-18	3.1605034965034965e-17	FALSE
RID_17554	NA	-0.155694	8.07e-4	0.00191136	FALSE
RID_17563	decanoylcarnitine	0.0700832	0.00136	0.00307567	TRUE
RID_17569	NA	0.0731941	0.0562	0.0895327	FALSE
RID_17572	tauroursodeoxycholic acid	0.15413397762215333	0.0131	0.0242997	TRUE
RID_17573	NA	0.0789775	5.64e-4	0.0013892	FALSE
RID_17574	NA	-0.948077	6.56e-20	1.359503448275862e-18	FALSE
RID_17592	(((3a,12b)-3,12-dihydroxy-24-oxocholan-24-yl)amino)ethanesulfonic acid	0.31472590231072645	1.7e-7	7.297857142857142e-7	TRUE
RID_1761	NA	0.16864865431495632	6.44e-12	4.513632653061225e-11	FALSE
RID_17626	NA	-0.0913676	0.00185	0.00411035	FALSE
RID_17627	NA	-0.0699392	4.68e-4	0.0011683	FALSE
RID_17638	NA	-0.0296584	0.302	0.38231068983675615	FALSE
RID_17702	NA	-0.145503	8.31e-9	4.237559322033898e-8	FALSE
RID_17710	NA	0.16033296546367773	0.00228	0.00495133	FALSE
RID_1772	NA	0.11832477620405951	9.36e-5	2.6194924330616995e-4	FALSE
RID_17723	NA	-0.162375	1.01e-4	2.8102314814814814e-4	FALSE
RID_17726	NA	-0.231274	1.69e-4	4.549563269876819e-4	FALSE
RID_17728	NA	0.3328363336903354	9.58e-16	1.1344985221674877e-14	FALSE
RID_17732	NA	-0.105817	0.00609	0.012149676348547718	FALSE
RID_17766	NA	0.35278835742566594	1.56e-14	1.602666666666667e-13	FALSE
RID_17783	NA	0.196346	5.69e-8	2.5711954887218047e-7	FALSE
RID_17785	NA	-0.104104	1.34e-4	3.6648009101251423e-4	FALSE
RID_17788	NA	-0.796442	6.3e-16	7.610653266331659e-15	FALSE
RID_17798	NA	0.10012963025155298	7.57e-4	0.00180538	FALSE
RID_17818	NA	-0.203841	2.33e-7	9.72451388888889e-7	FALSE
RID_17855	taurodeoxycholic acid	0.14715338215736104	0.0127	0.0236856	TRUE
RID_17869	NA	-0.000290282	0.991	0.9953121869782972	FALSE
RID_17880	NA	-0.284672	1.33e-9	7.418375870069606e-9	FALSE
RID_17885	NA	-0.290122	3.98e-16	5.035747368421053e-15	FALSE
RID_17919	NA	-0.0623073	0.0924	0.1375415479876161	FALSE
RID_17920	NA	0.16807637726131247	4.81e-4	0.00119951	FALSE
RID_17945	NA	0.0632008	0.0942	0.13987449042618902	FALSE
RID_1795	NA	-0.0634112	0.0685	0.10624129032258066	FALSE
RID_17962	NA	-0.0277636	3.32e-7	1.359672913117547e-6	FALSE
RID_17990	NA	-0.0259716	0.464	0.5467921568627452	FALSE
RID_18008	NA	-0.0484094	0.0089	0.0172129	FALSE
RID_18011	NA	-0.179925	2.64e-12	1.9408440366972477e-11	FALSE
RID_18014	NA	-0.0973283	1.69e-15	1.9254786729857823e-14	FALSE
RID_18016	ncgc00385962-01_c16h24o3_	-0.119533	1.06e-13	9.800923076923076e-13	TRUE
RID_18019	NA	-0.200535	3.83e-8	1.7843643410852714e-7	FALSE
RID_1803	NA	0.0590329	0.302	0.38231068983675615	FALSE
RID_18046	NA	-0.0483438	0.00311	0.00661632	FALSE
RID_18056	NA	-0.207875	1.01e-22	2.8905238095238097e-21	FALSE
RID_18058	NA	-0.239392	7.04e-11	4.513109333333333e-10	FALSE
RID_18067	NA	-0.292235	4.78e-11	3.105708108108108e-10	FALSE
RID_18069	NA	-0.200768	3.24e-24	1.145435294117647e-22	FALSE
RID_18072	NA	-0.187367	8.31e-25	3.12144375e-23	FALSE
RID_181	NA	-0.071056	9.69e-9	4.8835974842767296e-8	FALSE
RID_18108	NA	-0.0430515	0.0873	0.13100449438202247	FALSE
RID_18110	NA	-0.288951	2.56e-14	2.5642666666666666e-13	FALSE
RID_18119	NA	0.051409208219934076	0.117	0.1694385542168675	FALSE
RID_18134	NA	-0.321762	1.58e-13	1.4067851851851853e-12	FALSE
RID_18148	NA	-0.337262	3.6e-24	1.2542608695652174e-22	FALSE
RID_18163	NA	-0.0489077	0.11	0.1601695941853422	FALSE
RID_1817	NA	-0.107082	6.65e-7	2.58264943457189e-6	FALSE
RID_18177	NA	-0.183385	1.58e-5	5.050957446808511e-5	FALSE
RID_18179	NA	3.1712143936372223e-4	0.995	0.9962432319866723	FALSE
RID_18181	NA	-0.0123507	0.683	0.747012	FALSE
RID_18182	NA	0.021421	0.356	0.44023868312757203	FALSE
RID_18183	NA	-0.0126153	0.446	0.5299970341077608	FALSE
RID_18184	NA	0.0570196	0.137	0.1944203069657615	FALSE
RID_18194	NA	-0.0397913	0.00136	0.00307567	FALSE
RID_18204	NA	-0.0326236	0.0112	0.0210514	FALSE
RID_18206	NA	-0.514001	2.26e-16	2.9527391304347828e-15	FALSE
RID_18210	NA	0.19621511372386696	2.14e-7	9.009737302977233e-7	FALSE
RID_18211	NA	-0.0210237	0.362	0.4471983556012333	FALSE
RID_18216	NA	-0.0107492	0.629	0.7007025023169601	FALSE
RID_18218	NA	-0.145036	0.00346	0.0073156	FALSE
RID_18237	biliverdin	0.0474292	0.119	0.1717142857142857	TRUE
RID_1824	NA	-0.0921807	0.0727	0.11174603580562659	FALSE
RID_18244	NA	-0.610478	1.37e-12	1.0522300319488817e-11	FALSE
RID_18247	NA	0.00232122	0.922	0.941984	FALSE
RID_1826	phenylalanine	0.0411569	4.12e-8	1.912061776061776e-7	TRUE
RID_18282	NA	0.0793157	0.00663	0.0131506	FALSE
RID_18301	NA	0.13654427493334706	6.25e-4	0.00151615	FALSE
RID_1831	NA	0.10392117039617511	4.77e-5	1.395021897810219e-4	FALSE
RID_18311	NA	-0.688102	3.24e-14	3.2053333333333334e-13	FALSE
RID_18322	NA	-0.428927	2.91e-12	2.1328170731707316e-11	FALSE
RID_18324	NA	-0.826303	5.23e-16	6.382192893401015e-15	FALSE
RID_18333	NA	-0.0908729	6.67e-6	2.2647853107344633e-5	FALSE
RID_18337	NA	-0.094218	0.0051	0.010381371718882303	FALSE
RID_18339	NA	-0.0579239	6.4e-4	0.00154629	FALSE
RID_18340	NA	-0.100778	2.76e-17	4.095703703703704e-16	FALSE
RID_18347	NA	0.20845252300080971	4.15e-5	1.224122699386503e-4	FALSE
RID_18360	NA	-0.847624	4.93e-20	1.0396245614035087e-18	FALSE
RID_18363	NA	-0.433644	2.39e-12	1.7624417177914113e-11	FALSE
RID_18383	NA	-0.754861	2.2399999999999998e-23	7.179946666666666e-22	FALSE
RID_18387	NA	0.12107446462356536	0.00262	0.00562867	FALSE
RID_18391	NA	-0.440362	1.36e-12	1.047897435897436e-11	FALSE
RID_18392	NA	-0.757864	8.769999999999999e-23	2.6353849999999996e-21	FALSE
RID_184	NA	-0.0166052	0.013	0.024151468315301388	FALSE
RID_18402	NA	-0.535781	2.25e-13	1.952707581227437e-12	FALSE
RID_18416	NA	-0.99732	3e-22	8.289655172413794e-21	FALSE
RID_18428	NA	-0.336006	1.4e-16	1.8907865168539327e-15	FALSE
RID_18438	NA	-0.0489398	0.0665	0.10360725858716785	FALSE
RID_18447	NA	0.1468469281926271	4.14e-5	1.2226732186732187e-4	FALSE
RID_18450	NA	0.010763435484565096	0.762	0.8112701505757307	FALSE
RID_18466	NA	0.11434881472945166	6.46e-5	1.848790476190476e-4	FALSE
RID_18469	NA	-0.492899	1.82e-12	1.3672749999999999e-11	FALSE
RID_18488	NA	-0.0399379	0.132	0.18776804733727812	FALSE
RID_18506	NA	-0.218784	1.72e-8	8.387180527383366e-8	FALSE
RID_18511	NA	-0.00809557	0.818	0.8561044841097083	FALSE
RID_18514	NA	-0.60562	5.47e-19	1.019370542635659e-17	FALSE
RID_18531	NA	-0.0430526	0.0671	0.10433919793014232	FALSE
RID_18549	NA	-0.0690595	0.0087	0.016894	FALSE
RID_1855	NA	0.11325379192623251	3.37e-5	1.0139524405506884e-4	FALSE
RID_18552	NA	-0.0591007	0.0749	0.11483392857142856	FALSE
RID_18558	NA	0.17133830535389455	4.5e-8	2.0724137931034482e-7	FALSE
RID_18563	NA	-0.215491	7.91e-13	6.153928802588997e-12	FALSE
RID_1857	NA	0.2123697912742848	3.35e-6	1.1895716395864106e-5	FALSE
RID_18582	NA	-0.110856	3.46e-12	2.482937313432836e-11	FALSE
RID_18594	NA	-0.507771	3.15e-13	2.6570526315789472e-12	FALSE
RID_18601	NA	-0.0806156	0.00418	0.00868515	FALSE
RID_18610	NA	-0.0148278	0.302	0.38231068983675615	FALSE
RID_18611	NA	0.0842009	0.00367	0.00772564	FALSE
RID_18629	NA	-0.0688493	0.0945	0.14023333333333335	FALSE
RID_18633	NA	0.18484567829448095	5.01e-7	1.9907504132231407e-6	FALSE
RID_18639	NA	-0.0551696	0.00557	0.0111865	FALSE
RID_18642	NA	-0.279086	2.18e-10	1.3335165394402035e-9	FALSE
RID_18650	NA	-0.0231307	0.221	0.29368933112216694	FALSE
RID_18657	NA	-0.0471698	1.85e-8	8.966532258064515e-8	FALSE
RID_18658	NA	-0.171511	1.78e-4	4.759866518353726e-4	FALSE
RID_18659	biliverdin	0.0702312	0.00806	0.0157147	TRUE
RID_18710	NA	-0.0969036	0.00191	0.00421638	FALSE
RID_18712	lu030803 lauryldiethanolamine|2-[dodecyl(2-hydroxyethyl)amino]ethanol	-0.0306658	7.72e-6	2.5992829131652663e-5	TRUE
RID_1874	NA	0.0687024	0.00213	0.00466775	FALSE
RID_18758	NA	-0.100506	1.72e-5	5.419239842726082e-5	FALSE
RID_18767	NA	-0.00530035	0.797	0.8395588621444202	FALSE
RID_1878	NA	0.10939278840207407	0.00265	0.00568804	FALSE
RID_18781	NA	-0.296976	1.37e-20	3.0495185185185185e-19	FALSE
RID_18789	NA	0.0610708	0.184	0.24976623376623378	FALSE
RID_18795	NA	0.060661949895195445	0.0858	0.1291566687539136	FALSE
RID_18821	NA	-0.0450467	0.0288	0.049702225412778175	FALSE
RID_1887	NA	0.041739323804830815	5.9e-8	2.6561048689138573e-7	FALSE
RID_18874	NA	-0.173744	2.32e-11	1.562263305322129e-10	FALSE
RID_18879	NA	0.0897807	6.33e-5	1.8137449344457685e-4	FALSE
RID_1888	NA	0.0347406	0.00606	0.012099867109634553	FALSE
RID_18880	NA	-0.0848636	0.0252	0.0441551	FALSE
RID_18881	NA	-0.0499694	3e-6	1.0732142857142858e-5	FALSE
RID_18882	NA	-0.25055	1.9e-7	8.08424778761062e-7	FALSE
RID_18892	cholic acid	0.14526048847537787	0.0106	0.0200965	TRUE
RID_1890	NA	0.0761768	2.23e-5	6.881797175866495e-5	FALSE
RID_18920	NA	-0.0256139	0.207	0.2770757238307349	FALSE
RID_1893	NA	0.1110809322380184	0.00122	0.00278262	FALSE
RID_18933	NA	-0.0569776	0.0151	0.027667987804878048	FALSE
RID_18938	NA	-0.290222	6.66e-10	3.821155131264916e-9	FALSE
RID_1894	NA	0.0701781	3.58e-8	1.6743813229571987e-7	FALSE
RID_18940	NA	-0.00206159	0.941	0.955709	FALSE
RID_1896	NA	0.0587642	9.06e-6	3.00832044198895e-5	FALSE
RID_18973	NA	-0.281961	1.22e-7	5.332509090909091e-7	FALSE
RID_18978	NA	0.20379330564495488	2.91e-8	1.3690097847358122e-7	FALSE
RID_18983	NA	-0.250412	7.38e-22	1.9284260869565217e-20	FALSE
RID_18991	NA	-0.0376061	0.21	0.2806225680933852	FALSE
RID_1900	NA	0.0787379	1.39e-9	7.699447004608295e-9	FALSE
RID_19013	NA	-0.129385	7.95e-6	2.669245810055866e-5	FALSE
RID_19014	NA	-0.121366	4.36e-4	0.00109182	FALSE
RID_19017	NA	-0.134559	1.5e-5	4.8144192256341786e-5	FALSE
RID_19018	NA	-0.129047	1.64e-5	5.208137384412153e-5	FALSE
RID_19020	NA	-0.120896	5.12e-6	1.7659225251076043e-5	FALSE
RID_1903	NA	0.0471559	2.56e-5	7.849795918367346e-5	FALSE
RID_19031	NA	-0.137561	3.86e-5	1.1441972872996301e-4	FALSE
RID_1904	NA	0.11021989743042539	2.16e-8	1.0302857142857143e-7	FALSE
RID_19043	NA	-0.0482574	0.0305	0.052223646723646724	FALSE
RID_19046	NA	0.2689612463342474	2.71e-6	9.709150521609538e-6	FALSE
RID_19053	NA	-0.211746	4.07e-15	4.427276018099548e-14	FALSE
RID_1906	NA	0.0506474	0.0372	0.062450279329608935	FALSE
RID_19078	NA	-0.278101	3.45e-5	1.0354307116104867e-4	FALSE
RID_19088	NA	-0.871616	1.0600000000000001e-21	2.7108936170212766e-20	FALSE
RID_19090	NA	-0.222828	8.04e-20	1.62421512605042e-18	FALSE
RID_1910	NA	0.0410799	1.74e-6	6.425437788018434e-6	FALSE
RID_19110	NA	-0.485418	3.39e-15	3.704345454545454e-14	FALSE
RID_19114	NA	-0.0381705	0.183	0.24883031674208145	FALSE
RID_19120	NA	0.0368438	0.409	0.49633316506814734	FALSE
RID_19136	NA	-0.256549	4.83e-13	3.922743243243243e-12	FALSE
RID_19161	pc(12:0/0:0); [m+h]+ c20h43n1o7p1	-0.158164	2.64e-5	8.064243964421856e-5	TRUE
RID_192	NA	0.1804197726879526	1.03e-9	5.7988758782201406e-9	FALSE
RID_1921	NA	0.10199264559029625	0.0797	0.12134186193793539	FALSE
RID_19214	NA	-0.00484493	0.919	0.9409182282793868	FALSE
RID_19221	NA	0.10511099525581201	5.22e-11	3.3824474393530994e-10	FALSE
RID_19235	NA	-0.297711	1.47e-7	6.344488330341113e-7	FALSE
RID_19254	NA	-0.0526008	4.18e-5	0.000123146	FALSE
RID_19267	NA	0.38566700872671406	1.23e-14	1.2800519480519482e-13	FALSE
RID_19268	NA	-0.0269182	0.408	0.4956200101061142	FALSE
RID_19279	NA	-0.553433	1.41e-12	1.0760761904761906e-11	FALSE
RID_19281	NA	-0.700922	7.32e-17	1.0290807017543859e-15	FALSE
RID_19283	glycochenodeoxycholate	0.0611477	0.117	0.1694385542168675	TRUE
RID_19296	NA	0.04995	0.158	0.2193025404157044	FALSE
RID_19300	NA	-0.749289	4.3e-13	3.552302405498282e-12	FALSE
RID_19313	NA	0.10697074669160193	0.00309	0.00658543	FALSE
RID_19340	glycoursodeoxycholic acid	0.0714824	0.0852	0.1284948557089084	TRUE
RID_19351	NA	0.0419437	0.329	0.41043902439024393	FALSE
RID_19357	NA	0.1787448695994896	7.14e-6	2.410752808988764e-5	FALSE
RID_1936	NA	0.078594	0.0159	0.029045288753799393	FALSE
RID_19363	NA	-0.13926	0.00191	0.00421638	FALSE
RID_19371	NA	0.20382562110603603	1.25e-6	4.7248427672955974e-6	FALSE
RID_19378	NA	-0.28988	2.62e-5	8.013333333333333e-5	FALSE
RID_19382	NA	-0.0438107	0.0412	0.0683539	FALSE
RID_19393	NA	-0.000658507	0.983	0.9895862646566164	FALSE
RID_19397	glycochenodeoxycholic acid	0.020076743380500764	0.51	0.590578	TRUE
RID_19400	NA	0.043671	0.0908	0.13566389061528902	FALSE
RID_1944	NA	0.3120685649169469	2.84e-15	3.131816513761468e-14	FALSE
RID_19464	NA	0.0240365	0.454	0.5373786312161497	FALSE
RID_19476	chenodeoxycholic acid	-0.329215	1.38e-12	1.0565350318471337e-11	TRUE
RID_1948	l-kynurenine	0.1413850435710793	2.86e-18	4.7092054794520554e-17	TRUE
RID_1949	l-kynurenine	0.16695473468114583	1.06e-18	1.8465507246376812e-17	TRUE
RID_19503	NA	-0.0179193	0.553	0.6294564393939394	FALSE
RID_19513	NA	-0.0356192	0.117	0.1694385542168675	FALSE
RID_19514	NA	-0.0493646	0.0328	0.0556466	FALSE
RID_19575	NA	0.20269178513704367	1.86e-9	1.0185512528473804e-8	FALSE
RID_19593	NA	-0.117999	4.12e-4	0.00103495	FALSE
RID_196	NA	-0.026451	0.023	0.040836	FALSE
RID_19622	NA	-0.400825	1.67e-6	6.205069551777434e-6	FALSE
RID_19627	NA	-0.160787	3.14e-6	1.1199643916913946e-5	FALSE
RID_19637	NA	-0.0507764	0.304	0.38443766438716465	FALSE
RID_19640	NA	-0.0155206	0.64	0.7116373728029602	FALSE
RID_19653	NA	-0.207099	0.00803	0.015668928571428573	FALSE
RID_19666	NA	-0.152609	1.9e-9	1.0357369614512472e-8	FALSE
RID_1967	NA	-0.0739208	2.69e-11	1.7963222222222223e-10	FALSE
RID_19702	NA	-0.220607	2.69e-17	4.016621118012422e-16	FALSE
RID_19757	NA	-0.442174	1.6e-6	5.954179566563467e-6	FALSE
RID_19760	NA	-0.302648	3.49e-10	2.0715950617283952e-9	FALSE
RID_19766	NA	-0.156772	1.83e-6	6.737090352220522e-6	FALSE
RID_19767	NA	-0.0908079	2.38e-9	1.2857348314606743e-8	FALSE
RID_19776	NA	0.00282303	0.926	0.9452670912951168	FALSE
RID_19778	NA	-0.0564621	1.54e-7	6.622826475849732e-7	FALSE
RID_19782	NA	-0.038243	0.41	0.49679435483870965	FALSE
RID_19784	NA	-0.0509395	6.42e-7	2.4973592233009707e-6	FALSE
RID_19785	NA	-0.0501044	0.155	0.21588644264194667	FALSE
RID_19792	NA	-0.0458679	5.54e-7	2.179731587561375e-6	FALSE
RID_1980	NA	0.15274499083281365	3.48e-5	1.0431321695760598e-4	FALSE
RID_19806	NA	-0.563684	1.79e-15	2.0297924528301888e-14	FALSE
RID_19825	NA	0.13578043792104474	1.4e-4	3.8072398190045246e-4	FALSE
RID_19831	NA	-0.0642425	8.91e-5	2.5022943925233647e-4	FALSE
RID_19833	NA	-0.0488195	0.00605	0.012089941812136325	FALSE
RID_19854	NA	-0.23062	3.03e-7	1.2472808219178084e-6	FALSE
RID_19879	NA	-0.208647	2.43e-7	1.0089326424870465e-6	FALSE
RID_19880	NA	-0.277303	1.17e-16	1.5981136363636364e-15	FALSE
RID_19888	NA	0.025768919519914956	0.701	0.7628809416025351	FALSE
RID_19899	NA	0.0406482	0.179	0.2439433106575964	FALSE
RID_19901	NA	-0.0477171	0.00352	0.00743592	FALSE
RID_1991	NA	-0.273973	2.57e-10	1.5523316582914573e-9	FALSE
RID_19915	NA	-0.205254	9e-12	6.28953488372093e-11	FALSE
RID_19916	NA	-0.259782	2.11e-11	1.4328926553672316e-10	FALSE
RID_19917	NA	-0.249114	2.82e-13	2.395505300353357e-12	FALSE
RID_19926	NA	-0.126524	8.91e-4	0.00209176	FALSE
RID_19929	NA	-0.134154	4.93e-5	1.4400631834750912e-4	FALSE
RID_19931	NA	-0.202368	4.4e-12	3.1202359882005896e-11	FALSE
RID_19945	NA	-0.0326943	0.108	0.15802312842361535	FALSE
RID_19957	NA	0.3306022261037801	2.97e-13	2.5140422535211267e-12	FALSE
RID_1996	NA	-0.10502	1.69e-4	4.549563269876819e-4	FALSE
RID_19969	NA	-0.028092	0.229	0.30231521142229545	FALSE
RID_19992	NA	-0.0604496	0.0199	0.035781301421091996	FALSE
RID_2	NA	-0.0397386	0.0011	0.00253053	FALSE
RID_200	NA	-0.0283704	0.00717	0.0141053	FALSE
RID_2000	NA	0.00804117	0.746	0.7981237205162439	FALSE
RID_20020	NA	-0.331	3.76e-19	7.231232e-18	FALSE
RID_20028	NA	-0.198921	1.82e-15	2.0541220657276995e-14	FALSE
RID_20039	NA	0.00443173	0.751	0.8027585593597154	FALSE
RID_20043	NA	0.00935097	0.76	0.8102172949002218	FALSE
RID_20055	NA	0.0788426	0.0528	0.0850175	FALSE
RID_2008	o-adipoylcarnitine	0.5010875386765837	2.68e-13	2.2846524822695037e-12	TRUE
RID_2009	NA	-0.162172	2.12e-4	5.582124863088718e-4	FALSE
RID_2010	NA	0.43382313179098636	1.75e-12	1.3229559748427672e-11	FALSE
RID_2011	NA	0.20902047040421068	0.0048	0.0098206	FALSE
RID_20130	NA	-0.026966	6.46e-10	3.7152727272727277e-9	FALSE
RID_20141	NA	-0.217156	1.84e-5	5.7670925684485e-5	FALSE
RID_20152	NA	0.12834491348540178	0.0106	0.0200965	FALSE
RID_20170	NA	-0.115091	6.94e-13	5.452209150326797e-12	FALSE
RID_20175	NA	0.0170393	0.693	0.7555428571428571	FALSE
RID_2019	NA	-0.248611	1.13e-5	3.695945578231292e-5	FALSE
RID_20193	NA	0.0919164	0.0076	0.014878175895765473	FALSE
RID_20199	NA	-0.320046	1.65e-8	8.078615071283095e-8	FALSE
RID_20211	NA	0.049172633647188164	0.0605	0.0954344	FALSE
RID_2023	NA	0.15240473463868012	0.00585	0.0117391	FALSE
RID_20245	NA	0.12249716192428661	7.15e-4	0.00171372	FALSE
RID_20249	NA	-0.0194091	0.456	0.5392149532710281	FALSE
RID_20258	NA	0.1102723603607519	0.176	0.24053666856168276	FALSE
RID_20266	NA	-0.0630192	0.011	0.0206917	FALSE
RID_20283	NA	-0.10703	6.38e-4	0.00154301	FALSE
RID_2029	NA	-0.124715	1.36e-7	5.912188065099458e-7	FALSE
RID_2031	NA	-0.0952154	6.02e-6	2.0586173541963015e-5	FALSE
RID_2034	NA	0.17320725176010335	1.19e-4	3.280688073394495e-4	FALSE
RID_20340	NA	-0.142444	7.3e-4	0.00174793	FALSE
RID_20341	NA	0.0693041	0.0538	0.0863386	FALSE
RID_20377	NA	-0.258208	0.00452	0.00930315	FALSE
RID_20403	lauroylcarnitine	0.022865216391881448	0.265	0.34140407288317254	TRUE
RID_2041	NA	0.30012997746791575	1.74e-5	5.475078534031413e-5	FALSE
RID_20432	NA	-0.114738	0.00187	0.00415095	FALSE
RID_20436	NA	-0.0437118	1.03e-4	2.8559630911188e-4	FALSE
RID_20437	NA	-0.505969	1.77e-8	8.596121212121212e-8	FALSE
RID_20443	NA	-0.0939079	0.0231	0.0409531	FALSE
RID_20453	NA	0.11414083700688737	0.0475	0.0776275	FALSE
RID_20454	NA	-0.744122	1.32e-18	2.282935251798561e-17	FALSE
RID_20475	NA	-0.0104247	0.74	0.794888	FALSE
RID_20480	NA	-0.264696	5.91e-4	0.00143948	FALSE
RID_20497	NA	0.015883653687923605	0.53	0.6087529861442905	FALSE
RID_20507	NA	-0.0549531	1.51e-6	5.636708074534161e-6	FALSE
RID_20509	NA	-0.000436041	0.969	0.977539	FALSE
RID_20513	NA	-0.101651	5.39e-5	1.566814993954051e-4	FALSE
RID_20520	NA	-0.0278629	0.158	0.2193025404157044	FALSE
RID_20565	NA	-0.149261	3.19e-4	8.115089947089947e-4	FALSE
RID_20567	NA	0.011957841382475834	0.706	0.7662410835214446	FALSE
RID_2057	NA	0.0901832	0.131	0.1864558910597987	FALSE
RID_20580	NA	-0.065287	0.0445	0.0732726	FALSE
RID_20584	NA	-0.396684	3.08e-10	1.8418706467661692e-9	FALSE
RID_20593	NA	-0.00367534	0.913	0.9371699402220326	FALSE
RID_2061	NA	0.16284528956475877	4.22e-7	1.7050218487394958e-6	FALSE
RID_20611	NA	0.11738355694593257	0.0484	0.0788304	FALSE
RID_20615	NA	0.11270803910391981	0.0667	0.10378433656957928	FALSE
RID_20616	NA	0.136505	0.0553	0.0883918	FALSE
RID_20634	NA	0.1113022392382993	0.137	0.1944203069657615	FALSE
RID_20635	NA	-0.632148	1.25e-26	5.271929824561403e-25	FALSE
RID_20636	NA	0.12823973325269536	0.0918	0.13681785492870427	FALSE
RID_20653	NA	0.12722829616149306	1.93e-7	8.1973851590106e-7	FALSE
RID_20656	NA	-0.341343	1.86e-8	8.996861167002013e-8	FALSE
RID_20665	NA	0.13879585631755012	1.82e-4	4.8560266370699227e-4	FALSE
RID_20684	NA	-0.0653775	0.0185	0.033414	FALSE
RID_20690	NA	-0.186682	1.01e-8	5.058416666666667e-8	FALSE
RID_20697	NA	-0.040821	0.126	0.18040738534842168	FALSE
RID_207	NA	-0.0105378	0.655	0.7232981166743225	FALSE
RID_20703	NA	-0.118657	0.0687	0.10641417525773196	FALSE
RID_20706	NA	0.021026045240561713	0.713	0.7720954954954955	FALSE
RID_20714	NA	-0.139453	0.00921	0.017769534510433387	FALSE
RID_20715	NA	-0.167934	0.00958	0.0184243	FALSE
RID_20720	NA	-0.0182537	0.798	0.8395588621444202	FALSE
RID_20737	NA	-0.00968159	0.549	0.6251994315490289	FALSE
RID_20739	NA	-0.172943	0.00896	0.017315	FALSE
RID_20740	NA	0.00437852	0.813	0.8523558656781508	FALSE
RID_20742	NA	-0.0334229	8.99e-4	0.00210438	FALSE
RID_20743	NA	-0.0337444	7.82e-4	0.00185764	FALSE
RID_20746	NA	-0.0282562	0.0254	0.0444731	FALSE
RID_20751	NA	-0.286934	6.1e-6	2.0830113636363637e-5	FALSE
RID_20756	NA	-0.147274	2.96e-7	1.220555746140652e-6	FALSE
RID_20759	NA	-0.122266	4.18e-6	1.4563362318840579e-5	FALSE
RID_20768	NA	-0.0370195	0.0138	0.025519384615384614	FALSE
RID_20769	NA	-0.180144	4.54e-5	1.3326202686202686e-4	FALSE
RID_20777	austinoneol	-0.0251959	0.41	0.49679435483870965	TRUE
RID_20778	NA	-0.555984	3.37e-14	3.32027868852459e-13	FALSE
RID_20793	NA	-0.564506	1.5e-14	1.5476394849785407e-13	FALSE
RID_20796	NA	-0.541205	8.79e-16	1.0513014925373134e-14	FALSE
RID_20802	NA	-0.673075	6.29e-13	4.9740657894736845e-12	FALSE
RID_20807	NA	-0.581522	1.28e-14	1.326344827586207e-13	FALSE
RID_20819	NA	0.00832673	0.734	0.7898549686660699	FALSE
RID_20823	NA	-0.0664812	0.0442	0.0729285	FALSE
RID_20824	NA	0.028292548074761722	0.715	0.7735643564356436	FALSE
RID_20864	NA	-0.0270155	0.0445	0.0732726	FALSE
RID_20880	NA	-0.115056	4.55e-4	0.00113821	FALSE
RID_20883	NA	-0.0900946	0.027	0.0467974	FALSE
RID_209	NA	-0.00172531	0.89	0.9178721578721578	FALSE
RID_20903	NA	-0.0432872	0.00175	0.00390622	FALSE
RID_20931	NA	-0.050547	0.0296	0.050900143061516454	FALSE
RID_20938	NA	-0.0588157	0.0442	0.0729285	FALSE
RID_20939	NA	-0.0400686	0.00411	0.00856933	FALSE
RID_20940	NA	-0.0314042	0.183	0.24883031674208145	FALSE
RID_20941	NA	-0.0345344	0.0042	0.00869664	FALSE
RID_20942	NA	-0.0377006	0.046	0.075381	FALSE
RID_20943	NA	-0.0360684	0.00183	0.00407344	FALSE
RID_20965	NA	-0.0385813	0.00469	0.0096201	FALSE
RID_20966	NA	-0.150804	3.65e-8	1.7038058252427185e-7	FALSE
RID_21006	NA	-0.0289052	0.426	0.5125645645645646	FALSE
RID_2101	NA	-0.18234	0.0457	0.0750429	FALSE
RID_21010	NA	0.0324537	0.261	0.33715421816227836	FALSE
RID_21022	piperine	-0.338098	1.44e-12	1.0954936708860759e-11	TRUE
RID_21028	NA	-0.37975	4.28e-16	5.358916666666667e-15	FALSE
RID_21032	NA	-0.0622642	0.237	0.3106586695747001	FALSE
RID_21043	NA	-0.0634766	2.17e-6	7.928085106382978e-6	FALSE
RID_21046	NA	-0.0302189	0.447	0.5309229249011858	FALSE
RID_21049	NA	0.012201745541793376	0.678	0.7422185792349727	FALSE
RID_21063	NA	-0.710113	2.93e-18	4.7916462585034016e-17	FALSE
RID_21068	NA	-0.105696	0.0312	0.0531572	FALSE
RID_21085	NA	-0.641968	1.64e-29	9.616e-28	FALSE
RID_21086	NA	-0.0367558	0.00633	0.012597119205298013	FALSE
RID_21088	NA	-0.0134436	0.575	0.6517208863743517	FALSE
RID_21111	NA	0.0034805	0.9	0.9254063301967493	FALSE
RID_21125	NA	0.010015165650199536	0.787	0.833457	FALSE
RID_21127	NA	0.0487345	0.149	0.2083746364165212	FALSE
RID_21132	NA	0.0630074	0.187	0.25340924464487036	FALSE
RID_21150	9-oxootre	-0.861228	4.84e-17	6.967281437125749e-16	TRUE
RID_21155	NA	0.015546420253467695	0.71	0.7698872350022553	FALSE
RID_21175	NA	-0.772374	3.45e-23	1.077116883116883e-21	FALSE
RID_21177	NA	-0.0400702	0.126	0.18040738534842168	FALSE
RID_21184	NA	-0.702006	9.02e-16	1.0734693069306932e-14	FALSE
RID_21214	NA	-0.675722	5.020000000000001e-27	2.155014285714286e-25	FALSE
RID_21218	NA	-0.01663	0.544	0.6206815377313716	FALSE
RID_2122	NA	0.0796513	0.0103	0.019651746031746034	FALSE
RID_21224	NA	-0.00152923	0.952	0.9640303285593933	FALSE
RID_21231	NA	-0.0109745	0.662	0.7280182982616652	FALSE
RID_21235	1-myristoyl-sn-glycero-3-phosphocholine	-0.19049	2.98e-9	1.588452328159645e-8	TRUE
RID_21239	NA	-0.00670099	0.781	0.8281976179973534	FALSE
RID_21247	NA	-0.0207347	0.47	0.5527788649706458	FALSE
RID_21279	NA	-0.36864	1.98e-12	1.4782360248447204e-11	FALSE
RID_21286	NA	-0.0855573	0.0451	0.074159	FALSE
RID_21340	NA	-0.014827	0.788	0.8341488331131661	FALSE
RID_21345	NA	0.00341453	0.936	0.9518375634517766	FALSE
RID_21362	NA	-0.00332399	0.916	0.9386462063086105	FALSE
RID_21365	NA	-0.0401467	2.05e-4	5.415604395604395e-4	FALSE
RID_2137	NA	-0.182885	0.0218	0.0389066	FALSE
RID_21371	lu100204 2,2'-(tetradecylimino)diethanol|tetradecyldiethanolamine	-0.0567746	1.57e-5	5.0256724367509986e-5	TRUE
RID_21372	NA	-0.706944	2.28e-49	1.096224e-46	FALSE
RID_21395	NA	0.0724793	0.00722	0.0141921	FALSE
RID_21397	NA	-0.671147	1.7300000000000003e-27	7.997923076923078e-26	FALSE
RID_21404	NA	-0.190662	8.51e-25	3.147390769230769e-23	FALSE
RID_21415	NA	-0.147537	3.25e-20	6.914159292035398e-19	FALSE
RID_21425	NA	-0.390346	1.48e-13	1.3275820895522388e-12	FALSE
RID_21428	NA	-0.0316608	1.38e-7	5.988303249097474e-7	FALSE
RID_21429	NA	-0.0609203	0.0687	0.10641417525773196	FALSE
RID_21434	d-erythro-sphingosine-1-phosphate	-0.173542	3.81e-10	2.2449117647058824e-09	TRUE
RID_21435	NA	-0.0327391	0.104	0.15310226576852418	FALSE
RID_21438	decynediol, tetramethyl, di(2-hydroxyethyl) ether	-0.420767	3.1e-9	1.6451214128035318e-8	TRUE
RID_21440	NA	-0.00535651	0.883	0.9118264604810997	FALSE
RID_21446	NA	-0.132205	0.00311	0.00661632	FALSE
RID_21448	NA	-0.0672479	0.00925	0.017832397754611064	FALSE
RID_21457	NA	-0.214385	5.85e-20	1.2229043478260869e-18	FALSE
RID_21482	massbankeu:sm876702 lauryl diethanolamide|n,n-bis(2-hydroxyethyl)dodecanamide	-0.0642468	0.00174	0.00388751	TRUE
RID_21483	NA	-0.153502	1.01e-6	3.835766192733017e-6	FALSE
RID_21491	1-myristoyl-sn-glycero-3-phosphocholine	-0.187532	2.77e-8	1.3057019607843137e-7	TRUE
RID_21493	NA	-0.0286373	0.0322	0.054705865724381623	FALSE
RID_21498	NA	-0.0485907	0.175	0.23944223107569718	FALSE
RID_21501	NA	-0.109303	2.52e-9	1.3583139013452914e-8	FALSE
RID_21502	NA	-0.124159	1.23e-15	1.421596153846154e-14	FALSE
RID_21506	NA	-0.102882	1.67e-16	2.2180552486187843e-15	FALSE
RID_21516	NA	-0.033019	0.0238	0.0420082	FALSE
RID_21518	NA	-0.0333207	0.026	0.045424418604651164	FALSE
RID_21519	NA	-0.0262274	0.229	0.30231521142229545	FALSE
RID_21520	NA	-0.0257052	0.00958	0.0184243	FALSE
RID_21521	NA	-0.0293288	0.0602	0.0950235	FALSE
RID_21522	NA	-0.0369405	0.0249	0.043757	FALSE
RID_21527	NA	-0.0357494	0.0269	0.0466577	FALSE
RID_21528	NA	-0.0200248	0.00442	0.00912859	FALSE
RID_21529	NA	-0.0375495	0.0175	0.0317989	FALSE
RID_21531	NA	-0.0295796	0.0602	0.0950235	FALSE
RID_21532	ncgc00385123-01_c22h30o6_7b,9-dihydroxy-3-(hydroxymethyl)-1,1,6,8-tetramethyl-5-oxo-1,1a,1b,4,4a,5,7a,7b,8,9-decahydro-9ah-cyclopropa[3,4]benzo[1,2-e]azulen-9a-yl acetate	-0.0235171	0.0265	0.046063629790310916	TRUE
RID_21533	NA	-0.0315817	0.0635	0.0995786	FALSE
RID_21534	austinoneol	-0.0242359	0.0262	0.0456412	TRUE
RID_21535	NA	-0.0329117	0.0321	0.0546132	FALSE
RID_21537	NA	-0.0317551	0.0296	0.050900143061516454	FALSE
RID_21549	NA	-0.0524259	0.0226	0.0402447	FALSE
RID_21550	1-myristoyl-sn-glycero-3-phosphocholine	-0.105063	4.32e-16	5.380974093264249e-15	TRUE
RID_21553	NA	-0.0551678	0.0242	0.0426204	FALSE
RID_21554	NA	-0.027458	0.0289	0.0498033	FALSE
RID_21566	2,4,7,9-tetramethyl-5-decyne-4,7-diol	-0.257137	6.36e-6	2.165643059490085e-5	TRUE
RID_21567	NA	-0.0382301	1.34e-4	3.6648009101251423e-4	FALSE
RID_21589	12(13)-epoxy-9z-octadecenoic acid	-0.301011	2.88e-9	1.53856e-8	TRUE
RID_2159	NA	-0.110125	2.15e-9	1.1640990990990991e-8	FALSE
RID_216	NA	0.00161088	0.898	0.923745	FALSE
RID_21608	NA	-0.0688799	7.1e-6	2.4039999999999997e-5	FALSE
RID_21614	NA	-0.290306	6.45e-10	3.7152727272727277e-9	FALSE
RID_21626	NA	-0.0294523	0.306	0.3859517313746065	FALSE
RID_21633	NA	-0.0302312	0.16	0.22169452449567725	FALSE
RID_21638	NA	0.010741246498361707	0.759	0.8095102040816325	FALSE
RID_21655	NA	-0.168692	6.47e-8	2.8910557620817843e-7	FALSE
RID_21657	NA	-0.0503911	7.41e-9	3.803343283582089e-8	FALSE
RID_21663	NA	-0.0900966	6.59e-4	0.00158582	FALSE
RID_21686	NA	-0.0565011	0.00193	0.00425662	FALSE
RID_21698	NA	-0.0153477	0.509	0.5899884281581486	FALSE
RID_21700	NA	-0.0896023	0.00669	0.013247742998352552	FALSE
RID_21718	NA	-0.0958771	1.5e-5	4.8144192256341786e-5	FALSE
RID_21723	pc(18:3/0:0); [m+h]+ c26h49n1o7p1	-0.00330743	0.814	0.8526605664488016	TRUE
RID_21724	NA	0.013646930323591773	0.654	0.7228579310344828	FALSE
RID_21726	oleic acid	0.0715165	0.0758	0.11591806615776083	TRUE
RID_21731	NA	-0.151131	0.00221	0.00481672	FALSE
RID_21734	NA	-0.266736	3.54e-10	2.0960985221674877e-9	FALSE
RID_21747	NA	-0.573848	5.81e-13	4.640279069767443e-12	FALSE
RID_21762	NA	-0.0386905	0.0139	0.0256451	FALSE
RID_21789	NA	-0.00599482	0.835	0.8693546990038978	FALSE
RID_21790	NA	-0.0711759	0.00207	0.00454455	FALSE
RID_21804	n-lauroylethanolamine|n-(2-hydroxyethyl)dodecanamide	-0.0550691	8.46e-8	3.736124770642202e-7	TRUE
RID_21810	NA	-0.127998	2.06e-5	6.389987096774193e-5	FALSE
RID_21814	NA	-0.0186326	0.102	0.15043435582822084	FALSE
RID_21815	NA	-0.142215	2.12e-18	3.5148137931034484e-17	FALSE
RID_21825	NA	-0.76574	1.6499999999999998e-30	1.1666470588235293e-28	FALSE
RID_21829	NA	0.3679489623373416	1.23e-15	1.421596153846154e-14	FALSE
RID_21830	NA	-0.240847	3.57e-10	2.108668304668305e-9	FALSE
RID_21835	NA	-0.0405782	0.14	0.19751173708920192	FALSE
RID_21839	NA	0.0954652	0.00844	0.016415663430420713	FALSE
RID_21848	NA	-0.589563	4.43e-12	3.1322705882352945e-11	FALSE
RID_21873	NA	0.0181614	0.544	0.6206815377313716	FALSE
RID_21883	NA	-0.186744	1.64e-4	4.429842696629214e-4	FALSE
RID_21897	NA	-0.269509	4.41e-8	2.0348637236084453e-7	FALSE
RID_21910	n-tetracosenoyl-4-sphingenine	-0.323635	4.82e-8	2.2071009523809527e-7	TRUE
RID_21912	NA	0.052875	0.176	0.24053666856168276	FALSE
RID_21931	c21h43n1o7p1	0.10589657840273546	9.46e-5	2.6444e-4	TRUE
RID_2195	NA	-0.230419	4.23e-18	6.77928e-17	FALSE
RID_21989	NA	0.0500246	0.323	0.40400208116545266	FALSE
RID_21996	NA	-0.860098	1e-20	2.2895238095238096e-19	FALSE
RID_22005	pc(0:0/20:4); [m+h]+ c28h51n1o7p1	0.19413766232107285	0.00694	0.013686431501230516	TRUE
RID_22010	NA	-0.699377	7.93e-35	7.625488e-33	FALSE
RID_22017	NA	-0.196443	3.76e-11	2.476449315068493e-10	FALSE
RID_22018	NA	-0.0552224	4.19e-5	1.2328959608323134e-4	FALSE
RID_22035	NA	0.00308249	0.906	0.9307794871794871	FALSE
RID_2204	NA	-0.153477	4.91e-7	1.954245033112583e-6	FALSE
RID_22049	c24h49n1o7p1	0.012973308697271708	0.255	0.3306472491909385	TRUE
RID_22051	NA	0.021370097059106367	0.21	0.2806225680933852	FALSE
RID_22056	1-pentadecanoyl-sn-glycero-3-phosphocholine	-0.105433	2.87e-10	1.7205685785536158e-9	TRUE
RID_22067	NA	0.0671297	0.266	0.34250883770755225	FALSE
RID_22095	NA	-0.0739225	0.0522	0.0841078	FALSE
RID_22108	NA	-0.0967943	1.1e-5	3.602724795640327e-5	FALSE
RID_22136	NA	-0.359506	8.51e-6	2.8413944444444445e-5	FALSE
RID_22157	NA	-0.0435233	5.89e-4	0.00143752	FALSE
RID_22165	NA	-0.0905131	5.13e-5	1.4966650485436894e-4	FALSE
RID_22200	NA	-0.235799	1.71e-4	4.5879910714285716e-4	FALSE
RID_22204	NA	-0.025593	0.303	0.38337473684210527	FALSE
RID_22220	lyso pc (20:5)	-0.019951	0.00244	0.00527022	TRUE
RID_22225	NA	-0.143426	2e-7	8.464788732394366e-7	FALSE
RID_22226	NA	0.012769608139255258	0.817	0.85543	FALSE
RID_22230	NA	-0.170274	8.94e-4	0.00209676	FALSE
RID_22231	NA	-0.0521595	0.0492	0.0800249	FALSE
RID_22236	NA	-0.052405	0.00215	0.00469873	FALSE
RID_22240	NA	-0.0217331	0.513	0.5929096153846154	FALSE
RID_22241	NA	-0.696048	1.16e-13	1.060319391634981e-12	FALSE
RID_22242	NA	-0.0397634	0.00188	0.00416546	FALSE
RID_22251	NA	-0.0337904	2.85e-4	7.327700534759358e-4	FALSE
RID_22260	NA	-0.0535402	0.14	0.19751173708920192	FALSE
RID_22266	NA	-0.0363303	1.66e-5	5.257760210803689e-5	FALSE
RID_22269	myristoylcarnitine	-0.0379873	0.0556	0.0886355	TRUE
RID_22270	desferrioxamine H	-0.041419	0.0657	0.10256025974025973	TRUE
RID_22271	sphinganine	-0.0643656	0.00513	0.010424784446322907	TRUE
RID_22273	NA	0.33640742570142096	1.18e-10	7.387291666666668e-10	FALSE
RID_22274	NA	-0.0950114	1.7e-6	6.297072419106318e-6	FALSE
RID_22287	NA	-0.0577176	0.31	0.39038239916186485	FALSE
RID_22296	NA	-0.0257218	0.189	0.2556871131119865	FALSE
RID_22299	NA	-0.0447364	0.147	0.20593706293706293	FALSE
RID_22304	NA	-0.022796	0.229	0.30231521142229545	FALSE
RID_22307	NA	-0.0533535	0.167	0.23033161216293746	FALSE
RID_22308	NA	-0.0636514	0.0634	0.0994867	FALSE
RID_22316	NA	-0.0302979	0.0698	0.1077708413615928	FALSE
RID_22318	NA	-0.068342	2.29e-7	9.590871080139372e-7	FALSE
RID_22320	NA	-0.0520667	2.04e-5	6.336124031007752e-5	FALSE
RID_22329	1-pentadecanoyl-sn-glycero-3-phosphocholine	-0.0868598	9.99e-15	1.0533315789473684e-13	TRUE
RID_22340	1-pentadecanoyl-sn-glycero-3-phosphocholine	-0.101907	4.4e-10	2.573625304136253e-9	TRUE
RID_22348	NA	0.11243607049981187	0.00599	0.011989975020815986	FALSE
RID_22354	NA	-0.0178219	0.587	0.6621999061473487	FALSE
RID_22355	NA	-0.0273768	0.0926	0.13766876932591218	FALSE
RID_22360	NA	-0.0586442	0.0614	0.0967271	FALSE
RID_22365	NA	-0.030908	0.0304	0.0521267	FALSE
RID_22370	NA	-0.020154	0.0864	0.1298971857410882	FALSE
RID_22376	NA	-0.0449955	0.00599	0.011989975020815986	FALSE
RID_22386	NA	-0.022626	0.378	0.46457668711656447	FALSE
RID_22387	NA	-0.472534	5.01e-19	9.483496062992125e-18	FALSE
RID_22388	NA	-0.0721889	1.99e-4	5.268678414096917e-4	FALSE
RID_22389	NA	-0.0562443	0.00443	0.00913355	FALSE
RID_22390	NA	-0.0449543	0.00668	0.013238845836768343	FALSE
RID_22401	desferrioxamine H	-0.048213	0.015	0.027505720823798627	TRUE
RID_22404	NA	-0.0325525	0.0142	0.026138437978560494	FALSE
RID_22405	NA	-0.0293149	0.17	0.23366495140080046	FALSE
RID_22406	NA	-0.0226104	0.163	0.22559124928036847	FALSE
RID_22410	NA	-0.00371226	0.86	0.8922917565817867	FALSE
RID_22412	pe(22:6/0:0); [m+h]+ c27h45n1o7p1	0.0618015	8.31e-6	2.7784756606397773e-5	TRUE
RID_22413	c25h51n1o7p1	-0.017699	0.201	0.270097	TRUE
RID_22414	NA	-0.0268237	0.115	0.16694444444444445	FALSE
RID_22415	NA	-0.0548505	0.00914	0.017648642570281124	FALSE
RID_22416	NA	-0.0139595	0.43	0.5160858711932103	FALSE
RID_22417	NA	0.0357081	3.5e-5	1.0478206724782066e-4	FALSE
RID_22419	NA	-0.53272	3.68e-36	4.914844444444444e-34	FALSE
RID_22420	NA	0.0655944	0.00393	0.00822972	FALSE
RID_22426	1-pentadecanoyl-sn-glycero-3-phosphocholine	-0.10685	6.8e-11	4.370909090909091e-10	TRUE
RID_22427	1-(9z-octadecenoyl)-sn-glycero-3-phosphocholine	-0.0166997	0.0109	0.020567974882260597	TRUE
RID_22431	NA	-0.025239	0.0803	0.12210069576217583	FALSE
RID_22434	13-keto-9z,11e-octadecadienoic acid	-0.574554	4.06e-37	8.872945454545454e-35	TRUE
RID_22435	NA	-0.0346299	2.64e-6	9.515082458770616e-6	FALSE
RID_22436	pc(18:2/0:0); [m+h]+ c26h51n1o7p1	-0.019219	1.26e-4	3.469690721649485e-4	TRUE
RID_22438	NA	-0.0163592	0.62	0.6922805387830934	FALSE
RID_22439	NA	-0.0373077	0.0211	0.0377695	FALSE
RID_2245	NA	-0.185767	2.49e-4	6.478311688311689e-4	FALSE
RID_22451	NA	-0.0296416	0.0187	0.033724531132783196	FALSE
RID_22454	pc(22:6/0:0); [m+h]+ c30h51n1o7p1	-0.020771	0.0134	0.0248179	TRUE
RID_22457	NA	-0.85767	3.55e-50	2.13355e-47	FALSE
RID_22458	NA	-0.00482537	0.684	0.7477653478854025	FALSE
RID_22461	NA	-0.0298963	0.0233	0.0411862	FALSE
RID_22466	NA	-0.00255602	0.851	0.8848633217993079	FALSE
RID_22467	NA	-0.0216619	0.201	0.270097	FALSE
RID_22474	NA	0.013421278864952818	0.471	0.5536841075794621	FALSE
RID_22475	NA	-0.00997213	0.661	0.7275842490842491	FALSE
RID_22479	pc(0:0/20:4); [m+h]+ c28h51n1o7p1	-0.00657126	0.298	0.37904338624338624	TRUE
RID_22483	pc(20:3/0:0); [m+h]+ c28h53n1o7p1	-0.0122196	0.184	0.24976623376623378	TRUE
RID_22485	NA	-0.0127854	0.476	0.5581970731707316	FALSE
RID_22487	NA	-0.620958	1.3e-15	1.488190476190476e-14	FALSE
RID_22492	NA	-0.016208	0.0346	0.0584118	FALSE
RID_22494	NA	-0.011798	0.442	0.526284	FALSE
RID_22495	NA	0.0283005	0.488	0.5703218279047155	FALSE
RID_22498	NA	0.00527945	0.72	0.7775741239892182	FALSE
RID_22506	NA	-0.0453103	9.37e-6	3.1026831955922865e-5	FALSE
RID_22512	NA	-0.0614123	2.57e-6	9.276696696696698e-6	FALSE
RID_22521	rp026103 1-palmitoyl-2-hydroxy-sn-glycero-3-phosphoethanolamine|1-palmitoyl-sn-glycero-3-phosphoethanolamine|2-azaniumylethyl [(2r)-3-hexadecanoyloxy-2-hydroxypropyl] phosphate	0.0470146	0.0139	0.0256451	TRUE
RID_22525	NA	-0.0141656	0.332	0.41396680497925314	FALSE
RID_22527	NA	-0.144399	1.12e-6	4.2468138801261834e-6	FALSE
RID_22528	austinoneol	-0.0582821	0.325	0.4060810810810811	TRUE
RID_22529	c25h51n1o7p1	-0.0196626	0.0501	0.081214	TRUE
RID_22530	NA	0.040842615405074265	0.258	0.33417672413793104	FALSE
RID_2254	NA	-0.259763	3.07e-5	9.295062972292193e-5	FALSE
RID_22543	NA	-0.0363734	0.0896	0.13403758556316117	FALSE
RID_22549	NA	-0.0332368	0.0637	0.0997621	FALSE
RID_22550	NA	-0.0807887	2.71e-9	1.450966592427617e-8	FALSE
RID_22552	lyso pc	0.0298272	0.41	0.49679435483870965	TRUE
RID_22553	NA	-0.0421852	0.0881	0.13212252027448534	FALSE
RID_22561	NA	-0.0435555	8.47e-8	3.736124770642202e-7	FALSE
RID_22569	NA	-0.0716867	5.05e-8	2.3080228136882132e-7	FALSE
RID_22573	NA	0.0315077	0.494	0.5750973365617433	FALSE
RID_22574	NA	-0.0694262	1.68e-5	5.30015748031496e-5	FALSE
RID_22582	NA	-0.0453095	0.0251	0.044012	FALSE
RID_22594	NA	0.1129833088385167	1.9e-9	1.0357369614512472e-8	FALSE
RID_22597	NA	-0.131709	2.96e-5	8.984646464646465e-5	FALSE
RID_22598	NA	-0.020384	0.318	0.3989937369519833	FALSE
RID_22605	NA	-0.0886018	0.00505	0.010297031382527565	FALSE
RID_22621	NA	-0.00880765	0.414	0.5001286432160803	FALSE
RID_22625	NA	-0.111517	3.92e-22	1.0588404494382022e-20	FALSE
RID_22633	rp026103 1-palmitoyl-2-hydroxy-sn-glycero-3-phosphoethanolamine|1-palmitoyl-sn-glycero-3-phosphoethanolamine|2-azaniumylethyl [(2r)-3-hexadecanoyloxy-2-hydroxypropyl] phosphate	0.0816288	4.67e-6	1.6176772334293947e-5	TRUE
RID_22636	NA	-0.0750689	9.28e-7	3.5355182250396198e-6	FALSE
RID_22639	NA	-0.0545592	0.00151	0.0034021	FALSE
RID_22640	NA	-0.0245555	0.469	0.5518727361722956	FALSE
RID_22641	NA	0.021518498012634547	0.443	0.5269529935675409	FALSE
RID_22642	NA	-0.719937	9.95e-23	2.8819036144578313e-21	FALSE
RID_22643	NA	-0.048586	0.0397	0.0660934	FALSE
RID_22644	phthalic anhydride	-0.672981	6.0400000000000005e-22	1.595621978021978e-20	TRUE
RID_22647	NA	-0.00524703	0.773	0.8215260831122899	FALSE
RID_22649	NA	0.013665525934443118	0.433	0.517619	FALSE
RID_22650	1-hexadecanoyl-sn-glycero-3-phosphocholine	-0.0344663	2.04e-9	1.1070338600451468e-8	TRUE
RID_22653	NA	0.011182362291384668	0.504	0.5853217391304348	FALSE
RID_22659	NA	-0.0600174	3.12e-4	7.962292993630573e-4	FALSE
RID_22667	NA	-0.0294998	1.38e-4	3.7613605442176875e-4	FALSE
RID_22669	NA	-0.0531487	0.0543	0.0869668	FALSE
RID_22671	NA	-0.0480501	0.0101	0.0193315	FALSE
RID_22672	NA	-0.0418067	5.01e-9	2.595698275862069e-8	FALSE
RID_22673	NA	-0.063961	2.71e-6	9.709150521609538e-6	FALSE
RID_22675	NA	-0.0575851	4.14e-12	2.944544378698225e-11	FALSE
RID_22679	lyso-pc(16:0)	-0.0339027	2.56e-6	9.254496240601504e-6	TRUE
RID_22681	NA	-0.0553413	2.35e-7	9.79098786828423e-7	FALSE
RID_22683	NA	-0.046413	7.48e-7	2.8771072e-6	FALSE
RID_22687	NA	-0.0138238	0.582	0.6581034807149576	FALSE
RID_22688	NA	-0.0413539	0.00188	0.00416546	FALSE
RID_22689	NA	-0.0662447	1.81e-5	5.680469973890339e-5	FALSE
RID_22693	NA	-0.0796914	0.00551	0.011093835845896146	FALSE
RID_22697	NA	-0.0353173	0.00226	0.00491233	FALSE
RID_22698	NA	0.0648691	1.54e-4	4.169099099099099e-4	FALSE
RID_22699	NA	-0.0570881	0.00764	0.014944312449145647	FALSE
RID_22702	c28h53n1o7p1	-0.0185333	0.0298	0.0511709	TRUE
RID_22711	NA	-0.151065	1.22e-15	1.421596153846154e-14	FALSE
RID_22713	NA	-0.18363	2e-19	3.877419354838709e-18	FALSE
RID_22715	NA	0.0257581	0.283	0.3622641107561235	FALSE
RID_2272	NA	-0.28759	4.08e-12	2.9191428571428576e-11	FALSE
RID_22720	NA	-0.146031	7.66e-5	2.1689799764428743e-4	FALSE
RID_22722	NA	0.0137527	0.346	0.4298625322997416	FALSE
RID_22727	lyso pc (22:6)	0.0610733	0.064	0.0999714	TRUE
RID_22728	NA	-0.0141012	0.745	0.7981194295900178	FALSE
RID_22731	NA	-0.0791798	1.56e-5	5.00032e-5	FALSE
RID_22733	NA	-0.021063	0.204	0.27336454849498326	FALSE
RID_22738	1-heptadecanoyl-sn-glycero-3-phosphocholine	-0.0722944	1.56e-4	4.2184926884139486e-4	TRUE
RID_22750	NA	-0.0272672	0.238	0.3116296296296296	FALSE
RID_22753	tributyl phosphate	-0.0967699	1.77e-4	4.738396436525612e-4	TRUE
RID_22757	NA	-0.0368299	0.0632	0.0992376	FALSE
RID_22758	NA	-0.0251443	0.0142	0.026138437978560494	FALSE
RID_22761	NA	0.0892769	8.75e-7	3.338888888888889e-6	FALSE
RID_22763	NA	-0.0939094	0.00603	0.01206	FALSE
RID_22800	NA	-0.0250573	0.0683	0.10606795865633074	FALSE
RID_22809	pc(22:4/0:0); [m+h]+ c30h55n1o7p1	-0.0183023	0.177	0.24162862010221464	TRUE
RID_2281	NA	-0.289477	5.29e-8	2.4039999999999996e-7	FALSE
RID_22821	NA	-0.180025	9.53e-14	8.845606177606177e-13	FALSE
RID_22828	NA	-0.192763	9.83e-5	2.741452436194896e-4	FALSE
RID_22830	NA	0.0094369	0.507	0.5882374517374518	FALSE
RID_22833	NA	0.020749837221483637	0.145	0.20360981308411213	FALSE
RID_22835	pc(17:0/0:0); [m+h]+ c25h53n1o7p1	-0.0772346	7.18e-7	2.7705810593900483e-6	TRUE
RID_22839	NA	-0.107725	7.7e-4	0.00183275	FALSE
RID_22847	NA	-0.0942432	3.66e-5	1.0916426799007444e-4	FALSE
RID_22848	top 8 psoriasis feature - unknown featureid=4262	-0.0507047	2.6e-5	7.962292993630574e-5	TRUE
RID_22849	NA	-0.130906	1.31e-13	1.1928939393939393e-12	FALSE
RID_22854	NA	-0.162452	1.81e-7	7.728667850799289e-7	FALSE
RID_22857	1-hexadecyl-sn-glycero-3-phosphocholine	-0.0743511	5.77e-13	4.623693333333333e-12	TRUE
RID_22859	NA	0.021527754447121045	0.15	0.2095293434049971	FALSE
RID_22868	NA	-0.0835292	0.00102	0.00236916	FALSE
RID_22874	NA	0.023956085378690612	0.224	0.29685556780595374	FALSE
RID_22880	NA	-0.133683	4.13e-8	1.913009633911368e-7	FALSE
RID_22882	pc(0:0/18:1); [m+h]+ c26h53n1o7p1	-0.00306992	0.529	0.6078948374760995	TRUE
RID_22883	NA	-0.00911453	0.742	0.796325	FALSE
RID_22885	NA	-0.0909212	3.98e-6	1.3906860465116279e-5	FALSE
RID_22889	NA	0.0343641	0.0128	0.0238167	FALSE
RID_22891	NA	0.034542636075449135	0.0139	0.0256451	FALSE
RID_22892	NA	-0.0104279	0.129	0.18404510385756678	FALSE
RID_22895	1-stearoyl-2-hydroxy-sn-glycero-3-phosphocholine	0.010625590094717429	0.144	0.2024421052631579	TRUE
RID_22896	NA	0.024353071419286887	0.218	0.29002324294410625	FALSE
RID_22898	pc(20:2/0:0); [m+h]+ c28h55n1o7p1	-0.0261816	0.0311	0.0530244	TRUE
RID_22899	NA	-0.0364294	0.168	0.23131271477663232	FALSE
RID_22900	NA	0.011903363916155252	0.206	0.2758908077994429	FALSE
RID_22902	1-(9z-octadecenoyl)-sn-glycero-3-phosphocholine	0.024151376323135382	0.0862	0.12967759699624531	TRUE
RID_22906	NA	-0.0220277	0.14	0.19751173708920192	FALSE
RID_22911	NA	-0.0336919	5.57e-7	2.1879542483660132e-06	FALSE
RID_22919	NA	0.0297332	0.129	0.18404510385756678	FALSE
RID_22921	NA	-0.023586	0.0554	0.0884928	FALSE
RID_22922	NA	0.0407908	0.0042	0.00869664	FALSE
RID_22927	NA	-0.0217384	0.083	0.12564987405541564	FALSE
RID_22932	NA	-0.0814616	4.59e-5	1.3456536585365852e-4	FALSE
RID_22936	NA	-0.110466	0.00323	0.00686553	FALSE
RID_22943	1-(1z-hexadecenyl)-sn-glycero-3-phosphocholine	-0.0728625	1.68e-14	1.7186042553191485e-13	TRUE
RID_22956	1-(1z-hexadecenyl)-sn-glycero-3-phosphocholine	-0.14428	1.86e-18	3.1489014084507044e-17	TRUE
RID_22957	NA	-0.213655	2.21e-8	1.0478974358974359e-7	FALSE
RID_22959	monoelaidin	-0.13542	5.66e-8	2.5624557438794725e-7	TRUE
RID_22982	NA	-0.0486168	0.0775	0.11829206349206349	FALSE
RID_22995	NA	-0.041318	0.0261	0.0455329	FALSE
RID_23000	NA	-0.0593245	0.00734	0.014404375510204083	FALSE
RID_23011	NA	-0.0224846	0.511	0.5911665062560154	FALSE
RID_23013	NA	-0.0319338	0.104	0.15310226576852418	FALSE
RID_23020	NA	0.00866058	0.661	0.7275842490842491	FALSE
RID_23028	NA	-0.162239	3.6e-6	1.2671156661786238e-5	FALSE
RID_23029	NA	-0.0998595	6.28e-4	0.00152035	FALSE
RID_23036	palmitoyl carnitine collisionenergy:205060	-0.0478225	0.00214	0.00468539	TRUE
RID_23044	NA	-0.316563	6.14e-10	3.556761445783133e-9	FALSE
RID_23047	NA	-0.226664	3.85e-9	2.0252516411378552e-8	FALSE
RID_23069	NA	-0.0546545	2.26e-4	5.931266375545851e-4	FALSE
RID_23070	NA	-0.0247818	0.144	0.2024421052631579	FALSE
RID_23072	pc(22:4/0:0); [m+h]+ c30h55n1o7p1	-0.012803	0.23	0.30296986301369866	TRUE
RID_23136	NA	-0.0351816	2.42e-4	6.316699239956569e-4	FALSE
RID_23139	NA	-0.0432276	4.63e-4	0.00115702	FALSE
RID_23140	NA	-0.0343331	7.03e-4	0.00168664	FALSE
RID_23142	pe(17:0/0:0); [m+h]+ c22h47n1o7p1	0.0501135	0.00817	0.015903384615384618	TRUE
RID_23149	NA	0.0765345	0.00798	0.015584012997562955	FALSE
RID_23164	NA	-0.497173	4.3e-13	3.552302405498282e-12	FALSE
RID_23173	NA	-0.0671613	0.011	0.0206917	FALSE
RID_23192	NA	-0.120437	1.12e-8	5.56297520661157e-8	FALSE
RID_23225	NA	-0.0365816	0.0247	0.0434373	FALSE
RID_23226	NA	-0.0274034	0.147	0.20593706293706293	FALSE
RID_23238	NA	-0.091583	1.08e-13	9.909618320610687e-13	FALSE
RID_2324	NA	0.23186653218798678	5.85e-4	0.00143066	FALSE
RID_23249	NA	-0.0243631	0.0949	0.1406532675709001	FALSE
RID_23250	1-(1z-octadecenyl)-sn-glycero-3-phosphocholine	-0.0285713	0.00365	0.00769702	TRUE
RID_23256	NA	-0.0775272	4.36e-13	3.5895342465753426e-12	FALSE
RID_23267	NA	-0.120536	1.96e-17	3.001171974522293e-16	FALSE
RID_23274	1-heptadecanoyl-sn-glycero-3-phosphocholine	-0.111266	2.29e-13	1.980273381294964e-12	TRUE
RID_23279	1-heptadecanoyl-sn-glycero-3-phosphocholine	-0.0773116	2.76e-16	3.586508108108108e-15	TRUE
RID_23282	NA	-0.183495	1.01e-8	5.058416666666667e-8	FALSE
RID_23298	NA	-0.119521	6.73e-20	1.3828136752136752e-18	FALSE
RID_23303	NA	-0.0682543	0.11	0.1601695941853422	FALSE
RID_23306	NA	-0.0213465	0.0103	0.019651746031746034	FALSE
RID_23307	1-hexadecanoyl-sn-glycero-3-phosphocholine	0.0517484	0.312	0.39248979591836736	TRUE
RID_23318	NA	-0.044924	3.28e-4	8.326420274551214e-4	FALSE
RID_2332	NA	0.3927050504154979	8.51e-11	5.383694736842104e-10	FALSE
RID_23332	NA	0.00913102	0.746	0.7981237205162439	FALSE
RID_23342	NA	-0.0984744	2.18e-8	1.0357154150197629e-7	FALSE
RID_23355	NA	-0.0939279	1.97e-20	4.2284642857142863e-19	FALSE
RID_23362	NA	-0.106157	2.44e-17	3.6891572327044023e-16	FALSE
RID_23368	NA	-0.102467	1.68e-5	5.30015748031496e-5	FALSE
RID_23373	NA	-0.121693	5.04e-17	7.212000000000001e-16	FALSE
RID_23374	NA	-0.0863699	2.39e-28	1.1969916666666668e-26	FALSE
RID_23378	tris(2-butoxyethyl) phosphate	-0.0954007	3.38e-17	4.954585365853659e-16	TRUE
RID_23379	NA	-0.147356	1.1e-17	1.7171428571428572e-16	FALSE
RID_23382	NA	-0.112226	1.26e-11	8.729221902017292e-11	FALSE
RID_23384	NA	-0.203797	2.03e-18	3.388972222222222e-17	FALSE
RID_23385	NA	-0.138753	1.08e-16	1.4836114285714285e-15	FALSE
RID_23386	NA	-0.0854275	1.56e-17	2.404e-16	FALSE
RID_23392	NA	-0.253269	9.53e-19	1.6722715328467156e-17	FALSE
RID_23393	tris(2-butoxyethyl) phosphate	-0.0817035	4.67e-13	3.805654237288136e-12	TRUE
RID_23396	NA	-0.211517	5.33e-19	1.0010406249999999e-17	FALSE
RID_23413	monoolein	-0.137564	3.16e-8	1.48371875e-7	TRUE
RID_23422	oleoyl l-carnitine	-0.038548	0.0391	0.0651847	TRUE
RID_23424	NA	-0.133315	2.19e-6	7.989013657056146e-6	FALSE
RID_23425	NA	-0.148389	2.64e-9	1.4166428571428571e-8	FALSE
RID_23460	NA	-0.0635969	2.68e-6	9.644790419161676e-6	FALSE
RID_23463	NA	-0.0706596	2.1e-8	1.0056573705179284e-7	FALSE
RID_23467	NA	-0.0724621	6.59e-4	0.00158582	FALSE
RID_23472	NA	-0.0380974	5.98e-4	0.00145358	FALSE
RID_23474	NA	0.0253738	0.62	0.6922805387830934	FALSE
RID_23476	NA	0.026453550299924012	0.306	0.3859517313746065	FALSE
RID_23480	NA	0.00564077	0.8	0.8405594405594405	FALSE
RID_23490	NA	0.00440582	0.841	0.8748437905668541	FALSE
RID_23493	NA	-0.132145	1.47e-6	5.504485981308411e-6	FALSE
RID_23495	NA	-0.0439297	4.74e-11	3.088065040650407e-10	FALSE
RID_23498	NA	0.011273223508857387	0.597	0.6706485981308411	FALSE
RID_23506	NA	0.00675692	0.791	0.8358523076923078	FALSE
RID_23508	NA	-0.030367	0.166	0.2290838117106774	FALSE
RID_23514	NA	0.0226437	0.354	0.438216	FALSE
RID_23522	NA	-0.101664	1.01e-7	4.438829981718465e-7	FALSE
RID_23551	NA	-0.0404021	0.00252	0.00542839	FALSE
RID_23558	NA	-0.0499269	0.0161	0.0293883	FALSE
RID_2357	NA	-0.0731005	2.96e-4	7.594279615795091e-4	FALSE
RID_23582	NA	-0.144202	2.85e-4	7.327700534759358e-4	FALSE
RID_23598	NA	0.0381173	0.4	0.4876267748478702	FALSE
RID_23624	NA	0.0884553	0.0015	0.00338274	FALSE
RID_23629	NA	-0.128885	6.69e-6	2.2683723554301834e-5	FALSE
RID_23652	NA	-0.108356	3.1e-4	7.919659936238045e-4	FALSE
RID_23663	NA	-0.0130827	0.149	0.2083746364165212	FALSE
RID_23694	NA	-0.0461302	2.36e-4	6.180217864923747e-4	FALSE
RID_23702	NA	0.014120063638040142	0.237	0.3106586695747001	FALSE
RID_23721	1-stearoyl-2-hydroxy-sn-glycero-3-phosphoethanolamine	0.0209466	0.0744	0.11414014039566049	TRUE
RID_23746	NA	-0.174403	8.46e-9	4.2816505263157893e-8	FALSE
RID_23749	NA	-0.142993	1.58e-9	8.711743119266054e-9	FALSE
RID_23750	NA	-0.159859	7.67e-13	6.006084690553746e-12	FALSE
RID_23756	NA	-0.0417293	0.0818	0.1241459595959596	FALSE
RID_23764	NA	-0.0518539	1.21e-10	7.555428571428571e-10	FALSE
RID_23773	NA	-0.050165	7.92e-4	0.00187953	FALSE
RID_23801	NA	-0.0932523	1.23e-5	4.012103120759837e-5	FALSE
RID_23841	NA	-0.0915755	0.00182	0.00405494	FALSE
RID_23845	NA	-0.0580256	2.85e-4	7.327700534759358e-4	FALSE
RID_2386	butyrylcarnitine	0.0807148	1.31e-5	4.25572972972973e-5	TRUE
RID_23862	NA	-0.105476	3.82e-5	1.1365445544554455e-4	FALSE
RID_23872	NA	-0.0805728	1.44e-6	5.417464788732395e-6	FALSE
RID_23894	NA	-0.0459646	0.0074	0.014510277324632953	FALSE
RID_23895	NA	-0.048448	0.0259	0.0453156	FALSE
RID_23907	NA	-0.0500052	1.34e-5	4.347314439946019e-5	FALSE
RID_23919	NA	-0.134811	2.64e-17	3.9666e-16	FALSE
RID_23966	NA	-0.0333189	0.00536	0.010846329966329966	FALSE
RID_23985	NA	-0.0306859	0.1	0.14766584766584767	FALSE
RID_23986	NA	-0.0215535	0.199	0.2680089635854342	FALSE
RID_23987	NA	-0.0302708	0.0379	0.063581	FALSE
RID_24000	NA	-0.026521	0.0484	0.0788304	FALSE
RID_24001	NA	-0.0629946	2.21e-4	5.806382513661202e-4	FALSE
RID_24005	NA	-0.0215183	0.0712	0.10965073670723896	FALSE
RID_2402	NA	-0.298307	3.75e-7	1.522804054054054e-6	FALSE
RID_24038	NA	-0.064892	0.0536	0.0861326	FALSE
RID_24043	NA	-0.0674696	2.91e-7	1.202e-6	FALSE
RID_24048	NA	-0.0798763	1.6e-5	5.1013262599469494e-5	FALSE
RID_24062	ncgc00381425-01!8-hydroxy-8-(3-octyloxiran-2-yl)octanoic acid [iin-based on: ccmslib00000846585]	-0.0511658	0.0145	0.026649847094801223	TRUE
RID_24084	1-eicosatrienoyl-sn-glycero-3-phosphoethanolamine	0.015509909221431306	0.201	0.270097	TRUE
RID_24104	1-stearoyl-2-hydroxy-sn-glycero-3-phosphoethanolamine	0.018257279315923684	0.0329	0.0557769	TRUE
RID_24116	NA	-0.0504791	0.00231	0.00501195	FALSE
RID_24120	pc(16:0/9:0(cooh)); [m+h]+ c33h65n1o10p1	-0.0365542	0.251	0.32634072471606274	TRUE
RID_24123	NA	-0.0791107	0.0034	0.00720776	FALSE
RID_24124	NA	-0.0640411	0.00677	0.013384111842105263	FALSE
RID_24126	dibutyl phthalate	-0.0470095	0.0103	0.019651746031746034	TRUE
RID_24128	NA	-0.0599149	0.00166	0.00373306	FALSE
RID_24134	NA	0.059981212182386355	0.0591	0.0937179	FALSE
RID_24158	NA	-0.0791634	8.96e-5	2.5134002333722285e-4	FALSE
RID_24166	NA	-0.108201	3.07e-4	7.85972310969116e-4	FALSE
RID_24198	1-(1z-octadecenyl)-sn-glycero-3-phosphocholine	-0.0125096	0.579	0.6556363636363637	TRUE
RID_24211	NA	-0.0671165	1.04e-14	1.091772925764192e-13	FALSE
RID_24212	NA	-0.128418	5.16e-18	8.160947368421053e-17	FALSE
RID_24215	NA	-0.0839526	1.78e-9	9.769680365296804e-9	FALSE
RID_24218	1-stearoyl-2-hydroxy-sn-glycero-3-phosphocholine	-0.0486143	3.16e-10	1.8850223325062034e-9	TRUE
RID_24225	NA	-0.06788	0.00114	0.00261255	FALSE
RID_24227	1-octadecanoyl-sn-glycero-3-phosphocholine	-0.0585695	1.35e-13	1.2200751879699249e-12	TRUE
RID_24229	NA	-0.0798073	1.54e-12	1.1678738170347002e-11	FALSE
RID_24237	NA	-0.0898774	6.65e-15	7.105155555555556e-14	FALSE
RID_24242	NA	-0.0711268	2.22e-13	1.9336521739130435e-12	FALSE
RID_24243	NA	-0.107566	3.15e-6	1.1218666666666666e-5	FALSE
RID_24248	NA	-0.0351763	0.00367	0.00772564	FALSE
RID_24265	NA	-0.0339309	0.00518	0.010499763912310285	FALSE
RID_24278	NA	-0.0181344	0.435	0.5197514910536779	FALSE
RID_24301	NA	-0.164042	2.12e-6	7.780885496183206e-6	FALSE
RID_24305	NA	-0.138075	9.99e-4	0.00232713	FALSE
RID_24308	NA	-0.00960338	0.662	0.7280182982616652	FALSE
RID_24315	8-hydroxy-8-(3-octyloxiran-2-yl)octanoic acid	-0.0631888	1.32e-4	3.618335233751426e-4	TRUE
RID_24348	NA	-0.0163286	0.678	0.7422185792349727	FALSE
RID_24355	NA	-0.0576558	0.0158	0.0288846	FALSE
RID_24359	NA	-0.163241	5.2e-6	1.7883834048640917e-5	FALSE
RID_24362	NA	-0.019584	0.515	0.5949351273426238	FALSE
RID_24401	NA	-0.144489	4.63e-6	1.606135642135642e-5	FALSE
RID_24421	NA	-0.0638329	0.0241	0.0424754	FALSE
RID_24426	tris(2-butoxyethyl) phosphate	-0.0989612	0.00494	0.010089855564995753	TRUE
RID_24431	NA	-0.0553058	0.013	0.024151468315301388	FALSE
RID_24436	NA	-0.0405963	0.15	0.2095293434049971	FALSE
RID_24472	NA	-0.046006	0.00514	0.010436283783783782	FALSE
RID_24481	NA	-0.10114	2.15e-15	2.39287037037037e-14	FALSE
RID_24483	NA	-0.672612	1.2e-44	4.8080000000000005e-42	FALSE
RID_24488	NA	-0.150895	4.14e-7	1.6755151515151511e-6	FALSE
RID_24490	NA	0.0878384	9.88e-4	0.00230374	FALSE
RID_24491	NA	-0.0174716	0.356	0.44023868312757203	FALSE
RID_24495	NA	-0.0786262	0.0169	0.030731921331316185	FALSE
RID_24502	linoleoyl ethanolamide	0.0571369	5.59e-4	0.00137971	TRUE
RID_24526	NA	-0.0749287	0.0518	0.0835753	FALSE
RID_24549	NA	-0.0437241	0.306	0.3859517313746065	FALSE
RID_24578	pc(20:1/0:0); [m+h]+ c28h57n1o7p1	-0.0239292	0.00885	0.0171576	TRUE
RID_24590	NA	-0.044097	8.02e-4	0.00190139	FALSE
RID_24620	NA	-0.0419093	0.0069	0.0136187	FALSE
RID_24642	NA	-0.088289	0.00726	0.014259019607843136	FALSE
RID_24649	top19 psoriasis feature - unknown featureid=3668	-0.0850834	4.06e-9	2.1310567685589515e-8	TRUE
RID_24651	NA	-0.0958238	0.0109	0.020567974882260597	FALSE
RID_24696	histamine-c23:1	-0.0243767	0.0207	0.037108724832214765	TRUE
RID_247	NA	0.074768480270465107	1.79e-12	1.3489529780564264e-11	FALSE
RID_24721	NA	-0.00639722	0.743	0.7963316986179224	FALSE
RID_24731	o-stearoylcarnitine	-0.105341	3.05e-7	1.2533675213675212e-6	TRUE
RID_2474	NA	0.00651215	0.875	0.9043422184006878	FALSE
RID_2477	NA	0.14979884287100764	1.88e-15	2.11192523364486e-14	FALSE
RID_24770	NA	-0.0851268	0.00554	0.011144903765690375	FALSE
RID_2478	NA	0.31575302838233915	2.93e-11	1.951168975069252e-10	FALSE
RID_24800	NA	-0.0220172	0.00557	0.0111865	FALSE
RID_2481	NA	0.0454602	0.296	0.37689830508474575	FALSE
RID_24825	lyso-paf c-18	-0.0742613	8.46e-10	4.796660377358491e-9	TRUE
RID_24866	NA	0.013037554964059922	0.353	0.4372035033487892	FALSE
RID_24875	NA	-0.0393864	3.76e-6	1.3195678832116788e-5	FALSE
RID_24876	NA	-0.0890081	0.00962	0.018486394884092726	FALSE
RID_24879	1-(1z-octadecenyl)-sn-glycero-3-phosphocholine	-0.0576868	0.015	0.027505720823798627	TRUE
RID_24882	NA	-0.102295	2.15e-7	9.036013986013986e-7	FALSE
RID_24884	NA	-0.034584	7.42e-9	3.803343283582089e-8	FALSE
RID_24888	NA	-0.0946873	0.00449	0.00924932	FALSE
RID_24893	NA	-0.159195	5.49e-5	1.592033775633293e-4	FALSE
RID_24894	NA	-0.0594651	1.52e-4	4.1195941375422776e-4	FALSE
RID_24900	NA	-0.0617463	6.52e-4	0.0015737	FALSE
RID_24917	NA	0.00362027	0.79	0.8358523076923078	FALSE
RID_2492	NA	-0.0625921	0.0401	0.0667131	FALSE
RID_24922	NA	0.00572667	0.529	0.6078948374760995	FALSE
RID_24930	NA	0.00978842	0.286	0.3653262486716259	FALSE
RID_24932	NA	-0.0462187	0.107	0.15694203782794386	FALSE
RID_24934	NA	0.00495254	0.726	0.7826475336322869	FALSE
RID_24945	NA	-0.164031	1.95e-13	1.7108759124087593e-12	FALSE
RID_24953	NA	-0.102799	4.98e-4	0.00123933	FALSE
RID_24956	mona:790553 linoleic acid	-0.153753	4.31e-4	0.00108042	TRUE
RID_24965	NA	-0.094771	0.00615	0.012259203980099503	FALSE
RID_24990	NA	-0.0545287	5.3e-4	0.00131353	FALSE
RID_25000	NA	-0.0489061	9.81e-9	4.9337322175732215e-8	FALSE
RID_2502	NA	0.19662933227750687	1.39e-9	7.699447004608295e-9	FALSE
RID_25024	NA	0.392543	8.639999999999999e-23	2.629184810126582e-21	FALSE
RID_25057	NA	-0.0610546	0.0893	0.1336719800747198	FALSE
RID_25115	NA	-0.0302928	0.323	0.40400208116545266	FALSE
RID_25126	NA	-0.0494823	7.61e-6	2.5658401122019637e-5	FALSE
RID_25134	NA	-0.116909	1.6e-5	5.1013262599469494e-5	FALSE
RID_25174	NA	-0.206483	1.73e-4	4.6364771460423633e-4	FALSE
RID_25192	NA	-0.0837443	1.27e-4	3.4932265446224254e-4	FALSE
RID_25200	NA	-0.0720811	8.05e-5	2.271384976525822e-4	FALSE
RID_2522	NA	0.10516827588384886	0.108	0.15802312842361535	FALSE
RID_25220	NA	-0.036761	0.227	0.3005	FALSE
RID_25223	NA	-0.070266	3.64e-4	9.191764705882353e-4	FALSE
RID_25246	NA	-0.733599	1.97e-16	2.587912568306011e-15	FALSE
RID_25248	NA	-0.0463573	0.0593	0.0939112	FALSE
RID_25253	au406506 3,6,9,12-tetraoxatetracosan-1-ol|tetraethylene glycol monododecyl ether|2-[2-[2-(2-dodecoxyethoxy)ethoxy]ethoxy]ethanol	-0.0487495	4.91e-9	2.554900432900433e-8	TRUE
RID_2529	NA	0.4897072500513648	1.8600000000000002e-26	7.709379310344829e-25	FALSE
RID_25295	NA	0.0396637	0.242	0.3161782608695652	FALSE
RID_25331	NA	-0.0125167	0.252	0.3274637837837838	FALSE
RID_25358	pc(19:0/0:0); [m+h]+ c27h57n1o7p1	-0.170693	7.95e-20	1.6196440677966103e-18	TRUE
RID_25374	NA	-0.0500533	0.0238	0.0420082	FALSE
RID_25377	NA	0.0500644	0.0133	0.024651657671549726	FALSE
RID_25391	NA	-0.0605217	0.00549	0.011081410579345087	FALSE
RID_25409	NA	-0.0121037	0.59	0.6649601500234411	FALSE
RID_25411	NA	-0.0659422	0.039	0.0650632	FALSE
RID_25436	NA	-0.049046	0.0076	0.014878175895765473	FALSE
RID_25442	NA	-0.0245867	0.146	0.20489433741973145	FALSE
RID_25447	NA	-0.0595091	1.67e-4	4.5058136924803593e-4	FALSE
RID_25459	NA	-0.0672462	0.0309	0.052758238636363634	FALSE
RID_25515	NA	-0.0680394	0.0122	0.022841744548286608	FALSE
RID_25522	pc(16:0/9:0(cho)); [m+h]+ c33h65n1o9p1	-0.0249458	0.243	0.31679609544468545	TRUE
RID_25569	NA	3.7399017107928164e-4	0.987	0.9919515050167225	FALSE
RID_25593	NA	-0.037244	4.12e-4	0.00103495	FALSE
RID_25596	palmitoyl ethanolamide	0.00869228	0.369	0.45537782340862426	TRUE
RID_25668	NA	-0.0910489	9.56e-6	3.1602032967032966e-5	FALSE
RID_25673	NA	-0.192652	5.72e-9	2.950832618025751e-8	FALSE
RID_25683	lu052302 acetyl tributyl citrate|tributyl 2-acetyloxypropane-1,2,3-tricarboxylate	-0.14632	7.6e-5	2.1545283018867926e-4	TRUE
RID_25728	NA	-0.0828139	1.81e-6	6.673680981595092e-6	FALSE
RID_25737	NA	-0.0413352	5.91e-4	0.00143948	FALSE
RID_25767	NA	-0.229668	0.00547	0.011050319327731092	FALSE
RID_25792	NA	-0.048414	1.43e-5	4.614389261744967e-5	FALSE
RID_25794	NA	0.017756540706305925	0.492	0.5736023278370515	FALSE
RID_25796	eq331603 linoleic acid|(9z,12z)-octadeca-9,12-dienoic acid	-0.231652	4.43e-7	1.7838726968174203e-6	TRUE
RID_25809	NA	-0.0991823	0.00375	0.00788024	FALSE
RID_25810	NA	-0.0471904	0.00219	0.0047818	FALSE
RID_25826	NA	-0.0186017	0.0786	0.11981889663918834	FALSE
RID_25892	NA	-0.00965033	0.628	0.6999128419100603	FALSE
RID_25911	NA	0.00204567	0.953	0.9646366315789473	FALSE
RID_25913	NA	0.0084314	0.49	0.5721029626032055	FALSE
RID_25923	NA	-0.0903505	0.015	0.027505720823798627	FALSE
RID_2593	paracetamol	0.2403549441688926	2.4e-7	9.982006920415224e-7	TRUE
RID_25943	NA	-0.0710718	0.00478	0.00978801	FALSE
RID_25946	NA	-0.0555821	1.94e-7	8.225326278659612e-7	FALSE
RID_25950	NA	-0.0626433	6.29e-5	1.804434367541766e-4	FALSE
RID_25955	NA	-0.0754397	1.27e-8	6.243517382413088e-8	FALSE
RID_2596	NA	0.013925098856483919	0.743	0.7963316986179224	FALSE
RID_25979	NA	0.0142619	0.425	0.5116174261392088	FALSE
RID_25990	NA	0.0343099	0.14	0.19751173708920192	FALSE
RID_25991	NA	-0.0338898	0.606	0.6791720279720279	FALSE
RID_25999	NA	-0.0674532	5.66e-4	0.00139127	FALSE
RID_26016	NA	0.034510356477612865	0.363	0.4482033898305085	FALSE
RID_26030	NA	0.00250771	0.894	0.9208123393316195	FALSE
RID_26043	NA	0.0025757	0.935	0.9512230215827339	FALSE
RID_26045	1-linoleoylglycerol	0.017398041237493084	0.544	0.6206815377313716	TRUE
RID_26053	NA	0.016676549443256316	0.537	0.614152	FALSE
RID_26054	NA	-0.0344825	0.104	0.15310226576852418	FALSE
RID_26063	NA	-0.163272	8.51e-4	0.00200766	FALSE
RID_26070	NA	0.0205365	0.568	0.6446987724268177	FALSE
RID_26083	1-arachidoyl-2-hydroxy-sn-glycero-3-phosphocholine	0.00595993	0.826	0.8625994787141614	TRUE
RID_26089	NA	0.0847609	0.0568	0.090309	FALSE
RID_26092	n-oleoylethanolamine	0.051360229751569106	0.0117	0.0219398	TRUE
RID_261	NA	0.14889838757841972	8.42e-14	7.90690625e-13	FALSE
RID_26106	NA	0.00227105	0.906	0.9307794871794871	FALSE
RID_26134	NA	0.013543651544465416	0.697	0.7592152242863616	FALSE
RID_26181	NA	-0.00319161	0.862	0.8939810181190682	FALSE
RID_262	NA	0.14271432095166645	6.91e-15	7.350283185840708e-14	FALSE
RID_26245	NA	-0.0424096	0.0512	0.0828854	FALSE
RID_2625	NA	0.4324701605880198	2.37e-10	1.4424e-9	FALSE
RID_26266	NA	-0.0366238	2.4e-4	6.271304347826086e-4	FALSE
RID_26268	NA	0.12500452372516876	9.7e-4	0.00226396	FALSE
RID_26269	NA	-0.0381038	1.48e-4	4.0202485875706216e-4	FALSE
RID_26271	NA	-0.123563	2.35e-5	7.233546734955184e-5	FALSE
RID_26277	NA	-0.0461844	2.44e-4	6.361995661605205e-4	FALSE
RID_26283	NA	0.13805875640359866	0.00206	0.00452673	FALSE
RID_26292	NA	-0.0140113	0.438	0.5230760059612518	FALSE
RID_26294	NA	-0.0422172	2.65e-4	6.8722761596548e-4	FALSE
RID_26299	NA	-0.0495866	9.01e-5	2.5244801864801863e-4	FALSE
RID_26300	NA	-0.0444038	2.35e-4	6.160741548527808e-4	FALSE
RID_26306	NA	-0.0429161	1.89e-4	5.026061946902655e-4	FALSE
RID_26314	NA	0.028400519372949996	0.156	0.21690225563909774	FALSE
RID_2637	NA	-0.0436314	0.273	0.3505833333333334	FALSE
RID_26443	NA	0.010383585803194496	0.741	0.795607	FALSE
RID_26475	1-arachidoyl-2-hydroxy-sn-glycero-3-phosphocholine	-0.128584	4.76e-17	6.893397590361446e-16	TRUE
RID_2650	NA	0.2987212471561283	7.94e-8	3.5282365988909426e-7	FALSE
RID_26521	NA	0.035327	0.168	0.23131271477663232	FALSE
RID_26556	NA	0.13113565027671967	0.00108	0.00249167	FALSE
RID_26563	NA	-0.0448253	2.83e-4	7.29969957081545e-4	FALSE
RID_26607	NA	0.0472625	0.29	0.3698461538461538	FALSE
RID_26617	NA	0.0361559	0.19	0.25675098369870714	FALSE
RID_26620	NA	-0.119803	4.31e-4	0.00108042	FALSE
RID_26630	NA	0.0161935	0.607	0.6799757688723206	FALSE
RID_26673	NA	-0.0334412	0.212	0.2826666666666666	FALSE
RID_26678	NA	-0.0557341	0.116	0.16829450814725408	FALSE
RID_26690	NA	-0.0642488	0.00236	0.00511121	FALSE
RID_2670	NA	0.3053635381601954	2.97e-4	7.61181236673774e-4	FALSE
RID_26738	1-hexadecanoyl-sn-glycerol	-0.0241433	0.382	0.4680570846075433	TRUE
RID_26757	NA	0.1090398651224533	0.00674	0.013335769547325103	FALSE
RID_26798	NA	-0.0271656	0.46	0.5428767795778106	FALSE
RID_26833	NA	-0.0485349	5.62e-4	0.00138569	FALSE
RID_26861	NA	-0.0213432	0.299	0.3797126254622292	FALSE
RID_26869	NA	-0.00269727	0.949	0.9622083509067904	FALSE
RID_269	NA	-0.0844231	2.16e-10	1.3246530612244899e-9	FALSE
RID_26910	NA	-0.0320769	0.00115	0.00263295	FALSE
RID_26935	retinol	-0.0941387	1.09e-5	3.5748431105047755e-5	TRUE
RID_26939	NA	-0.0562506	5.33e-6	1.8278630527817404e-5	FALSE
RID_26969	1-hexadecanoyl-sn-glycerol	-0.0743652	5.19e-6	1.7875014326647566e-5	TRUE
RID_26983	NA	0.014479196153827546	0.479	0.561168	FALSE
RID_26984	ncgc00186665-03!2,3-dihydroxypropyl hexadecanoate [iin-based: match]	-0.0776514	2.22e-10	1.3545380710659898e-9	TRUE
RID_26993	9-octadecenamide, (z)-	0.015426741488810725	0.666	0.7307457781834779	TRUE
RID_27022	NA	-0.0402385	3.4e-5	1.0216999999999999e-4	FALSE
RID_27048	NA	-0.0400745	0.118	0.17047596153846153	FALSE
RID_27057	NA	0.051838	0.286	0.3653262486716259	FALSE
RID_2709	NA	-0.164126	1.97e-5	6.126623544631307e-5	FALSE
RID_27093	NA	-0.0321732	0.0019	0.00420202	FALSE
RID_27151	pc(18:0/9:0(cho)); [m+h]+ c35h69n1o9p1	-0.0551495	0.0425	0.070365	TRUE
RID_27175	NA	-0.0355726	3.16e-4	8.04728813559322e-4	FALSE
RID_27176	NA	-0.0887972	2.71e-4	7.020301724137931e-4	FALSE
RID_27183	amylamine-c12:0	-0.0672366	8.97e-4	0.00210174	TRUE
RID_27231	NA	-0.0613248	0.0305	0.052223646723646724	FALSE
RID_27243	NA	-0.0478893	5.97e-5	1.7187880239520959e-4	FALSE
RID_27248	NA	-0.0214169	0.1	0.14766584766584767	FALSE
RID_27260	pc(18:0/9:0(cho)); [m+h]+ c35h69n1o9p1	-0.0405749	0.119	0.1717142857142857	TRUE
RID_2729	NA	-0.0137021	0.382	0.4680570846075433	FALSE
RID_2731	NA	0.3179705576811259	0.00104	0.00241095	FALSE
RID_27315	NA	-0.151856	3e-5	9.094577553593947e-5	FALSE
RID_27321	lu071701 epsilon-decalactone|7-butyloxepan-2-one	-0.126885	5.62e-7	2.2039934747145187e-6	TRUE
RID_27324	NA	-0.0984361	4.88e-7	1.945525704809287e-6	FALSE
RID_27328	NA	0.0182854	0.156	0.21690225563909774	FALSE
RID_27330	NA	-0.130673	4.33e-7	1.7465302013422819e-6	FALSE
RID_27332	NA	-0.144098	3.13e-7	1.284047781569966e-6	FALSE
RID_27337	NA	-0.138738	7.77e-9	3.974272340425531e-8	FALSE
RID_27345	NA	-0.124386	4.55e-7	1.8291304347826087e-6	FALSE
RID_27360	NA	-0.182229	1.45e-6	5.4465625e-6	FALSE
RID_2741	NA	0.1725340065278746	5.89e-4	0.00143752	FALSE
RID_27429	NA	-0.0403073	8.63e-5	2.429334894613583e-4	FALSE
RID_27446	ncgc00385962-01_c16h24o3_	-0.0107962	0.706	0.7662410835214446	TRUE
RID_2746	NA	-0.183975	3.41e-6	1.205535294117647e-5	FALSE
RID_27472	NA	-0.0695595	5.09e-6	1.7580977011494254e-5	FALSE
RID_27501	NA	-0.0142704	0.536	0.614152	FALSE
RID_27520	NA	-0.0259256	0.131	0.1864558910597987	FALSE
RID_2754	NA	-0.145384	4.21e-6	1.4646657018813316e-5	FALSE
RID_27568	NA	0.0102493	0.601	0.6748267164876225	FALSE
RID_2759	NA	-0.0620265	2.13e-4	5.602319474835886e-4	FALSE
RID_276	NA	-0.0523793	4.38e-11	2.861282608695652e-10	FALSE
RID_27615	NA	-0.0288244	0.0629	0.0988957	FALSE
RID_27642	NA	-0.0329361	0.233	0.3062504100601422	FALSE
RID_27661	NA	-0.145483	1.66e-5	5.257760210803689e-5	FALSE
RID_27669	NA	-0.0548586	3.68e-5	1.0962478314745973e-4	FALSE
RID_27701	NA	-0.161694	2.15e-6	7.878963414634146e-6	FALSE
RID_27706	vitamin k1 collisionenergy:102040	-0.0761829	0.00887	0.0171687	TRUE
RID_27726	NA	-0.10469	0.011	0.0206917	FALSE
RID_27734	cyclopentasiloxane, decamethyl-	-0.048249	0.00128	0.00290843	TRUE
RID_27757	NA	-0.0354118	0.00412	0.00857531	FALSE
RID_27761	NA	-0.0658415	0.0209	0.0374393	FALSE
RID_2782	NA	0.12436904568385607	0.0543	0.0869668	FALSE
RID_27865	NA	-0.0764714	0.0182	0.0329464	FALSE
RID_27875	NA	-0.0638055	0.00443	0.00913355	FALSE
RID_27902	NA	-0.077041	0.00513	0.010424784446322907	FALSE
RID_27903	NA	0.050218329902288056	0.254	0.32988438681793625	FALSE
RID_27923	NA	-0.0993941	7.55e-5	2.1428807556080285e-4	FALSE
RID_28046	NA	-0.040146	0.318	0.3989937369519833	FALSE
RID_28064	octadecanamide	-0.0453606	0.158	0.2193025404157044	TRUE
RID_28099	vitamin k1 collisionenergy:102040	-0.0718713	0.00934	0.017991474358974358	TRUE
RID_281	NA	-0.0956726	2.01e-9	1.0932217194570136e-8	FALSE
RID_28145	NA	-0.0820648	0.0125	0.023348873348873353	FALSE
RID_28175	NA	-0.0596035	0.0636	0.0996704	FALSE
RID_2818	NA	-0.0355943	0.38	0.4665577119509704	FALSE
RID_28229	NA	-0.078094	0.114	0.16559274924471298	FALSE
RID_28309	octadecanamide	-0.0589255	0.0694	0.10736010296010297	TRUE
RID_28358	NA	-0.05531	5.77e-4	0.00141253	FALSE
RID_28359	glycerol 1-stearate	-0.0739389	1.85e-5	5.783355006501951e-5	TRUE
RID_2837	NA	-0.0775808	0.0289	0.0498033	FALSE
RID_28371	NA	-0.00351744	0.916	0.9386462063086105	FALSE
RID_28374	NA	-0.093654	2.39e-4	6.251969532100109e-4	FALSE
RID_28399	NA	-0.082273	0.0107	0.020270133963750984	FALSE
RID_28427	NA	-0.0440312	0.0933	0.13862373300370828	FALSE
RID_2849	1-beta-d-glucopyranosyl-l-tryptophan	-0.408813	1.27e-19	2.523206611570248e-18	TRUE
RID_28533	NA	-0.0143118	0.762	0.8112701505757307	FALSE
RID_28596	NA	0.050729562571723466	0.0815	0.12376879343019584	FALSE
RID_286	NA	-0.107235	4.48e-13	3.663238095238096e-12	FALSE
RID_28619	NA	-0.0302995	0.381	0.46730816326530616	FALSE
RID_28622	NA	-0.0439064	0.0099	0.0189638	FALSE
RID_28626	NA	-0.0778069	0.00104	0.00241095	FALSE
RID_28662	NA	-0.0910305	0.00167	0.00374853	FALSE
RID_28672	NA	0.0563849	0.226	0.29934104683195595	FALSE
RID_28682	NA	-0.0923367	0.0349	0.0588769	FALSE
RID_28688	NA	-0.0531645	0.0779	0.11882715736040608	FALSE
RID_28691	contaminant vial septum thermofisher c5000-44b	-0.0645065	0.00215	0.00469873	TRUE
RID_2873	NA	0.34208379304481173	2.24e-7	9.39783595113438e-7	FALSE
RID_28731	contaminants septum vial thermo c4000-53 and c4000-54 serie	-0.0303718	0.651	0.720536	TRUE
RID_28752	NA	-0.0699488	0.00197	0.00433689	FALSE
RID_28797	NA	-0.0552233	0.0728	0.1118282428115016	FALSE
RID_28819	NA	-0.0409826	0.31	0.39038239916186485	FALSE
RID_28831	NA	-0.0495815	0.118	0.17047596153846153	FALSE
RID_28837	NA	-0.047286	0.0661	0.1031177157689812	FALSE
RID_28862	NA	-0.0415748	0.23	0.30296986301369866	FALSE
RID_28883	NA	0.011614612014852033	0.853	0.8861763180639585	FALSE
RID_2889	NA	-0.192257	1.43e-5	4.614389261744967e-5	FALSE
RID_28895	NA	-0.0354068	0.25	0.32521645021645024	FALSE
RID_28930	NA	-0.0133132	0.867	0.8976175710594315	FALSE
RID_28934	bilirubin	-0.0134565	0.685	0.7481781008632441	TRUE
RID_28937	NA	-0.00840592	0.821	0.85887	FALSE
RID_28956	NA	-0.0954925	3.86e-5	1.1441972872996301e-4	FALSE
RID_28992	NA	-0.0240328	0.431	0.5165124626121635	FALSE
RID_28998	NA	-0.00385493	0.934	0.9510105887335876	FALSE
RID_2904	NA	0.32825909563742217	2.1e-8	1.0056573705179284e-7	FALSE
RID_29077	NA	-0.0651563	0.0532	0.0856043	FALSE
RID_29085	NA	-0.019033	0.454	0.5373786312161497	FALSE
RID_29088	NA	-0.0300533	0.321	0.4021281917665451	FALSE
RID_29112	bis(2-ethylhexyl) phthalate	-0.276764	6.68e-11	4.3052868632707775e-10	TRUE
RID_29127	NA	-0.0820212	8.89e-4	0.00208911	FALSE
RID_29138	NA	-0.403093	3.41e-12	2.454383233532934e-11	FALSE
RID_29146	NA	-0.0239252	0.302	0.38231068983675615	FALSE
RID_29156	hexanedioic acid, bis(2-ethylhexyl) ester	-0.0958548	0.00105	0.00242945	TRUE
RID_29158	NA	0.0444229	0.297	0.37797141344626783	FALSE
RID_29169	NA	-0.0383049	0.432	0.517195	FALSE
RID_29178	NA	-0.0421415	0.0383	0.0641178	FALSE
RID_29189	NA	-0.0232348	0.657	0.724508	FALSE
RID_29193	NA	-0.0384258	0.164	0.2267142035652674	FALSE
RID_292	NA	-0.121828	6.95e-5	1.9819454329774615e-4	FALSE
RID_29200	NA	-0.0119538	0.647	0.7170991240202859	FALSE
RID_29206	NA	-0.0562584	0.131	0.1864558910597987	FALSE
RID_29221	NA	-0.0445306	0.419	0.5046472945891783	FALSE
RID_29224	NA	-0.020483	0.38	0.4665577119509704	FALSE
RID_29236	NA	-0.00691501	0.872	0.9020172117039587	FALSE
RID_29285	NA	-0.028539	0.29	0.3698461538461538	FALSE
RID_29291	NA	-0.0866549	1.92e-4	5.100198895027625e-4	FALSE
RID_29296	NA	-0.0380677	0.222	0.29469243511871895	FALSE
RID_29311	NA	-0.0744011	0.00113	0.0025921	FALSE
RID_29318	contaminants septum vial thermo c4000-53 and c4000-54 serie	-0.0357928	0.656	0.7237374942634236	TRUE
RID_29335	NA	-0.0496655	0.0832	0.12587337948395216	FALSE
RID_29336	NA	-0.029602	0.213	0.28384257206208424	FALSE
RID_29347	NA	-0.0502255	0.305	0.38529689963215974	FALSE
RID_29360	NA	-0.0492132	0.155	0.21588644264194667	FALSE
RID_29362	NA	-0.0226162	0.34	0.423064	FALSE
RID_29376	13-docosenamide, (z)-	0.00184819	0.921	0.9417626541897066	TRUE
RID_29377	NA	-0.040117	0.183	0.24883031674208145	FALSE
RID_29401	NA	-0.0740478	0.0131	0.0242997	FALSE
RID_29441	NA	-0.0198257	0.492	0.5736023278370515	FALSE
RID_29442	NA	-0.0137166	0.757	0.8080941385435169	FALSE
RID_29497	NA	-0.02848	0.531	0.6096103151862464	FALSE
RID_29504	NA	0.031909569830913344	0.37	0.4561435897435897	FALSE
RID_29515	NA	-0.0315166	0.419	0.5046472945891783	FALSE
RID_29532	NA	-0.0309837	0.234	0.30739672131147544	FALSE
RID_29558	NA	-0.0209431	0.491	0.5729922330097087	FALSE
RID_29566	NA	-0.0880565	0.0468	0.0766398	FALSE
RID_29567	NA	-0.0544663	0.229	0.30231521142229545	FALSE
RID_29579	NA	-0.0207529	0.557	0.633709	FALSE
RID_29580	NA	-0.0841922	0.0587	0.0932066	FALSE
RID_29589	NA	0.013824366090727817	0.672	0.7369927007299271	FALSE
RID_29596	NA	-0.0232121	0.463	0.5458813143697892	FALSE
RID_29600	13-docosenamide, (z)-	0.0159745	0.525	0.6044540229885057	TRUE
RID_29602	NA	-0.0769882	0.11	0.1601695941853422	FALSE
RID_29621	NA	-0.0761156	0.0555	0.0885348	FALSE
RID_29627	NA	-0.090687	0.00551	0.011093835845896146	FALSE
RID_29630	NA	0.00347169	0.935	0.9512230215827339	FALSE
RID_29643	NA	-0.00218551	0.938	0.9530650887573963	FALSE
RID_29670	NA	-0.0971662	0.00232	0.00502911	FALSE
RID_29693	NA	-0.000271836	0.995	0.9962432319866723	FALSE
RID_29702	NA	-0.0660987	0.161	0.2229516129032258	FALSE
RID_29704	NA	-0.0613834	0.26	0.3362237762237762	FALSE
RID_29714	NA	0.028366817914351805	0.49	0.5721029626032055	FALSE
RID_29724	NA	0.016940563850765287	0.549	0.6251994315490289	FALSE
RID_29739	NA	-0.0251771	0.61	0.6830181648812297	FALSE
RID_2978	NA	-0.0308857	0.155	0.21588644264194667	FALSE
RID_2979	NA	0.027136297723633792	0.524	0.6035917585050311	FALSE
RID_29816	NA	-0.0561435	0.294	0.37455007949125596	FALSE
RID_29833	NA	-0.0353617	0.159	0.22056318522792848	FALSE
RID_29859	NA	-0.0504568	0.0709	0.10925871794871796	FALSE
RID_29887	NA	-0.0532563	0.0265	0.046063629790310916	FALSE
RID_29897	NA	0.0278506	0.536	0.614152	FALSE
RID_29911	contaminants septum vial thermo c4000-53 and c4000-54 serie	0.0948883	0.327	0.40836779220779224	TRUE
RID_29915	NA	-0.0254828	0.695	0.75738	FALSE
RID_29944	NA	-0.0871925	0.249	0.3240909583107742	FALSE
RID_29949	NA	-0.0565313	0.232	0.3052698412698413	FALSE
RID_29961	NA	-0.0218028	0.636	0.7081723019916628	FALSE
RID_29989	NA	-0.0962398	0.125	0.17940298507462688	FALSE
RID_29990	NA	-0.104489	0.139	0.19679387514723207	FALSE
RID_29992	NA	-0.0133575	0.854	0.8864490500863558	FALSE
RID_29996	NA	-0.0374376	0.198	0.2668116591928251	FALSE
RID_3000	NA	-0.351946	2.18e-8	1.0357154150197629e-7	FALSE
RID_30022	NA	-0.0726371	0.121	0.1741820359281437	FALSE
RID_30040	NA	-0.0154143	0.459	0.5419626719056975	FALSE
RID_30045	NA	-0.0843366	5.59e-4	0.00137971	FALSE
RID_30053	13-docosenamide, (z)-	-0.00579699	0.864	0.8952827586206896	TRUE
RID_30054	NA	-0.0115515	0.776	0.8243499779054353	FALSE
RID_30071	NA	-0.0529303	0.269	0.3458160427807487	FALSE
RID_30079	NA	-0.0948282	0.0311	0.0530244	FALSE
RID_3008	NA	-0.235503	3.81e-7	1.5445598650927486e-6	FALSE
RID_30083	NA	-0.037543	0.259	0.33529133010231554	FALSE
RID_30091	NA	-0.0348213	0.417	0.5029944806823883	FALSE
RID_30096	NA	-0.0941313	0.12	0.17284601557819051	FALSE
RID_30097	NA	-0.0617547	0.171	0.23490514285714287	FALSE
RID_30098	NA	-0.0271108	0.685	0.7481781008632441	FALSE
RID_3010	NA	-0.175824	1.88e-5	5.8695064935064934e-5	FALSE
RID_30103	NA	-0.0250181	0.318	0.3989937369519833	FALSE
RID_30104	NA	-0.075585	0.126	0.18040738534842168	FALSE
RID_30107	NA	-0.055873	0.131	0.1864558910597987	FALSE
RID_3011	NA	-0.266622	2.3e-7	9.616e-7	FALSE
RID_30123	NA	0.00660658	0.894	0.9208123393316195	FALSE
RID_30125	NA	-0.0320246	0.112	0.16298305084745765	FALSE
RID_30133	NA	0.0162779	0.713	0.7720954954954955	FALSE
RID_30146	NA	-0.0291823	0.388	0.47468295165394403	FALSE
RID_30154	NA	-0.0515652	0.0794	0.1209617237008872	FALSE
RID_30159	NA	-0.0276499	0.456	0.5392149532710281	FALSE
RID_30165	NA	-0.078971	0.105	0.15438532110091743	FALSE
RID_30176	NA	-0.0138927	0.736	0.7912987477638641	FALSE
RID_3018	NA	0.20879959096020248	0.00391	0.00820213	FALSE
RID_30183	NA	-0.108838	0.244	0.31792737127371273	FALSE
RID_30184	NA	0.0417297	0.173	0.23711060433295322	FALSE
RID_30189	NA	-0.00400418	0.949	0.9622083509067904	FALSE
RID_30215	NA	-0.0955826	0.0698	0.1077708413615928	FALSE
RID_30217	NA	-0.0576542	0.0324	0.0550068	FALSE
RID_30219	NA	4.642331895809024e-4	0.992	0.9953121869782972	FALSE
RID_30221	NA	-0.0325486	0.325	0.4060810810810811	FALSE
RID_30243	NA	-0.0687458	0.0453	0.0744369	FALSE
RID_30251	NA	-0.0175655	0.586	0.6616928135274777	FALSE
RID_30257	NA	-0.057653	0.255	0.3306472491909385	FALSE
RID_30258	NA	-0.0572729	0.178	0.24285584562996593	FALSE
RID_30259	NA	-0.0270606	0.78	0.8275022065313328	FALSE
RID_30261	NA	-0.0520161	0.122	0.17541148325358852	FALSE
RID_30262	NA	-0.0248085	0.679	0.7429749658625399	FALSE
RID_30266	NA	-0.0243128	0.37	0.4561435897435897	FALSE
RID_30280	NA	-0.0190697	0.311	0.39143664921465965	FALSE
RID_30285	NA	-0.0387689	0.494	0.5750973365617433	FALSE
RID_30286	NA	-0.00765343	0.838	0.8721004329004328	FALSE
RID_30290	NA	-0.0594281	0.242	0.3161782608695652	FALSE
RID_30291	NA	-0.0247343	0.472	0.5543175378602834	FALSE
RID_30294	NA	-0.0117344	0.8	0.8405594405594405	FALSE
RID_30300	NA	-0.0321745	0.592	0.6665892271662763	FALSE
RID_30303	NA	-0.0121147	0.834	0.8690663198959687	FALSE
RID_30309	NA	0.052188532878712134	0.202	0.2711379117811279	FALSE
RID_30310	NA	0.038925250925293545	0.301	0.3818490765171504	FALSE
RID_30311	NA	-0.0495173	0.451	0.5348811050814011	FALSE
RID_30314	NA	-0.0459921	0.284	0.3633507184672698	FALSE
RID_30322	NA	-0.00380572	0.929	0.9467214921576941	FALSE
RID_30327	NA	-0.0527031	0.0606	0.0955294	FALSE
RID_30333	NA	-0.0835103	0.0382	0.063995	FALSE
RID_30334	NA	-0.0595236	0.381	0.46730816326530616	FALSE
RID_30337	NA	-0.0686598	0.0402	0.066787	FALSE
RID_30341	NA	0.045299120942905925	0.413	0.49992547834843903	FALSE
RID_30344	NA	-0.0348567	0.212	0.2826666666666666	FALSE
RID_30345	NA	-0.0266895	0.691	0.7537041742286751	FALSE
RID_30357	NA	-0.0945332	0.142	0.20009847596717464	FALSE
RID_30362	NA	-0.0180239	0.565	0.6418998109640831	FALSE
RID_30365	NA	-0.0655944	0.106	0.15557020757020756	FALSE
RID_30379	NA	0.039694084156652217	0.4	0.4876267748478702	FALSE
RID_30380	NA	-0.0334627	0.23	0.30296986301369866	FALSE
RID_30397	NA	0.055929622005609546	0.223	0.2956933259790403	FALSE
RID_30403	NA	-0.0418918	0.374	0.46060245901639346	FALSE
RID_30410	NA	0.00429866	0.938	0.9530650887573963	FALSE
RID_30413	NA	0.0744335	0.35	0.43415892672858614	FALSE
RID_30421	NA	0.052658408883272584	0.187	0.25340924464487036	FALSE
RID_30449	NA	-0.0535842	0.229	0.30231521142229545	FALSE
RID_30468	NA	-0.0183879	0.832	0.8677344902386116	FALSE
RID_30471	NA	-0.0454954	0.348	0.4321239669421487	FALSE
RID_30481	NA	-0.0957522	0.125	0.17940298507462688	FALSE
RID_30485	NA	-0.0437091	0.265	0.34140407288317254	FALSE
RID_30499	NA	-0.0389399	0.431	0.5165124626121635	FALSE
RID_30534	NA	-0.0773796	0.282	0.36136886993603407	FALSE
RID_30535	NA	-0.0398714	0.233	0.3062504100601422	FALSE
RID_30550	NA	-0.076388	8.69e-4	0.00204611	FALSE
RID_30555	NA	0.036159655473343794	0.269	0.3458160427807487	FALSE
RID_3056	NA	0.12889145527866608	9.63e-7	3.663056962025316e-6	FALSE
RID_30561	NA	-0.0866771	0.0638	0.0998536	FALSE
RID_30565	NA	0.013074236452820206	0.711	0.7706239855725879	FALSE
RID_30571	NA	-0.0350666	0.193	0.26051207186973613	FALSE
RID_30578	NA	-0.026544	0.511	0.5911665062560154	FALSE
RID_3058	NA	0.11761305829350475	3.1e-4	7.919659936238045e-4	FALSE
RID_30581	NA	-0.0408423	0.269	0.3458160427807487	FALSE
RID_3059	NA	0.12314138341127928	2.06e-8	9.924328657314629e-8	FALSE
RID_30596	NA	-0.00917192	0.537	0.614152	FALSE
RID_30604	NA	-0.0434851	0.389	0.47566429298067137	FALSE
RID_30606	NA	-0.000420062	0.992	0.9953121869782972	FALSE
RID_30607	NA	-0.0752802	0.0177	0.032089592760180995	FALSE
RID_30608	NA	0.0483001	0.0563	0.0896326	FALSE
RID_3063	NA	0.010213409121837895	0.739	0.7941689763075548	FALSE
RID_30636	NA	-0.0617972	0.00698	0.013754032786885246	FALSE
RID_3066	NA	0.35295166248649945	2.56e-6	9.254496240601504e-6	FALSE
RID_30694	NA	0.0044739	0.948	0.9622083509067904	FALSE
RID_307	NA	-0.071288	3.18e-9	1.6838590308370045e-8	FALSE
RID_30729	NA	-0.0238999	0.595	0.6690271281571561	FALSE
RID_30746	NA	-0.0539215	0.478	0.5602691370063384	FALSE
RID_30755	NA	-0.0717001	0.0478	0.0780647	FALSE
RID_30758	NA	-0.0467268	0.12	0.17284601557819051	FALSE
RID_30767	NA	-0.102717	0.00392	0.00821594	FALSE
RID_30768	NA	-0.0289899	0.328	0.40940394600207686	FALSE
RID_30769	NA	-0.0681405	0.0414	0.0686383	FALSE
RID_30770	NA	-0.106447	0.0555	0.0885348	FALSE
RID_30771	NA	-0.0334427	0.39	0.4766446365022878	FALSE
RID_30785	NA	-0.0543404	0.0725	0.11150991682661548	FALSE
RID_30788	NA	-0.0599758	0.0482	0.0786111	FALSE
RID_30812	NA	-0.0735159	0.156	0.21690225563909774	FALSE
RID_30817	NA	-0.0438769	0.0116	0.021769242779078844	FALSE
RID_30836	NA	-0.102221	0.00165	0.00371404	FALSE
RID_30837	NA	-0.093228	0.0212	0.0379202	FALSE
RID_30868	NA	-0.0879676	0.255	0.3306472491909385	FALSE
RID_30917	NA	-0.0586048	0.0233	0.0411862	FALSE
RID_30921	NA	-0.0524833	0.509	0.5899884281581486	FALSE
RID_30925	NA	-0.0373094	0.0142	0.026138437978560494	FALSE
RID_30969	ncgc00385962-01_c16h24o3_	-0.029855	2.68e-5	8.165678073510773e-5	TRUE
RID_31	NA	-0.0375722	0.0351	0.059172791023842916	FALSE
RID_3101	NA	-0.0680824	0.293	0.3734740190880169	FALSE
RID_31040	NA	-0.0160232	0.654	0.7228579310344828	FALSE
RID_31063	lu030803 lauryldiethanolamine|2-[dodecyl(2-hydroxyethyl)amino]ethanol	-0.0358662	0.0402	0.066787	TRUE
RID_3108	NA	-0.473657	4.84e-12	3.412129032258065e-11	FALSE
RID_311	NA	-0.122208	1.65e-21	4.0475510204081636e-20	FALSE
RID_31121	NA	-0.0164693	0.0664	0.10351854734111543	FALSE
RID_31133	NA	-0.0530034	0.00477	0.00977586	FALSE
RID_31144	NA	-0.0500965	0.0306	0.0523576	FALSE
RID_31149	NA	-0.0605654	0.0206	0.036957014925373136	FALSE
RID_31176	pc(0:0/20:4); [m+h]+ c28h51n1o7p1	-0.0374941	0.0128	0.0238167	TRUE
RID_31192	NA	-0.0404115	0.0488	0.079428	FALSE
RID_31196	NA	-0.0493541	0.0197	0.0354748	FALSE
RID_31200	pc(18:2/0:0); [m+h]+ c26h51n1o7p1	-0.0311363	0.0514	0.0830972	TRUE
RID_31206	lyso-pc(16:0)	-0.0339178	0.203	0.2721762409369772	TRUE
RID_31215	NA	-0.0173905	0.321	0.4021281917665451	FALSE
RID_31218	NA	-0.0147734	0.449	0.5330350617283951	FALSE
RID_31225	NA	-0.0173515	0.0387	0.0646524	FALSE
RID_31227	NA	-0.0268676	5.51e-5	1.59590843373494e-4	FALSE
RID_31236	NA	-0.0275203	0.0975	0.14441774491682072	FALSE
RID_31253	NA	-0.0234805	1.27e-6	4.792904238618524e-6	FALSE
RID_31258	NA	-0.0231915	3.38e-6	1.1966892488954343e-5	FALSE
RID_31282	NA	-0.00948635	0.718	0.7764606387764282	FALSE
RID_31296	NA	2.584247903001949e-5	0.999	0.999	FALSE
RID_31297	NA	-0.0163169	0.504	0.5853217391304348	FALSE
RID_31304	NA	-0.0108691	0.689	0.7522052679382378	FALSE
RID_31328	NA	-0.0114169	0.766	0.8148070796460177	FALSE
RID_31334	NA	-0.0313277	0.051	0.0826173	FALSE
RID_31336	NA	-0.000499926	0.992	0.9953121869782972	FALSE
RID_31346	NA	-0.0112505	0.798	0.8395588621444202	FALSE
RID_31350	NA	-0.0226446	0.323	0.40400208116545266	FALSE
RID_31356	NA	-0.0235927	0.441	0.5253538156590684	FALSE
RID_31359	NA	0.00237289	0.934	0.9510105887335876	FALSE
RID_31364	NA	-0.0192494	0.427	0.5135107553776889	FALSE
RID_31365	NA	-0.0231667	0.691	0.7537041742286751	FALSE
RID_31367	NA	-0.0139352	0.487	0.5697070559610705	FALSE
RID_31370	NA	-0.00980642	0.706	0.7662410835214446	FALSE
RID_31372	NA	0.016794757400142798	0.822	0.8591686956521739	FALSE
RID_31373	NA	-0.0139134	0.472	0.5543175378602834	FALSE
RID_31374	NA	-0.0177172	0.538	0.6147110266159697	FALSE
RID_31375	NA	-0.000310975	0.994	0.9962432319866723	FALSE
RID_31376	NA	-0.0216944	0.387	0.47370061099796335	FALSE
RID_31378	NA	-0.0205732	0.769	0.8176364440513048	FALSE
RID_31379	NA	-0.00757396	0.885	0.9131072961373391	FALSE
RID_31382	NA	-0.00527303	0.874	0.9036972043010753	FALSE
RID_31389	NA	-0.0117957	0.588	0.6630168855534709	FALSE
RID_31391	NA	-0.043616	0.0448	0.0737161	FALSE
RID_31393	NA	-0.0201511	0.503	0.5852913843175218	FALSE
RID_31396	NA	0.019330163192137016	0.785	0.8320723104056439	FALSE
RID_31405	NA	-0.0237749	4.09e-9	2.1421263616557732e-8	FALSE
RID_31409	NA	-0.0304098	0.0123	0.0229932	FALSE
RID_31453	NA	-0.0333888	0.372	0.458374	FALSE
RID_31462	NA	0.0019827	0.961	0.9706907563025209	FALSE
RID_31463	NA	-0.0513959	0.212	0.2826666666666666	FALSE
RID_31465	NA	-0.0346759	0.504	0.5853217391304348	FALSE
RID_31467	NA	-0.0443087	0.14	0.19751173708920192	FALSE
RID_31470	NA	-0.052694	0.063	0.0989882	FALSE
RID_31471	NA	-0.0263455	0.378	0.46457668711656447	FALSE
RID_31476	NA	0.0167785	0.797	0.8395588621444202	FALSE
RID_31484	NA	-0.0164473	0.416	0.5022923154193872	FALSE
RID_31487	NA	-0.0270272	0.19	0.25675098369870714	FALSE
RID_31489	NA	-0.0306011	0.22	0.2925221238938053	FALSE
RID_31490	NA	-0.0112083	0.724	0.7808416330192912	FALSE
RID_31492	NA	-0.0220453	0.529	0.6078948374760995	FALSE
RID_31493	NA	-0.0135405	0.586	0.6616928135274777	FALSE
RID_31497	NA	-0.0151852	0.641	0.7124197873324087	FALSE
RID_31498	NA	-0.0199691	7.02e-7	2.7131961414790996e-6	FALSE
RID_31501	NA	-0.0241039	6.2e-7	2.4156888168557537e-6	FALSE
RID_31505	NA	0.022666485658229048	0.593	0.6670903135236312	FALSE
RID_31509	NA	-0.0177604	0.51	0.590578	FALSE
RID_31512	NA	-0.029684	0.00105	0.00242945	FALSE
RID_31516	NA	-0.017104	0.45	0.5339585389930899	FALSE
RID_31524	NA	-0.0183428	0.58	0.6564595103578155	FALSE
RID_31529	NA	-0.0495865	0.287	0.36640892193308544	FALSE
RID_3153	NA	0.5748755875533903	3.17e-12	2.302320241691843e-11	FALSE
RID_31544	NA	-0.00871434	0.705	0.7661934900542495	FALSE
RID_31546	NA	-0.0437637	0.102	0.15043435582822084	FALSE
RID_31551	NA	-0.0147722	0.795	0.8393412384716732	FALSE
RID_31552	NA	-0.0547973	0.139	0.19679387514723207	FALSE
RID_31555	NA	-0.0502429	0.462	0.5449695780176644	FALSE
RID_31556	NA	-0.0382293	0.476	0.5581970731707316	FALSE
RID_31597	NA	0.0545941	0.0947	0.14044342998149292	FALSE
RID_31601	NA	0.00395459	0.954	0.9652424242424241	FALSE
RID_31618	NA	-0.0114803	0.787	0.833457	FALSE
RID_3164	NA	-0.0812407	1.92e-5	5.9866147859922174e-5	FALSE
RID_31641	NA	7.435252627014892e-4	0.985	0.9911845960652993	FALSE
RID_31644	NA	-0.0580969	0.139	0.19679387514723207	FALSE
RID_31655	NA	-0.0596071	0.0357	0.060142116327960765	FALSE
RID_31656	NA	-0.0210353	0.299	0.3797126254622292	FALSE
RID_31664	NA	-0.0464831	0.188	0.25462084507042254	FALSE
RID_3167	NA	-0.15882	2.35e-6	8.55969696969697e-6	FALSE
RID_31678	NA	-0.110696	0.099	0.14645907692307691	FALSE
RID_31680	NA	-0.162867	1.89e-4	5.026061946902655e-4	FALSE
RID_31683	NA	-0.0591016	0.309	0.38953120083901416	FALSE
RID_31685	NA	-0.0152729	0.663	0.7284515539305303	FALSE
RID_31690	NA	0.00164156	0.986	0.9913609368465077	FALSE
RID_31696	NA	-0.0273726	0.00102	0.00236916	FALSE
RID_3170	NA	-0.0887481	3.61e-6	1.2687777777777778e-5	FALSE
RID_31706	NA	-0.0647362	0.0848	0.12797187696170748	FALSE
RID_31721	NA	-0.0012296	0.986	0.9913609368465077	FALSE
RID_31727	NA	-0.0324008	0.126	0.18040738534842168	FALSE
RID_31742	NA	-0.0320366	0.0295	0.0508009	FALSE
RID_31753	NA	-0.0748134	0.123	0.17674357441721458	FALSE
RID_3176	NA	-0.0500771	0.0513	0.0829914	FALSE
RID_31765	NA	-0.0703278	0.186	0.2523386004514673	FALSE
RID_31780	NA	-0.0696328	0.11	0.1601695941853422	FALSE
RID_31789	NA	-0.0476356	0.57	0.6463584905660378	FALSE
RID_31790	NA	-0.0295835	0.532	0.6104668257756564	FALSE
RID_31794	NA	-0.0569275	0.0639	0.0998801	FALSE
RID_31798	NA	-0.0539812	0.075	0.11491395793499043	FALSE
RID_31804	NA	-0.0941903	0.0362	0.060814	FALSE
RID_31805	NA	-0.0460494	0.184	0.24976623376623378	FALSE
RID_3181	NA	-0.0317565	1.51e-4	4.097110609480813e-4	FALSE
RID_31810	NA	-0.0222124	0.412	0.49896624685138535	FALSE
RID_3182	NA	-0.176067	1.39e-5	4.5034501347708895e-5	FALSE
RID_3184	NA	-0.0442837	5.33e-5	1.553129696969697e-4	FALSE
RID_3185	NA	-0.0639911	8.96e-6	2.983357340720222e-5	FALSE
RID_3186	NA	-0.0907514	0.00106	0.00245023	FALSE
RID_31881	NA	-0.00697087	0.863	0.8946321690383785	FALSE
RID_3190	NA	-0.0561688	2.83e-4	7.29969957081545e-4	FALSE
RID_31914	NA	-0.018855	0.733	0.7891321092700404	FALSE
RID_3193	d-tryptophan	-0.0312366	1.31e-4	3.5950228310502287e-4	TRUE
RID_320	NA	-0.119858	2.69e-10	1.6207418546365917e-9	FALSE
RID_3205	NA	0.10658726926556673	0.0406	0.067405	FALSE
RID_3213	NA	0.6685015076242209	3.92e-14	3.7998709677419354e-13	FALSE
RID_3235	NA	-0.0264688	0.452	0.535803	FALSE
RID_3236	NA	0.5773298349695609	4.05e-13	3.3689273356401385e-12	FALSE
RID_327	NA	0.065609	0.00378	0.00793635	FALSE
RID_3324	NA	-0.111573	0.077	0.11767832167832168	FALSE
RID_3361	NA	0.29247201858926375	2.09e-5	6.458046272493573e-5	FALSE
RID_3368	NA	0.0908337	0.0618	0.0972935	FALSE
RID_3369	NA	0.028933882351035892	0.548	0.6246524419155999	FALSE
RID_3376	NA	0.0883346	0.12	0.17284601557819051	FALSE
RID_3379	NA	-0.122273	0.189	0.2556871131119865	FALSE
RID_3384	NA	0.3419392878185984	7.87e-5	2.2232056404230318e-4	FALSE
RID_339	NA	-0.168565	2.01e-33	1.7896444444444445e-31	FALSE
RID_3390	NA	0.21324169065007315	1.5e-6	5.608087091757387e-6	FALSE
RID_3392	tue00342 gabapentin	0.27547700040504614	0.00237	0.00512363	TRUE
RID_3394	NA	-0.10633	0.0169	0.030731921331316185	FALSE
RID_341	NA	-0.155106	7.86e-35	7.625488e-33	FALSE
RID_3418	NA	-0.134902	0.00459	0.00943108	FALSE
RID_343	NA	-0.0386635	0.0362	0.060814	FALSE
RID_3433	NA	0.6943648808497715	9.35e-17	1.299271676300578e-15	FALSE
RID_344	NA	-0.0812572	6.26e-6	2.1346156028368796e-5	FALSE
RID_3440	NA	0.0415718	0.0773	0.11806175349428208	FALSE
RID_3449	NA	-0.177332	0.00966	0.018548434504792332	FALSE
RID_3455	NA	-0.212242	1.86e-11	1.2702954545454543e-10	FALSE
RID_346	NA	0.033289605137547376	0.414	0.5001286432160803	FALSE
RID_3518	NA	0.1549662338712968	0.00297	0.00635221	FALSE
RID_3551	NA	-0.0111473	0.809	0.8485322862129145	FALSE
RID_3559	NA	0.5599589338430974	3.31e-12	2.3967590361445784e-11	FALSE
RID_3576	NA	0.00257988	0.959	0.9694852817493692	FALSE
RID_358	NA	0.2882512584830214	1.33e-17	2.0627870967741935e-16	FALSE
RID_3604	NA	-0.0349598	0.153	0.21359581881533102	FALSE
RID_3632	NA	-0.0740209	0.0316	0.053800566572237966	FALSE
RID_373	NA	-0.0742096	0.0251	0.044012	FALSE
RID_374	NA	-0.0671945	1.97e-8	9.509799196787148e-8	FALSE
RID_3752	NA	0.17172394008273856	0.0206	0.036957014925373136	FALSE
RID_3771	NA	0.23064552494594642	1.9e-6	6.984097859327217e-6	FALSE
RID_3798	NA	0.37716479249690954	1.45e-9	8.013333333333333e-9	FALSE
RID_3807	NA	-0.0269636	0.537	0.614152	FALSE
RID_3808	NA	-0.0202482	0.406	0.49368942842690944	FALSE
RID_3813	NA	0.0056026	0.879	0.908086	FALSE
RID_3823	NA	0.0189386	0.664	0.7292169940612151	FALSE
RID_3833	NA	-0.534968	1.0699999999999998e-23	3.6746857142857137e-22	FALSE
RID_3836	NA	0.0551819	0.398	0.48592788217369226	FALSE
RID_3848	NA	0.0271354	0.731	0.7876844464365754	FALSE
RID_3851	NA	-0.063426	0.361	0.4461922879177378	FALSE
RID_3865	NA	-0.026434	0.606	0.6791720279720279	FALSE
RID_3868	NA	-0.0227888	0.653	0.7224169351127474	FALSE
RID_3871	NA	-0.277708	3.84e-4	9.66634554973822e-4	FALSE
RID_3934	NA	0.0927824	0.143	0.20127166276346603	FALSE
RID_3938	NA	-0.817101	5.27e-15	5.655839285714286e-14	FALSE
RID_3956	NA	0.0853735	0.262	0.33808266237251744	FALSE
[truncated: 405 more rows]

## Sheet: Faecalis_vs_Faecium
row_id	name	log2FC (Faecalis/Faecium)	pvalue	adj.pvalue	annotated
RID_10006	NA	-0.0933402	0.0951	0.341735	FALSE
RID_10038	NA	0.14188	0.00616	0.11715	FALSE
RID_10044	NA	-0.0684191	0.0791	0.316927	FALSE
RID_10053	putative lys-c8:1	-0.0518725	0.25	0.529982	TRUE
RID_10076	NA	-0.105982	0.0149	0.162782	FALSE
RID_10086	NA	0.0222613	0.25	0.529982	FALSE
RID_1016	NA	0.0424514	0.667	0.832538	FALSE
RID_10162	NA	0.0597255	0.162	0.416077	FALSE
RID_10175	amantadine	0.0322011	0.386	0.643512	TRUE
RID_10205	NA	-0.169312	0.0041	0.104855	FALSE
RID_1022	NA	0.00307679	0.763	0.891712	FALSE
RID_10230	NA	-0.105925	0.00226	0.0734021	FALSE
RID_10260	NA	0.0314122	0.349	0.618676	FALSE
RID_1028	NA	-0.0756092	0.0782	0.316486	FALSE
RID_10295	NA	-0.0639503	0.369	0.636353	FALSE
RID_10301	NA	-0.0115999	0.789	0.90093	FALSE
RID_10312	NA	0.115341	0.00685	0.117796	FALSE
RID_10332	octanoylcarnitine	0.0324972	0.593	0.786306	TRUE
RID_10336	NA	-0.0728801	0.0657	0.289713	FALSE
RID_1035	NA	-0.00290575	0.948	0.976014	FALSE
RID_10361	NA	0.11526	0.0136	0.152778	FALSE
RID_1037	NA	0.0794438	0.133	0.381542	FALSE
RID_10383	NA	-0.0515805	0.334	0.608285	FALSE
RID_10386	azelaic acid	0.0956041	0.0181	0.170061	TRUE
RID_1044	NA	0.0380513	0.239	0.518085	FALSE
RID_1045	NA	0.0729772	0.0599	0.28117	FALSE
RID_10455	traumatic acid	0.0385712	0.46	0.699456	TRUE
RID_10460	NA	0.0186201	0.143	0.394687	FALSE
RID_1047	NA	-0.0166018	0.231	0.506682	FALSE
RID_10480	NA	-7.54824e-05	0.998	0.998831	FALSE
RID_10487	NA	-0.027577	0.258	0.537463	FALSE
RID_1049	methionine	0.0163284	0.302	0.580806	TRUE
RID_10498	NA	0.0218868	0.697	0.848399	FALSE
RID_1055	NA	-0.0840236	0.00474	0.107547	FALSE
RID_1058	NA	-0.0682124	0.219	0.491574	FALSE
RID_10599	NA	-0.072848	0.059	0.279755	FALSE
RID_10613	NA	-0.0860864	0.225	0.498525	FALSE
RID_1062	NA	-0.0464802	0.28	0.560466	FALSE
RID_10624	NA	0.0354234	0.376	0.639612	FALSE
RID_1066	NA	-0.0580141	0.0563	0.274396	FALSE
RID_10661	NA	-0.049482	0.23	0.505874	FALSE
RID_1067	NA	-0.0513897	0.0747	0.309086	FALSE
RID_10690	NA	0.0205012	0.131	0.379884	FALSE
RID_10703	NA	0.000379977	0.99	0.997051	FALSE
RID_10705	NA	-0.0320573	0.332	0.606941	FALSE
RID_10747	NA	-0.0488602	0.151	0.403786	FALSE
RID_10782	NA	-0.0483941	0.294	0.573306	FALSE
RID_10791	NA	-0.0034455	0.932	0.970746	FALSE
RID_10807	NA	-0.135504	0.000168	0.0212564	FALSE
RID_10813	NA	0.0322126	0.121	0.372928	FALSE
RID_10819	pentapropylene glycol	0.0178798	0.269	0.548495	TRUE
RID_10841	NA	0.0812901	0.079	0.316927	FALSE
RID_10850	NA	0.0172596	0.0209	0.177539	FALSE
RID_10852	NA	-0.0566174	0.153	0.405494	FALSE
RID_10860	NA	-0.0614745	0.123	0.374294	FALSE
RID_10861	NA	0.0760765	0.0611	0.282447	FALSE
RID_10878	NA	-0.0294352	0.58	0.78204	FALSE
RID_1089	NA	0.0458176	0.238	0.516383	FALSE
RID_10912	NA	0.0307909	0.381	0.639612	FALSE
RID_10949	NA	0.00017438	0.994	0.99749	FALSE
RID_10960	NA	-0.104132	0.22	0.493358	FALSE
RID_1098	NA	-0.00881854	0.766	0.892615	FALSE
RID_10997	NA	-0.0676306	0.0794	0.317472	FALSE
RID_11000	NA	-0.0167498	0.732	0.873748	FALSE
RID_11005	NA	0.0352789	0.00681	0.117796	FALSE
RID_11027	NA	-0.00684498	0.85	0.928818	FALSE
RID_11044	NA	-0.00527989	0.875	0.939482	FALSE
RID_11093	NA	-0.106168	0.0332	0.213403	FALSE
RID_11105	NA	0.0263566	0.518	0.740352	FALSE
RID_11138	NA	0.0731907	0.0576	0.277055	FALSE
RID_11180	NA	0.02393	0.329	0.603753	FALSE
RID_11189	NA	-0.0805963	0.0398	0.225693	FALSE
RID_11196	NA	0.0360466	0.377	0.639612	FALSE
RID_11239	NA	0.123138	0.000662	0.0397862	FALSE
RID_11248	NA	0.0063519	0.748	0.883198	FALSE
RID_11271	NA	0.110379	0.000973	0.0508932	FALSE
RID_11301	NA	0.0605046	0.0517	0.26557	FALSE
RID_11311	NA	0.0826959	0.0618	0.282447	FALSE
RID_11332	NA	-0.0194984	0.673	0.837418	FALSE
RID_11344	NA	-0.0760938	0.0623	0.283572	FALSE
RID_11361	NA	-0.0393625	0.201	0.467315	FALSE
RID_11370	NA	0.0999566	0.0611	0.282447	FALSE
RID_11375	NA	-0.0222057	0.588	0.784	FALSE
RID_11392	putative lys-c8:1	-0.0278547	0.471	0.707235	TRUE
RID_11414	NA	0.0271232	0.403	0.658898	FALSE
RID_11425	NA	0.0262728	0.422	0.669008	FALSE
RID_11427	NA	0.0215236	0.429	0.674504	FALSE
RID_11428	NA	0.0730764	0.145	0.396564	FALSE
RID_11431	NA	0.0311058	0.369	0.636353	FALSE
RID_11441	NA	0.0534593	0.257	0.536309	FALSE
RID_11476	NA	0.00548817	0.881	0.942556	FALSE
RID_11500	NA	-0.0698126	0.167	0.423937	FALSE
RID_11505	NA	-0.09016	0.193	0.459833	FALSE
RID_11530	mycophenolic acid	-0.342328	0.000627	0.0386489	TRUE
RID_11648	NA	-0.00598725	0.872	0.938777	FALSE
RID_11651	NA	-0.00398852	0.928	0.968278	FALSE
RID_11663	NA	-0.0778092	0.11	0.35818	FALSE
RID_11668	NA	0.0251709	0.346	0.61746	FALSE
RID_11670	NA	-0.0491336	0.331	0.605574	FALSE
RID_11687	NA	-0.0382326	0.542	0.754032	FALSE
RID_11694	NA	-0.0585681	0.0669	0.291883	FALSE
RID_1171	NA	0.0148938	0.481	0.714221	FALSE
RID_1172	NA	0.0105821	0.56	0.766651	FALSE
RID_11725	NA	0.0253308	0.426	0.671104	FALSE
RID_11737	NA	0.0144132	0.865	0.935851	FALSE
RID_1174	l-tyrosine	0.00201959	0.86	0.933203	TRUE
RID_11740	NA	-0.0100199	0.742	0.880873	FALSE
RID_1175	NA	0.00905314	0.553	0.761841	FALSE
RID_11753	NA	-0.0200816	0.541	0.754032	FALSE
RID_11759	NA	-0.0262747	0.496	0.722219	FALSE
RID_1176	NA	0.0119934	0.431	0.67588	FALSE
RID_11767	NA	0.0176835	0.632	0.810741	FALSE
RID_11772	NA	-0.0188462	0.638	0.814959	FALSE
RID_11773	NA	-0.0177698	0.575	0.777884	FALSE
RID_11787	NA	0.0457767	0.113	0.36172	FALSE
RID_11795	NA	-0.0988429	0.0131	0.149964	FALSE
RID_11802	NA	0.0054877	0.854	0.930475	FALSE
RID_11810	NA	-0.0405749	0.543	0.75455	FALSE
RID_11818	azelaic acid	0.084642	0.0316	0.20643	TRUE
RID_11873	NA	0.0842303	0.0936	0.341353	FALSE
RID_11874	NA	-0.0800841	0.16	0.413147	FALSE
RID_11894	NA	0.0485657	0.058	0.277055	FALSE
RID_1190	NA	0.0638663	0.118	0.369365	FALSE
RID_11948	NA	-0.0808876	0.0392	0.225693	FALSE
RID_11955	NA	-0.097493	0.0853	0.329009	FALSE
RID_11973	NA	0.0185077	0.512	0.736594	FALSE
RID_1198	NA	0.0178078	0.463	0.700914	FALSE
RID_11986	NA	-0.101194	0.0345	0.215984	FALSE
RID_12001	NA	0.0586713	0.206	0.474352	FALSE
RID_12016	NA	-0.0780232	0.383	0.641625	FALSE
RID_12017	NA	0.00172477	0.968	0.985213	FALSE
RID_12022	NA	0.153134	0.000299	0.0271309	FALSE
RID_12024	NA	-0.0156546	0.791	0.901642	FALSE
RID_12039	NA	-0.112984	0.0782	0.316486	FALSE
RID_12054	NA	0.01176	0.799	0.905182	FALSE
RID_12081	NA	0.0321953	0.56	0.766651	FALSE
RID_1210	NA	-0.048776	0.159	0.411892	FALSE
RID_12103	NA	-0.0268955	0.131	0.379884	FALSE
RID_12113	NA	-0.100855	0.0178	0.170061	FALSE
RID_1212	NA	0.0688014	0.0103	0.13571	FALSE
RID_12125	NA	0.0793665	0.272	0.551804	FALSE
RID_1214	NA	0.0426951	0.0491	0.257609	FALSE
RID_12164	NA	0.0251572	0.507	0.731151	FALSE
RID_12201	NA	-0.00992884	0.792	0.901927	FALSE
RID_1224	NA	-0.27348	0.015	0.162782	FALSE
RID_12244	NA	-0.130129	0.0325	0.210593	FALSE
RID_12250	NA	-0.014242	0.154	0.405494	FALSE
RID_12276	NA	-0.139006	0.0713	0.30177	FALSE
RID_12285	NA	-0.0868385	0.0531	0.268177	FALSE
RID_12297	NA	0.0478138	0.196	0.461945	FALSE
RID_12312	taurocholic acid	-0.0531626	0.46	0.699456	TRUE
RID_12352	NA	-0.0378458	0.665	0.831769	FALSE
RID_12374	NA	0.0112746	0.689	0.843788	FALSE
RID_12398	NA	-0.0619443	0.404	0.658898	FALSE
RID_12405	(2e)-octenoylcarnitine	0.110794	0.0291	0.202651	TRUE
RID_12424	NA	-0.0793334	0.283	0.564591	FALSE
RID_12458	NA	-0.036759	0.352	0.621298	FALSE
RID_1246	NA	0.0468852	0.021	0.177761	FALSE
RID_12460	NA	-0.121191	0.143	0.394687	FALSE
RID_1247	NA	0.0183568	0.0729	0.304979	FALSE
RID_1250	NA	-0.0145438	0.737	0.877972	FALSE
RID_12523	NA	-0.107957	0.0387	0.225693	FALSE
RID_12537	NA	-0.070959	0.194	0.460846	FALSE
RID_1255	propionylcarnitine	-0.0465075	0.104	0.35413	TRUE
RID_12571	NA	0.0513849	0.128	0.37849	FALSE
RID_12608	NA	0.0273377	0.469	0.706439	FALSE
RID_12668	NA	-0.164743	0.000758	0.0443023	FALSE
RID_1267	NA	-0.087058	0.125	0.376566	FALSE
RID_12683	NA	0.0137934	0.75	0.884257	FALSE
RID_12689	NA	-0.110337	0.0514	0.26557	FALSE
RID_12705	NA	0.0127028	0.774	0.895426	FALSE
RID_12717	NA	-4.87061e-05	0.998	0.998831	FALSE
RID_1272	NA	-0.0906823	0.0418	0.233691	FALSE
RID_12739	NA	0.0398821	0.489	0.718555	FALSE
RID_12828	NA	-0.12149	0.0598	0.28117	FALSE
RID_12829	NA	-0.152635	0.0645	0.287058	FALSE
RID_12831	NA	-0.0259496	0.545	0.755582	FALSE
RID_12836	NA	-0.0331587	0.527	0.746215	FALSE
RID_12875	NA	0.0732194	0.00667	0.117796	FALSE
RID_12889	NA	-0.0596488	0.118	0.369365	FALSE
RID_12924	NA	-0.0146964	0.765	0.892615	FALSE
RID_12930	NA	0.0319493	0.447	0.687956	FALSE
RID_12940	NA	-0.0147345	0.724	0.867213	FALSE
RID_12947	NA	0.016222	0.588	0.784	FALSE
RID_12958	NA	-0.131856	0.0558	0.274252	FALSE
RID_1298	NA	-0.0152484	0.423	0.669008	FALSE
RID_12999	NA	-0.0220518	0.437	0.679966	FALSE
RID_13010	NA	0.0157922	0.435	0.677732	FALSE
RID_13020	2,5-diphenyl-1h-tetrazole-2-ium	-0.0218126	0.586	0.783506	TRUE
RID_13022	NA	0.0525214	0.147	0.398408	FALSE
RID_13029	NA	-0.0492876	0.262	0.541572	FALSE
RID_13034	NA	-0.161463	0.0359	0.217447	FALSE
RID_13041	NA	-0.00787109	0.809	0.911784	FALSE
RID_1306	NA	-0.168869	1.06e-06	0.00127412	FALSE
RID_13072	(((3a,6b,7a)-3,6,7-trihydroxy-24-oxocholan-24-yl)amino)ethanesulfonic acid	-0.0356883	0.541	0.754032	TRUE
RID_13079	NA	0.0289251	0.608	0.793934	FALSE
RID_13097	NA	0.0188404	0.598	0.788607	FALSE
RID_13124	NA	-0.112717	0.0171	0.169869	FALSE
RID_13127	NA	0.00165381	0.965	0.984243	FALSE
RID_13166	NA	0.0260966	0.666	0.832154	FALSE
RID_13182	NA	0.0888865	0.00784	0.126052	FALSE
RID_13183	NA	0.079527	0.0732	0.304979	FALSE
RID_13192	NA	-0.00243845	0.957	0.980431	FALSE
RID_1320	NA	0.0269075	0.686	0.842259	FALSE
RID_13204	NA	-0.0840154	0.135	0.384982	FALSE
RID_13205	cortisol	0.131416	0.00517	0.108075	TRUE
RID_13215	NA	-0.0187793	0.452	0.691666	FALSE
RID_13227	NA	-0.0916744	0.161	0.414838	FALSE
RID_1323	229 tmap based onhttps://pubs.acs.org/doi/abs/10.1021/acs.analchem.1c04378	-0.0559957	0.0201	0.174442	TRUE
RID_13236	NA	-0.101047	0.141	0.393686	FALSE
RID_13243	NA	-0.180074	0.0119	0.147184	FALSE
RID_13245	NA	-0.159078	0.00274	0.0813205	FALSE
RID_13259	NA	0.0227987	0.318	0.594457	FALSE
RID_13266	NA	0.0819143	0.0167	0.168684	FALSE
RID_13267	NA	-0.120712	0.0755	0.311859	FALSE
RID_1327	NA	-0.0657118	0.0183	0.170061	FALSE
RID_13292	NA	-0.00429681	0.901	0.952508	FALSE
RID_13297	NA	-0.0204016	0.393	0.650222	FALSE
RID_13302	NA	0.0137129	0.44	0.681108	FALSE
RID_13305	NA	-0.0262883	0.487	0.71825	FALSE
RID_1331	NA	0.075274	0.37	0.636504	FALSE
RID_13328	NA	0.0641893	0.118	0.369365	FALSE
RID_13334	NA	0.0191953	0.621	0.803058	FALSE
RID_13377	NA	0.0309732	0.198	0.464382	FALSE
RID_13378	NA	0.05467	0.165	0.421979	FALSE
RID_13424	NA	0.0225015	0.66	0.829833	FALSE
RID_13426	octanoylcarnitine	-0.0242984	0.369	0.636353	TRUE
RID_13447	NA	-0.053162	0.35	0.618676	FALSE
RID_13472	NA	-0.101783	0.0732	0.304979	FALSE
RID_13473	NA	0.0251546	0.295	0.573306	FALSE
RID_1357	NA	-0.0869164	0.00398	0.102881	FALSE
RID_13586	NA	0.0115819	0.265	0.545428	FALSE
RID_13587	NA	0.0584368	0.0284	0.202651	FALSE
RID_13594	NA	0.0911702	0.18	0.444912	FALSE
RID_13597	NA	-0.0156695	0.804	0.908705	FALSE
RID_1360	NA	0.0345067	0.324	0.600074	FALSE
RID_13607	NA	-0.0229926	0.28	0.560466	FALSE
RID_13616	NA	0.0451741	0.1	0.348406	FALSE
RID_13622	NA	-0.0246119	0.623	0.803914	FALSE
RID_13663	NA	0.0441976	0.0922	0.340474	FALSE
RID_1368	NA	0.0256073	0.334	0.608285	FALSE
RID_13703	NA	-0.123275	0.0565	0.274396	FALSE
RID_13705	NA	-0.0524771	0.125	0.376566	FALSE
RID_1371	NA	-0.00390646	0.926	0.966611	FALSE
RID_13711	NA	-0.069236	0.122	0.374294	FALSE
RID_13720	NA	0.00183015	0.967	0.985213	FALSE
RID_13727	NA	0.0345443	0.365	0.634823	FALSE
RID_13769	NA	-0.0246381	0.628	0.807333	FALSE
RID_13776	NA	-0.0272914	0.466	0.703683	FALSE
RID_13800	NA	0.0245739	0.682	0.841215	FALSE
RID_1382	NA	-0.0964009	0.00451	0.107547	FALSE
RID_13847	NA	0.0557479	0.0392	0.225693	FALSE
RID_13871	NA	-0.00580996	0.861	0.933203	FALSE
RID_1388	NA	0.0161041	0.828	0.919405	FALSE
RID_13903	NA	0.0826182	0.0133	0.150109	FALSE
RID_13929	NA	-0.0670898	0.19	0.456304	FALSE
RID_1395	NA	0.269322	0.0247	0.189104	FALSE
RID_13950	NA	-0.104893	0.105	0.356023	FALSE
RID_13965	NA	-0.125366	0.0151	0.162782	FALSE
RID_13980	NA	0.0430064	0.472	0.708295	FALSE
RID_13984	NA	-0.0185778	0.556	0.765535	FALSE
RID_1399	NA	-0.0237157	0.512	0.736594	FALSE
RID_13991	NA	0.0541002	0.298	0.575878	FALSE
RID_140	NA	0.0241353	0.412	0.66652	FALSE
RID_1404	NA	-0.0619237	0.226	0.49936	FALSE
RID_14040	NA	0.0171121	0.603	0.791273	FALSE
RID_14055	NA	-0.0116363	0.712	0.858313	FALSE
RID_14086	NA	-0.0645879	0.0468	0.251132	FALSE
RID_14095	NA	0.0219728	0.652	0.824952	FALSE
RID_141	NA	0.0965134	0.00973	0.134431	FALSE
RID_14110	NA	-0.0758476	0.211	0.481256	FALSE
RID_14115	NA	-0.057857	0.147	0.398408	FALSE
RID_14163	NA	-0.053606	0.141	0.393686	FALSE
RID_1417	NA	-0.0515327	0.0925	0.340536	FALSE
RID_14180	NA	0.0759031	0.0399	0.225693	FALSE
RID_14183	NA	0.0211911	0.73	0.872227	FALSE
RID_14186	NA	-0.00564832	0.711	0.858313	FALSE
RID_14189	NA	-0.0746144	0.334	0.608285	FALSE
RID_14203	NA	-0.0583069	0.317	0.593511	FALSE
RID_14218	NA	0.0584968	0.125	0.376566	FALSE
RID_14229	NA	0.106927	0.0103	0.13571	FALSE
RID_1423	NA	-0.0950073	0.169	0.426313	FALSE
RID_1425	NA	-0.0636159	0.133	0.381542	FALSE
RID_14275	nicardipine	-0.037591	0.559	0.766651	TRUE
RID_14315	NA	-0.113579	0.00945	0.132853	FALSE
RID_14333	NA	0.0690992	0.00793	0.126052	FALSE
RID_14334	glycocholic acid	-0.0256359	0.605	0.793032	TRUE
RID_14338	NA	-0.0650088	0.0811	0.320796	FALSE
RID_14357	NA	0.0521648	0.0999	0.348406	FALSE
RID_14369	NA	-0.0769315	0.0541	0.270824	FALSE
RID_14400	NA	0.0492881	0.00985	0.135311	FALSE
RID_14404	NA	0.0545764	0.0165	0.168076	FALSE
RID_14409	NA	0.0241323	0.783	0.898917	FALSE
RID_1441	NA	-0.0553508	0.109	0.35818	FALSE
RID_14418	NA	-0.0225262	0.11	0.35818	FALSE
RID_14433	NA	0.012438	0.693	0.846101	FALSE
RID_14437	NA	0.0273056	0.42	0.66822	FALSE
RID_14442	NA	0.00405577	0.582	0.782073	FALSE
RID_14464	NA	-0.107222	0.15	0.402007	FALSE
RID_14468	NA	0.0141639	0.618	0.801766	FALSE
RID_14491	NA	0.0329549	0.371	0.636504	FALSE
RID_14510	NA	0.0418975	0.316	0.593024	FALSE
RID_14556	NA	0.00554242	0.831	0.922143	FALSE
RID_1456	NA	-0.0539537	0.0303	0.202651	FALSE
RID_14562	NA	-0.00124953	0.904	0.95484	FALSE
RID_14566	NA	-0.041496	0.177	0.442776	FALSE
RID_1458	NA	0.00127028	0.958	0.980431	FALSE
RID_14589	NA	-0.011109	0.875	0.939482	FALSE
RID_1460	NA	-0.0906084	0.0219	0.182804	FALSE
RID_14617	NA	-0.0179281	0.653	0.825782	FALSE
RID_14627	NA	-0.0539298	0.158	0.411892	FALSE
RID_14639	NA	-0.00327878	0.938	0.973221	FALSE
RID_14706	NA	0.0123256	0.806	0.910538	FALSE
RID_14710	NA	-0.0124821	0.745	0.883126	FALSE
RID_14713	glycocholic acid	-0.0195493	0.772	0.894835	TRUE
RID_1473	NA	-0.0713271	0.0364	0.218218	FALSE
RID_14733	NA	0.0548487	0.15	0.402007	FALSE
RID_14750	NA	-0.0377549	0.0867	0.332419	FALSE
RID_14756	NA	0.0523264	0.116	0.367894	FALSE
RID_14764	NA	0.0328906	0.21	0.480343	FALSE
RID_14768	NA	0.0220007	0.24	0.518849	FALSE
RID_14769	NA	0.0223647	0.222	0.495922	FALSE
RID_1477	NA	0.101046	0.0895	0.33656	FALSE
RID_14778	NA	-0.0256441	0.38	0.639612	FALSE
RID_14781	NA	-0.0458468	0.358	0.630038	FALSE
RID_14802	NA	-0.0138307	0.35	0.618676	FALSE
RID_14803	tauroursodeoxycholic acid	-0.131607	0.0409	0.229728	TRUE
RID_14806	NA	0.0385134	0.0685	0.294587	FALSE
RID_14815	NA	0.0333657	0.187	0.454548	FALSE
RID_14816	NA	0.0145252	0.0343	0.215293	FALSE
RID_14835	NA	0.00991362	0.0362	0.218107	FALSE
RID_14866	NA	-0.0395237	0.474	0.708642	FALSE
RID_14873	taurocholic acid	-0.0595143	0.413	0.666791	TRUE
RID_1492	NA	-0.0175869	0.559	0.766651	FALSE
RID_1497	NA	-0.144152	0.0106	0.13627	FALSE
RID_14979	taurohyodeoxycholic acid	-0.0284456	0.747	0.883198	TRUE
RID_14988	NA	0.0586561	0.0914	0.33856	FALSE
RID_150	NA	0.00385053	0.606	0.793059	FALSE
RID_15055	NA	0.0248412	0.306	0.583366	FALSE
RID_15059	NA	-0.0233554	0.551	0.759521	FALSE
RID_15061	NA	-0.111126	0.000367	0.0294089	FALSE
RID_15068	NA	-0.223856	0.0201	0.174442	FALSE
RID_1510	NA	-0.0280522	0.223	0.495922	FALSE
RID_1512	NA	-0.0777399	0.109	0.35818	FALSE
RID_15156	NA	0.00243872	0.809	0.911784	FALSE
RID_15169	NA	0.0173734	0.675	0.838605	FALSE
RID_15170	NA	-0.0119819	0.713	0.858313	FALSE
RID_15173	NA	0.0646929	0.0795	0.317472	FALSE
RID_15180	NA	-0.125483	0.0397	0.225693	FALSE
RID_15231	NA	0.0293552	0.319	0.595863	FALSE
RID_15247	azelaic acid	-0.0325715	0.496	0.722219	TRUE
RID_1525	NA	-0.0619326	0.13	0.379272	FALSE
RID_15260	NA	-0.12255	0.00717	0.120536	FALSE
RID_15334	NA	0.00639175	0.92	0.962856	FALSE
RID_15373	NA	-0.0324916	0.656	0.827834	FALSE
RID_15382	NA	-0.0988646	0.137	0.388382	FALSE
RID_15384	NA	0.0146573	0.0274	0.199002	FALSE
RID_15390	NA	0.0196552	0.712	0.858313	FALSE
RID_15399	NA	-0.136226	0.0669	0.291883	FALSE
RID_154	NA	0.0143846	0.0354	0.217214	FALSE
RID_15427	NA	-0.0969372	0.272	0.551804	FALSE
RID_1543	NA	-0.0138728	0.861	0.933203	FALSE
RID_15439	NA	-0.0108781	0.874	0.939482	FALSE
RID_1551	NA	-0.181765	0.0265	0.196018	FALSE
RID_15516	NA	-0.0249849	0.344	0.616227	FALSE
RID_15518	NA	-0.0494749	0.284	0.565647	FALSE
RID_15528	glycoursodeoxycholic acid	-0.108369	0.191	0.457335	TRUE
RID_15540	NA	0.014952	0.152	0.404212	FALSE
RID_15548	NA	-0.0487078	0.314	0.591609	FALSE
RID_15551	NA	0.0256449	0.00929	0.132853	FALSE
RID_15562	NA	-0.0788222	0.0423	0.234848	FALSE
RID_15574	ea278411 ddao| n,n-dimethyl-1-decanamine oxide|nn-dimethyldicylamine n-oxide	-0.00131823	0.961	0.982664	TRUE
RID_15592	NA	0.0850408	0.0305	0.202651	FALSE
RID_15607	NA	-0.0262467	0.48	0.713618	FALSE
RID_15617	NA	0.0568215	0.096	0.342409	FALSE
RID_15624	NA	0.0249529	0.474	0.708642	FALSE
RID_15687	glycohyocholic acid	-0.0665422	0.237	0.515143	TRUE
RID_15688	NA	-0.0353693	0.536	0.752215	FALSE
RID_1569	NA	-0.130318	0.012	0.147184	FALSE
RID_157	NA	0.0209858	0.197	0.463393	FALSE
RID_15706	NA	-0.006016	0.875	0.939482	FALSE
RID_15742	NA	-0.0919357	0.169	0.426313	FALSE
RID_15746	NA	0.0830903	0.127	0.377389	FALSE
RID_158	NA	0.0178705	0.452	0.691666	FALSE
RID_15809	NA	0.0752625	0.0896	0.33656	FALSE
RID_15845	NA	-0.0581306	0.259	0.538147	FALSE
RID_15860	NA	0.0473855	0.179	0.444083	FALSE
RID_15892	NA	0.0839396	0.0543	0.270824	FALSE
RID_15923	NA	-0.0572207	0.292	0.573035	FALSE
RID_15949	NA	0.00214785	0.832	0.922143	FALSE
RID_15977	NA	-0.0897584	0.087	0.332509	FALSE
RID_15989	NA	0.0236707	0.0182	0.170061	FALSE
RID_15996	NA	0.0224755	0.476	0.708986	FALSE
RID_16027	NA	0.0122004	0.235	0.513582	FALSE
RID_16028	NA	0.00866047	0.326	0.600539	FALSE
RID_16032	NA	-0.00875466	0.519	0.74134	FALSE
RID_16037	NA	-0.019655	0.286	0.567281	FALSE
RID_16039	NA	0.0265498	0.243	0.522983	FALSE
RID_16042	NA	-0.00099982	0.974	0.988807	FALSE
RID_16063	NA	-0.015002	0.844	0.92732	FALSE
RID_16067	NA	-0.0197904	0.41	0.665074	FALSE
RID_16087	NA	0.0221238	0.348	0.618676	FALSE
RID_16091	NA	-0.0242381	0.597	0.788607	FALSE
RID_16095	NA	-0.0232759	0.588	0.784	FALSE
RID_16107	NA	0.00367544	0.828	0.919405	FALSE
RID_16120	NA	0.00256021	0.915	0.96097	FALSE
RID_16121	NA	0.0692559	0.0173	0.170061	FALSE
RID_16125	NA	-0.0173237	0.612	0.796561	FALSE
RID_16128	NA	-0.00133359	0.954	0.980431	FALSE
RID_16132	NA	-0.0579954	0.0684	0.294587	FALSE
RID_16172	NA	0.0223052	0.585	0.78304	FALSE
RID_16176	NA	0.0137315	0.686	0.842259	FALSE
RID_16179	NA	0.0140561	0.434	0.677732	FALSE
RID_16181	NA	0.0585391	0.0582	0.277055	FALSE
RID_16189	NA	0.0203648	0.458	0.698181	FALSE
RID_16211	NA	0.0594083	0.023	0.186797	FALSE
RID_16221	NA	0.00718522	0.65	0.823722	FALSE
RID_16231	NA	-0.0721096	0.065	0.287772	FALSE
RID_16236	NA	-0.168172	0.00922	0.132853	FALSE
RID_16255	NA	0.00311026	0.934	0.970746	FALSE
RID_16334	NA	0.123306	0.00471	0.107547	FALSE
RID_16344	NA	0.0101051	0.861	0.933203	FALSE
RID_16347	NA	-0.048249	0.176	0.440733	FALSE
RID_16355	NA	-0.0859269	0.0129	0.149814	FALSE
RID_16375	NA	-0.026719	0.391	0.648698	FALSE
RID_16391	NA	0.0608674	0.0341	0.215293	FALSE
RID_164	NA	-0.025406	0.374	0.638562	FALSE
RID_16438	NA	-0.0479869	0.148	0.400216	FALSE
RID_16447	NA	-0.0165926	0.521	0.741993	FALSE
RID_16458	NA	0.0960332	0.159	0.411892	FALSE
RID_16459	NA	-0.0258647	0.517	0.740352	FALSE
RID_16464	NA	0.0581184	0.123	0.374294	FALSE
RID_16483	NA	0.0266041	0.0155	0.16415	FALSE
RID_16496	NA	0.0100761	0.658	0.828618	FALSE
RID_16509	NA	0.0110243	0.658	0.828618	FALSE
RID_16512	NA	-0.088066	0.0956	0.341998	FALSE
RID_16526	NA	-0.0701046	0.0946	0.341469	FALSE
RID_16533	NA	-0.0651252	0.322	0.598676	FALSE
RID_16536	NA	0.0238584	0.471	0.707235	FALSE
RID_16542	NA	0.0999785	0.0125	0.148762	FALSE
RID_16548	NA	-0.0346918	0.473	0.708642	FALSE
RID_16587	NA	0.126449	0.0723	0.304815	FALSE
RID_16599	NA	-0.125903	0.00374	0.0988018	FALSE
RID_16607	NA	-0.132994	0.0729	0.304979	FALSE
RID_16612	NA	-0.038721	0.451	0.691457	FALSE
RID_16623	NA	0.149223	0.119	0.370565	FALSE
RID_16624	NA	-0.178692	0.00463	0.107547	FALSE
RID_16634	NA	0.0774725	0.00424	0.107294	FALSE
RID_16652	NA	0.0602286	0.00972	0.134431	FALSE
RID_16662	NA	0.0550368	0.0102	0.13571	FALSE
RID_16663	NA	0.0300095	0.274	0.554925	FALSE
RID_16673	NA	-0.0606393	0.419	0.66822	FALSE
RID_16685	NA	-0.0248407	0.62	0.803058	FALSE
RID_16687	glycocholic acid	-0.0249301	0.669	0.834168	TRUE
RID_16693	NA	-0.0779876	0.00922	0.132853	FALSE
RID_16694	NA	-0.0283537	0.21	0.480343	FALSE
RID_16702	NA	-0.230854	0.00313	0.0874944	FALSE
RID_16703	glycocholic acid	-0.0355302	0.54	0.754032	TRUE
RID_16724	NA	0.00945716	0.842	0.927069	FALSE
RID_16742	NA	0.0489011	0.28	0.560466	FALSE
RID_16751	NA	-0.17349	0.0017	0.068514	FALSE
RID_16757	NA	-0.119992	0.0386	0.225693	FALSE
RID_16777	NA	0.143764	0.0019	0.0688907	FALSE
RID_16787	NA	-0.0924178	0.0205	0.175381	FALSE
RID_16788	NA	-0.0851853	0.0257	0.191872	FALSE
RID_16830	NA	-0.00156249	0.958	0.980431	FALSE
RID_16846	NA	-0.0307893	0.641	0.817054	FALSE
RID_16853	NA	-0.244738	0.002	0.0696812	FALSE
RID_16883	NA	-0.00183314	0.979	0.990954	FALSE
RID_16911	NA	-0.0397111	0.501	0.72642	FALSE
RID_16913	NA	0.13462	6.82e-05	0.0115552	FALSE
RID_16916	NA	0.0639647	0.129	0.379272	FALSE
RID_16931	NA	0.0868897	0.0104	0.13571	FALSE
RID_16937	glycoursodeoxycholic acid	-0.040218	0.612	0.796561	TRUE
RID_16946	NA	-0.0880768	0.107	0.357758	FALSE
RID_16952	NA	0.00631838	0.67	0.834982	FALSE
RID_16958	NA	0.0192244	0.542	0.754032	FALSE
RID_16965	glycoursodeoxycholic acid	-0.0744313	0.298	0.575878	TRUE
RID_16970	NA	0.0743932	0.0833	0.325086	FALSE
RID_170	NA	0.0174045	0.0592	0.280151	FALSE
RID_1700	NA	-0.189263	0.0104	0.13571	FALSE
RID_17001	NA	0.00795158	0.717	0.860973	FALSE
RID_17019	NA	-0.0822392	0.0336	0.214256	FALSE
RID_17024	NA	0.00815392	0.683	0.841585	FALSE
RID_1703	NA	-0.064495	0.125	0.376566	FALSE
RID_17030	glycochenodeoxycholate	-0.0330632	0.607	0.793059	TRUE
RID_17041	NA	-0.128855	0.144	0.395178	FALSE
RID_17042	NA	-0.108562	0.0368	0.218978	FALSE
RID_17062	NA	0.0174359	0.599	0.788607	FALSE
RID_17069	NA	0.0322795	0.496	0.722219	FALSE
RID_17100	NA	-0.00597798	0.901	0.952508	FALSE
RID_17115	NA	0.0189529	0.651	0.82412	FALSE
RID_172	NA	0.0363565	0.00455	0.107547	FALSE
RID_17202	NA	0.00913552	0.695	0.846393	FALSE
RID_17203	NA	-0.0901991	0.00686	0.117796	FALSE
RID_17208	NA	-0.0390102	0.244	0.524665	FALSE
RID_17241	NA	-0.0585406	0.273	0.553366	FALSE
RID_17248	NA	-0.00663146	0.838	0.92538	FALSE
RID_17262	NA	0.0186467	0.0147	0.162782	FALSE
RID_1727	NA	0.046254	0.371	0.636504	FALSE
RID_17274	NA	0.0975677	0.0251	0.18975	FALSE
RID_17276	NA	0.0392063	0.315	0.591609	FALSE
RID_173	NA	0.0246523	0.00737	0.121353	FALSE
RID_17313	NA	-0.000363982	0.991	0.997148	FALSE
RID_17324	NA	0.0358796	0.0899	0.336635	FALSE
RID_17354	NA	0.00590293	0.852	0.930158	FALSE
RID_17389	NA	-0.11085	0.0852	0.329009	FALSE
RID_17393	NA	0.0252841	0.155	0.407235	FALSE
RID_17402	NA	-0.0423725	0.145	0.396564	FALSE
RID_17407	NA	0.00329099	0.958	0.980431	FALSE
RID_17419	tauroursodeoxycholic acid	-0.0112323	0.866	0.93609	TRUE
RID_1743	NA	-0.105018	0.00223	0.0734021	FALSE
RID_17439	NA	0.0677334	0.0559	0.274252	FALSE
RID_17461	NA	0.0410974	0.484	0.715582	FALSE
RID_17470	NA	0.00715444	0.771	0.894835	FALSE
RID_17489	NA	0.0334196	0.255	0.534921	FALSE
RID_17494	NA	-0.0282526	0.567	0.770095	FALSE
RID_17497	NA	0.0604972	0.0154	0.163812	FALSE
RID_17505	NA	-0.238614	0.00381	0.099557	FALSE
RID_17509	NA	0.0269837	0.431	0.67588	FALSE
RID_17554	NA	0.0490594	0.322	0.598676	FALSE
RID_17563	decanoylcarnitine	-0.016785	0.517	0.740352	TRUE
RID_17569	NA	-0.103329	0.115	0.366658	FALSE
RID_17572	tauroursodeoxycholic acid	0.0650444	0.417	0.667867	TRUE
RID_17573	NA	-0.0422679	0.152	0.404212	FALSE
RID_17574	NA	-0.0175779	0.701	0.851543	FALSE
RID_17592	(((3a,12b)-3,12-dihydroxy-24-oxocholan-24-yl)amino)ethanesulfonic acid	-0.0758624	0.36	0.631708	TRUE
RID_1761	NA	-0.0278719	0.345	0.617098	FALSE
RID_17626	NA	0.0204491	0.253	0.532585	FALSE
RID_17627	NA	-0.00872977	0.538	0.753263	FALSE
RID_17638	NA	0.0132499	0.598	0.788607	FALSE
RID_17702	NA	0.0417916	0.0401	0.226292	FALSE
RID_17710	NA	-0.08642	0.248	0.528539	FALSE
RID_1772	NA	-0.0441972	0.223	0.495922	FALSE
RID_17723	NA	0.0225005	0.406	0.660815	FALSE
RID_17726	NA	-0.0597942	0.125	0.376566	FALSE
RID_17728	NA	-0.0264042	0.327	0.60192	FALSE
RID_17732	NA	-0.00885365	0.663	0.831769	FALSE
RID_17766	NA	0.000738158	0.987	0.995698	FALSE
RID_17783	NA	-0.0929659	0.035	0.217214	FALSE
RID_17785	NA	0.0462521	0.299	0.576883	FALSE
RID_17788	NA	-0.0733884	0.0355	0.217214	FALSE
RID_17798	NA	-0.00450183	0.9	0.952508	FALSE
RID_17818	NA	0.0341237	0.195	0.461852	FALSE
RID_17855	taurodeoxycholic acid	0.0537158	0.485	0.71574	TRUE
RID_17869	NA	0.0322851	0.159	0.411892	FALSE
RID_17880	NA	-0.0514954	0.38	0.639612	FALSE
RID_17885	NA	0.0376246	0.0777	0.316486	FALSE
RID_17919	NA	-0.00183594	0.963	0.983455	FALSE
RID_17920	NA	0.0118779	0.863	0.934107	FALSE
RID_17945	NA	-0.132393	0.0188	0.170061	FALSE
RID_1795	NA	-0.109474	0.0174	0.170061	FALSE
RID_17962	NA	0.0045452	0.305	0.582846	FALSE
RID_17990	NA	0.0092002	0.35	0.618676	FALSE
RID_18008	NA	0.0282266	0.144	0.395178	FALSE
RID_18011	NA	-0.0812752	0.000571	0.0370996	FALSE
RID_18014	NA	-0.00956351	0.525	0.745481	FALSE
RID_18016	ncgc00385962-01_c16h24o3_	0.0405724	0.00595	0.11715	TRUE
RID_18019	NA	-0.0586411	0.0126	0.149214	FALSE
RID_1803	NA	-0.0550226	0.54	0.754032	FALSE
RID_18046	NA	-0.0310153	0.103	0.352222	FALSE
RID_18056	NA	-0.0193572	0.119	0.370565	FALSE
RID_18058	NA	-0.00525119	0.694	0.846393	FALSE
RID_18067	NA	-0.0529544	0.166	0.42229	FALSE
RID_18069	NA	-0.0404331	0.0051	0.107547	FALSE
RID_18072	NA	-0.0152961	0.0908	0.337228	FALSE
RID_181	NA	0.00666483	0.69	0.844582	FALSE
RID_18108	NA	0.0270861	0.432	0.676565	FALSE
RID_18110	NA	0.0111204	0.455	0.694489	FALSE
RID_18119	NA	-0.0187589	0.293	0.573126	FALSE
RID_18134	NA	0.0250415	0.181	0.444912	FALSE
RID_18148	NA	-0.0203959	0.0576	0.277055	FALSE
RID_18163	NA	-0.0816695	0.0638	0.286871	FALSE
RID_1817	NA	-0.0253277	0.347	0.61746	FALSE
RID_18177	NA	-0.00293695	0.948	0.976014	FALSE
RID_18179	NA	-0.0452229	0.203	0.469694	FALSE
RID_18181	NA	0.0887302	0.0269	0.198367	FALSE
RID_18182	NA	0.00217563	0.895	0.950345	FALSE
RID_18183	NA	-0.0128586	0.28	0.560466	FALSE
RID_18184	NA	0.0177106	0.293	0.573126	FALSE
RID_18194	NA	0.00418891	0.665	0.831769	FALSE
RID_18204	NA	0.0191638	0.109	0.35818	FALSE
RID_18206	NA	0.0488781	0.142	0.394687	FALSE
RID_18210	NA	-0.0377105	0.398	0.653993	FALSE
RID_18211	NA	0.0351259	0.1	0.348406	FALSE
RID_18216	NA	0.0091974	0.435	0.677732	FALSE
RID_18218	NA	0.0516524	0.415	0.667331	FALSE
RID_18237	biliverdin	0.0349792	0.372	0.636504	TRUE
RID_1824	NA	-0.000885633	0.992	0.997148	FALSE
RID_18244	NA	-0.0209712	0.47	0.706617	FALSE
RID_18247	NA	0.0406994	0.0253	0.190662	FALSE
RID_1826	phenylalanine	0.00250749	0.775	0.895721	TRUE
RID_18282	NA	-0.0552199	0.0177	0.170061	FALSE
RID_18301	NA	-0.0804389	0.127	0.377389	FALSE
RID_1831	NA	-0.0218018	0.463	0.700914	FALSE
RID_18311	NA	-0.00499296	0.906	0.955693	FALSE
RID_18322	NA	-0.0556072	0.249	0.529982	FALSE
RID_18324	NA	-0.00239762	0.946	0.976014	FALSE
RID_18333	NA	0.0124088	0.612	0.796561	FALSE
RID_18337	NA	-0.0289407	0.267	0.546271	FALSE
RID_18339	NA	0.0216486	0.0492	0.257609	FALSE
RID_18340	NA	0.00960059	0.169	0.426313	FALSE
RID_18347	NA	0.0471588	0.308	0.585785	FALSE
RID_18360	NA	-0.0233094	0.685	0.842259	FALSE
RID_18363	NA	0.0108477	0.648	0.823322	FALSE
RID_18383	NA	-0.038691	0.38	0.639612	FALSE
RID_18387	NA	0.0392718	0.299	0.576883	FALSE
RID_18391	NA	0.029864	0.189	0.455723	FALSE
RID_18392	NA	-0.0112551	0.795	0.903486	FALSE
RID_184	NA	0.0193155	0.00243	0.0748938	FALSE
RID_18402	NA	0.0406228	0.41	0.665074	FALSE
RID_18416	NA	-0.00685172	0.912	0.959076	FALSE
RID_18428	NA	0.0125322	0.657	0.828618	FALSE
RID_18438	NA	0.0303982	0.296	0.573858	FALSE
RID_18447	NA	-0.0457711	0.404	0.658898	FALSE
RID_18450	NA	-0.0275875	0.374	0.638562	FALSE
RID_18466	NA	0.031286	0.304	0.582324	FALSE
RID_18469	NA	0.00658072	0.754	0.886365	FALSE
RID_18488	NA	0.00949952	0.562	0.768077	FALSE
RID_18506	NA	0.0418042	0.227	0.500191	FALSE
RID_18511	NA	-0.0392378	0.111	0.35818	FALSE
RID_18514	NA	0.0105906	0.722	0.86568	FALSE
RID_18531	NA	-0.0197455	0.323	0.600071	FALSE
RID_18549	NA	-0.00597851	0.847	0.928744	FALSE
RID_1855	NA	0.0592053	0.00501	0.107547	FALSE
RID_18552	NA	0.00590039	0.898	0.951848	FALSE
RID_18558	NA	-0.0180832	0.598	0.788607	FALSE
RID_18563	NA	-0.0154898	0.47	0.706617	FALSE
RID_1857	NA	0.0906262	0.16	0.413147	FALSE
RID_18582	NA	0.0421866	0.0285	0.202651	FALSE
RID_18594	NA	-0.018051	0.547	0.75661	FALSE
RID_18601	NA	0.0510375	0.301	0.580276	FALSE
RID_18610	NA	0.0207452	0.172	0.432067	FALSE
RID_18611	NA	0.00380101	0.815	0.914955	FALSE
RID_18629	NA	0.0206799	0.676	0.83898	FALSE
RID_18633	NA	-0.06982	0.126	0.377389	FALSE
RID_18639	NA	0.0200779	0.227	0.500191	FALSE
RID_18642	NA	0.0256357	0.421	0.668925	FALSE
RID_18650	NA	-0.030806	0.0876	0.333213	FALSE
RID_18657	NA	-0.00711858	0.291	0.572007	FALSE
RID_18658	NA	-0.0105295	0.768	0.893213	FALSE
RID_18659	biliverdin	-0.00120287	0.972	0.987194	TRUE
RID_18710	NA	0.0252969	0.0854	0.329009	FALSE
RID_18712	lu030803 lauryldiethanolamine|2-[dodecyl(2-hydroxyethyl)amino]ethanol	0.00773595	0.164	0.419868	TRUE
RID_1874	NA	0.0803039	0.00327	0.0903572	FALSE
RID_18758	NA	0.027744	0.236	0.513899	FALSE
RID_18767	NA	0.0108231	0.64	0.816212	FALSE
RID_1878	NA	0.0347618	0.325	0.600539	FALSE
RID_18781	NA	0.0257858	0.306	0.583366	FALSE
RID_18789	NA	-0.00401119	0.932	0.970746	FALSE
RID_18795	NA	0.022446	0.546	0.756097	FALSE
RID_18821	NA	0.0252652	0.315	0.591609	FALSE
RID_1887	NA	0.00744	0.431	0.67588	FALSE
RID_18874	NA	-0.00533769	0.885	0.944314	FALSE
RID_18879	NA	-0.0250312	0.33	0.604204	FALSE
RID_1888	NA	0.036041	0.0281	0.202651	FALSE
RID_18880	NA	0.00749196	0.896	0.950986	FALSE
RID_18881	NA	0.00709521	0.558	0.766651	FALSE
RID_18882	NA	-0.0793135	0.0612	0.282447	FALSE
RID_18892	cholic acid	-0.161463	0.0189	0.170061	TRUE
RID_1890	NA	0.0413352	0.0302	0.202651	FALSE
RID_18920	NA	0.0445754	0.139	0.392261	FALSE
RID_1893	NA	-0.0928044	0.0528	0.268177	FALSE
RID_18933	NA	0.0370782	0.107	0.357758	FALSE
RID_18938	NA	-0.0156026	0.801	0.906167	FALSE
RID_1894	NA	0.0168122	0.267	0.546271	FALSE
RID_18940	NA	0.00954454	0.748	0.883198	FALSE
RID_1896	NA	0.00920562	0.488	0.718403	FALSE
RID_18973	NA	0.00094406	0.972	0.987194	FALSE
RID_18978	NA	0.0429125	0.381	0.639612	FALSE
RID_18983	NA	-0.00870177	0.772	0.894835	FALSE
RID_18991	NA	-0.000892806	0.975	0.988987	FALSE
RID_1900	NA	0.0187743	0.182	0.445548	FALSE
RID_19013	NA	0.0161156	0.284	0.565647	FALSE
RID_19014	NA	0.0301383	0.528	0.746215	FALSE
RID_19017	NA	0.046288	0.00797	0.126052	FALSE
RID_19018	NA	0.0395954	0.023	0.186797	FALSE
RID_19020	NA	-0.00243431	0.908	0.957382	FALSE
RID_1903	NA	0.031987	0.0523	0.267451	FALSE
RID_19031	NA	0.0626939	0.0187	0.170061	FALSE
RID_1904	NA	0.0409957	0.132	0.381404	FALSE
RID_19043	NA	0.0398598	0.0248	0.189267	FALSE
RID_19046	NA	-0.0381674	0.622	0.803486	FALSE
RID_19053	NA	-0.00900382	0.769	0.893944	FALSE
RID_1906	NA	0.0651081	0.00937	0.132853	FALSE
RID_19078	NA	-0.0599197	0.219	0.491574	FALSE
RID_19088	NA	-0.0631939	0.271	0.550705	FALSE
RID_19090	NA	-0.010491	0.447	0.687956	FALSE
RID_1910	NA	0.0154651	0.194	0.460846	FALSE
RID_19110	NA	0.0818715	0.124	0.375909	FALSE
RID_19114	NA	0.0675803	0.0833	0.325086	FALSE
RID_19120	NA	-0.0335856	0.385	0.64229	FALSE
RID_19136	NA	0.0458779	0.0129	0.149814	FALSE
RID_19161	pc(12:0/0:0); [m+h]+ c20h43n1o7p1	-0.0701882	0.0958	0.342204	TRUE
RID_192	NA	0.0360912	0.133	0.381542	FALSE
RID_1921	NA	-0.22738	0.00625	0.11715	FALSE
RID_19214	NA	0.119046	0.00457	0.107547	FALSE
RID_19221	NA	0.0280345	0.201	0.467315	FALSE
RID_19235	NA	-0.0411961	0.0764	0.313833	FALSE
RID_19254	NA	0.00404687	0.783	0.898917	FALSE
RID_19267	NA	-0.0650276	0.289	0.570876	FALSE
RID_19268	NA	-0.065248	0.061	0.282447	FALSE
RID_19279	NA	0.0772377	0.124	0.375909	FALSE
RID_19281	NA	-0.0824991	0.06	0.28117	FALSE
RID_19283	glycochenodeoxycholate	0.0561057	0.33	0.604204	TRUE
RID_19296	NA	0.0533336	0.326	0.600539	FALSE
RID_19300	NA	0.0299479	0.42	0.66822	FALSE
RID_19313	NA	0.000606296	0.988	0.995871	FALSE
RID_19340	glycoursodeoxycholic acid	0.050516	0.404	0.658898	TRUE
RID_19351	NA	0.0724001	0.253	0.532585	FALSE
RID_19357	NA	0.00788551	0.821	0.916713	FALSE
RID_1936	NA	0.0101053	0.766	0.892615	FALSE
RID_19363	NA	-0.0207803	0.612	0.796561	FALSE
RID_19371	NA	-0.0818302	0.189	0.455723	FALSE
RID_19378	NA	-0.0333521	0.374	0.638562	FALSE
RID_19382	NA	0.0441253	0.0939	0.341353	FALSE
RID_19393	NA	0.0095376	0.767	0.892914	FALSE
RID_19397	glycochenodeoxycholic acid	0.056242	0.226	0.49936	TRUE
RID_19400	NA	-0.0167311	0.527	0.746215	FALSE
RID_1944	NA	0.0414591	0.231	0.506682	FALSE
RID_19464	NA	0.018465	0.491	0.720173	FALSE
RID_19476	chenodeoxycholic acid	-0.0354054	0.388	0.645503	TRUE
RID_1948	l-kynurenine	-0.015966	0.507	0.731151	TRUE
RID_1949	l-kynurenine	0.0178285	0.478	0.711084	TRUE
RID_19503	NA	0.0171249	0.597	0.788607	FALSE
RID_19513	NA	0.0258815	0.21	0.480343	FALSE
RID_19514	NA	0.0523361	0.133	0.381542	FALSE
RID_19575	NA	-0.0333816	0.502	0.726993	FALSE
RID_19593	NA	0.000690019	0.968	0.985213	FALSE
RID_196	NA	0.0347582	0.00191	0.0688907	FALSE
RID_19622	NA	0.107809	0.0707	0.300819	FALSE
RID_19627	NA	-0.113208	0.0178	0.170061	FALSE
RID_19637	NA	0.0441202	0.447	0.687956	FALSE
RID_19640	NA	0.108669	0.0301	0.202651	FALSE
RID_19653	NA	-0.0818651	0.0105	0.13571	FALSE
RID_19666	NA	0.0111013	0.583	0.782979	FALSE
RID_1967	NA	-0.0337861	0.0302	0.202651	FALSE
RID_19702	NA	0.0210935	0.19	0.456304	FALSE
RID_19757	NA	-0.016029	0.78	0.898046	FALSE
RID_19760	NA	-0.0376786	0.296	0.573858	FALSE
RID_19766	NA	-0.0736878	0.0907	0.337228	FALSE
RID_19767	NA	-0.0194108	0.41	0.665074	FALSE
RID_19776	NA	-0.0473056	0.256	0.535151	FALSE
RID_19778	NA	-0.014468	0.298	0.575878	FALSE
RID_19782	NA	-0.0270364	0.575	0.777884	FALSE
RID_19784	NA	-0.0102898	0.411	0.665798	FALSE
RID_19785	NA	-0.00576449	0.845	0.927995	FALSE
RID_19792	NA	-0.00945888	0.416	0.667867	FALSE
RID_1980	NA	0.0889508	0.0471	0.251594	FALSE
RID_19806	NA	0.0892631	0.152	0.404212	FALSE
RID_19825	NA	-0.00584307	0.921	0.963064	FALSE
RID_19831	NA	-0.0230982	0.0789	0.316927	FALSE
RID_19833	NA	-0.0172586	0.147	0.398408	FALSE
RID_19854	NA	0.00827914	0.856	0.930721	FALSE
RID_19879	NA	0.068192	0.00436	0.107547	FALSE
RID_19880	NA	0.0345367	0.149	0.402007	FALSE
RID_19888	NA	-0.0956948	0.143	0.394687	FALSE
RID_19899	NA	0.02475	0.421	0.668925	FALSE
RID_19901	NA	-0.00706819	0.68	0.841215	FALSE
RID_1991	NA	-0.0560081	0.115	0.366658	FALSE
RID_19915	NA	-0.0119391	0.603	0.791273	FALSE
RID_19916	NA	-0.0166024	0.45	0.690364	FALSE
RID_19917	NA	-8.8325e-05	0.995	0.99749	FALSE
RID_19926	NA	-0.0505201	0.12	0.371274	FALSE
RID_19929	NA	-0.0422337	0.415	0.667331	FALSE
RID_19931	NA	-0.0199093	0.206	0.474352	FALSE
RID_19945	NA	0.00907961	0.621	0.803058	FALSE
RID_19957	NA	-0.0708712	0.193	0.459833	FALSE
RID_1996	NA	-0.000265236	0.992	0.997148	FALSE
RID_19969	NA	-0.0194646	0.499	0.724394	FALSE
RID_19992	NA	0.00380207	0.884	0.944085	FALSE
RID_2	NA	0.0240576	0.064	0.286871	FALSE
RID_200	NA	0.0352998	0.000443	0.0330732	FALSE
RID_2000	NA	0.0231027	0.293	0.573126	FALSE
RID_20020	NA	0.0284341	0.601	0.790374	FALSE
RID_20028	NA	0.00824474	0.634	0.811574	FALSE
RID_20039	NA	0.0125565	0.521	0.741993	FALSE
RID_20043	NA	-0.00758943	0.788	0.90093	FALSE
RID_20055	NA	-0.0433849	0.492	0.720322	FALSE
RID_2008	o-adipoylcarnitine	-0.0802501	0.0876	0.333213	TRUE
RID_2009	NA	-0.0307873	0.168	0.426025	FALSE
RID_2010	NA	-0.101885	0.14	0.392261	FALSE
RID_2011	NA	-0.18906	0.046	0.247946	FALSE
RID_20130	NA	-0.00219612	0.664	0.831769	FALSE
RID_20141	NA	-0.00603204	0.853	0.930475	FALSE
RID_20152	NA	-0.185661	0.0151	0.162782	FALSE
RID_20170	NA	0.0199829	0.166	0.42229	FALSE
RID_20175	NA	-0.222672	0.000279	0.0271309	FALSE
RID_2019	NA	-0.00630326	0.906	0.955693	FALSE
RID_20193	NA	-0.091069	0.082	0.322632	FALSE
RID_20199	NA	-0.00856079	0.891	0.947772	FALSE
RID_20211	NA	-0.0060384	0.844	0.92732	FALSE
RID_2023	NA	0.0784672	0.344	0.616227	FALSE
RID_20245	NA	-0.0440328	0.246	0.52708	FALSE
RID_20249	NA	0.0322491	0.361	0.632079	FALSE
RID_20258	NA	-0.0557156	0.452	0.691666	FALSE
RID_20266	NA	-0.000586234	0.983	0.992913	FALSE
RID_20283	NA	-0.00793626	0.787	0.900499	FALSE
RID_2029	NA	-0.0395131	0.0582	0.277055	FALSE
RID_2031	NA	-0.0121292	0.423	0.669008	FALSE
RID_2034	NA	0.041904	0.181	0.444912	FALSE
RID_20340	NA	0.00133297	0.937	0.972603	FALSE
RID_20341	NA	-0.0465113	0.202	0.468282	FALSE
RID_20377	NA	-0.00282157	0.934	0.970746	FALSE
RID_20403	lauroylcarnitine	-0.0042697	0.879	0.941254	TRUE
RID_2041	NA	-0.152153	0.0308	0.202858	FALSE
RID_20432	NA	-0.0602036	0.237	0.515143	FALSE
RID_20436	NA	0.01541	0.0703	0.30018	FALSE
RID_20437	NA	0.00706427	0.891	0.947772	FALSE
RID_20443	NA	0.0687132	0.089	0.335354	FALSE
RID_20453	NA	0.0166979	0.807	0.910811	FALSE
RID_20454	NA	0.0387575	0.514	0.738146	FALSE
RID_20475	NA	-0.00940756	0.799	0.905182	FALSE
RID_20480	NA	-0.0296618	0.361	0.632079	FALSE
RID_20497	NA	-0.0055139	0.856	0.930721	FALSE
RID_20507	NA	0.00108471	0.933	0.970746	FALSE
RID_20509	NA	0.0191149	0.117	0.369118	FALSE
RID_20513	NA	-0.0207253	0.468	0.70626	FALSE
RID_20520	NA	0.0151853	0.43	0.675634	FALSE
RID_20565	NA	-0.0539676	0.194	0.460846	FALSE
RID_20567	NA	0.0217563	0.515	0.73914	FALSE
RID_2057	NA	-0.111692	0.181	0.444912	FALSE
RID_20580	NA	0.0042986	0.92	0.962856	FALSE
RID_20584	NA	0.225141	0.00961	0.134317	FALSE
RID_20593	NA	0.00880482	0.797	0.904194	FALSE
RID_2061	NA	-0.0675234	0.0153	0.163472	FALSE
RID_20611	NA	-0.0120852	0.832	0.922143	FALSE
RID_20615	NA	-0.0103656	0.872	0.938777	FALSE
RID_20616	NA	-0.00881719	0.903	0.954203	FALSE
RID_20634	NA	-0.0145528	0.843	0.927069	FALSE
RID_20635	NA	-0.0162557	0.715	0.86029	FALSE
RID_20636	NA	0.0089184	0.914	0.960339	FALSE
RID_20653	NA	0.0251611	0.493	0.720469	FALSE
RID_20656	NA	-0.0435778	0.213	0.483981	FALSE
RID_20665	NA	0.106613	0.02	0.174442	FALSE
RID_20684	NA	-0.00985759	0.838	0.92538	FALSE
RID_20690	NA	0.0266792	0.157	0.410694	FALSE
RID_20697	NA	0.0119474	0.704	0.853893	FALSE
RID_207	NA	0.0162017	0.517	0.740352	FALSE
RID_20703	NA	-0.108468	0.0879	0.333678	FALSE
RID_20706	NA	-0.162379	0.0295	0.202651	FALSE
RID_20714	NA	-0.0809136	0.173	0.434125	FALSE
RID_20715	NA	-0.091892	0.213	0.483981	FALSE
RID_20720	NA	-0.143073	0.022	0.183003	FALSE
RID_20737	NA	-0.0225827	0.0669	0.291883	FALSE
RID_20739	NA	-0.0987242	0.191	0.457335	FALSE
RID_20740	NA	-0.0247032	0.0406	0.228577	FALSE
RID_20742	NA	-0.00846667	0.266	0.546084	FALSE
RID_20743	NA	-0.00667752	0.368	0.635997	FALSE
RID_20746	NA	-0.013456	0.154	0.405494	FALSE
RID_20751	NA	0.0910224	0.0493	0.257609	FALSE
RID_20756	NA	0.0490872	0.0615	0.282447	FALSE
RID_20759	NA	0.017807	0.498	0.724254	FALSE
RID_20768	NA	0.00760621	0.649	0.823322	FALSE
RID_20769	NA	-0.0336884	0.474	0.708642	FALSE
RID_20777	austinoneol	0.0454503	0.262	0.541572	TRUE
RID_20778	NA	-0.0413682	0.251	0.530232	FALSE
RID_20793	NA	-0.00854321	0.872	0.938777	FALSE
RID_20796	NA	0.0300602	0.412	0.66652	FALSE
RID_20802	NA	0.0411742	0.254	0.533755	FALSE
RID_20807	NA	-0.0112794	0.812	0.91388	FALSE
RID_20819	NA	0.00573333	0.598	0.788607	FALSE
RID_20823	NA	0.0869981	0.0302	0.202651	FALSE
RID_20824	NA	0.0779586	0.315	0.591609	FALSE
RID_20864	NA	0.00267996	0.855	0.930475	FALSE
RID_20880	NA	0.00819516	0.786	0.900499	FALSE
RID_20883	NA	-0.0110645	0.838	0.92538	FALSE
RID_209	NA	0.0344384	0.00641	0.11715	FALSE
RID_20903	NA	0.017671	0.256	0.535151	FALSE
RID_20931	NA	-0.0131729	0.46	0.699456	FALSE
RID_20938	NA	0.0135199	0.544	0.754631	FALSE
RID_20939	NA	-0.00355972	0.752	0.885312	FALSE
RID_20940	NA	-0.0601372	0.0193	0.171207	FALSE
RID_20941	NA	-0.00307661	0.746	0.883198	FALSE
RID_20942	NA	-0.0212053	0.265	0.545428	FALSE
RID_20943	NA	-0.012079	0.248	0.528539	FALSE
RID_20965	NA	-0.00307536	0.774	0.895426	FALSE
RID_20966	NA	-0.0295305	0.365	0.634823	FALSE
RID_21006	NA	-0.0097123	0.82	0.916448	FALSE
RID_2101	NA	-0.0766073	0.294	0.573306	FALSE
RID_21010	NA	-0.0517918	0.25	0.529982	FALSE
RID_21022	piperine	-0.0325045	0.628	0.807333	TRUE
RID_21028	NA	0.074393	0.12	0.371274	FALSE
RID_21032	NA	-0.00057999	0.991	0.997148	FALSE
RID_21043	NA	0.00816937	0.305	0.582846	FALSE
RID_21046	NA	-0.0207126	0.711	0.858313	FALSE
RID_21049	NA	0.0107646	0.571	0.774215	FALSE
RID_21063	NA	-0.0146696	0.627	0.807333	FALSE
RID_21068	NA	0.0447585	0.469	0.706439	FALSE
RID_21085	NA	0.0070662	0.883	0.943856	FALSE
RID_21086	NA	0.00620429	0.607	0.793059	FALSE
RID_21088	NA	0.00767609	0.836	0.924871	FALSE
RID_21111	NA	-0.00529126	0.886	0.944543	FALSE
RID_21125	NA	0.00890472	0.827	0.919144	FALSE
RID_21127	NA	-0.171955	0.000822	0.0459555	FALSE
RID_21132	NA	-0.193358	0.00928	0.132853	FALSE
RID_21150	9-oxootre	0.0164345	0.673	0.837418	TRUE
RID_21155	NA	-0.0326272	0.585	0.78304	FALSE
RID_21175	NA	-0.015233	0.691	0.845376	FALSE
RID_21177	NA	-0.0098344	0.735	0.876024	FALSE
RID_21184	NA	0.0517841	0.38	0.639612	FALSE
RID_21214	NA	-0.00278613	0.943	0.975461	FALSE
RID_21218	NA	0.0101701	0.632	0.810741	FALSE
RID_2122	NA	-0.0381815	0.366	0.634823	FALSE
RID_21224	NA	-0.0413917	0.00617	0.11715	FALSE
RID_21231	NA	0.0200754	0.236	0.513899	FALSE
RID_21235	1-myristoyl-sn-glycero-3-phosphocholine	-0.116857	0.0105	0.13571	TRUE
RID_21239	NA	0.0177785	0.303	0.582264	FALSE
RID_21247	NA	0.0159261	0.476	0.708986	FALSE
RID_21279	NA	-0.0293417	0.532	0.748787	FALSE
RID_21286	NA	-0.0306443	0.382	0.640843	FALSE
RID_21340	NA	-0.0385003	0.441	0.681777	FALSE
RID_21345	NA	0.0611605	0.29	0.571443	FALSE
RID_21362	NA	0.025868	0.508	0.732153	FALSE
RID_21365	NA	0.0123327	0.215	0.485315	FALSE
RID_2137	NA	0.00976618	0.881	0.942556	FALSE
RID_21371	lu100204 2,2'-(tetradecylimino)diethanol|tetradecyldiethanolamine	-0.00579137	0.521	0.741993	TRUE
RID_21372	NA	-0.043933	0.207	0.475744	FALSE
RID_21395	NA	-0.0233442	0.426	0.671104	FALSE
RID_21397	NA	0.0143596	0.689	0.843788	FALSE
RID_21404	NA	0.00448361	0.764	0.892014	FALSE
RID_21415	NA	0.0161693	0.0615	0.282447	FALSE
RID_21425	NA	0.0875322	0.00495	0.107547	FALSE
RID_21428	NA	-0.0142286	0.103	0.352222	FALSE
RID_21429	NA	0.0406247	0.17	0.427937	FALSE
RID_21434	d-erythro-sphingosine-1-phosphate	0.00707262	0.713	0.858313	TRUE
RID_21435	NA	0.0318289	0.144	0.395178	FALSE
RID_21438	decynediol, tetramethyl, di(2-hydroxyethyl) ether	-0.0144134	0.587	0.783971	TRUE
RID_21440	NA	0.0508769	0.311	0.58916	FALSE
RID_21446	NA	0.0404734	0.2	0.466343	FALSE
RID_21448	NA	0.0311691	0.204	0.471554	FALSE
RID_21457	NA	0.0147762	0.424	0.670149	FALSE
RID_21482	massbankeu:sm876702 lauryl diethanolamide|n,n-bis(2-hydroxyethyl)dodecanamide	-0.00368635	0.859	0.933139	TRUE
RID_21483	NA	-0.0165355	0.564	0.769062	FALSE
RID_21491	1-myristoyl-sn-glycero-3-phosphocholine	-0.145714	0.00179	0.0688907	TRUE
RID_21493	NA	0.0123996	0.281	0.562	FALSE
RID_21498	NA	0.00327085	0.919	0.962647	FALSE
RID_21501	NA	-0.0171228	0.315	0.591609	FALSE
RID_21502	NA	-0.00632169	0.705	0.854244	FALSE
RID_21506	NA	0.00452127	0.683	0.841585	FALSE
RID_21516	NA	0.00957273	0.443	0.683551	FALSE
RID_21518	NA	0.0145208	0.243	0.522983	FALSE
RID_21519	NA	0.00407675	0.843	0.927069	FALSE
RID_21520	NA	0.013635	0.0728	0.304979	FALSE
RID_21521	NA	0.0212902	0.101	0.350297	FALSE
RID_21522	NA	0.00686314	0.64	0.816212	FALSE
RID_21527	NA	0.0131751	0.342	0.615395	FALSE
RID_21528	NA	0.00101651	0.866	0.93609	FALSE
RID_21529	NA	-0.0262924	0.111	0.35818	FALSE
RID_21531	NA	0.00807052	0.551	0.759521	FALSE
RID_21532	ncgc00385123-01_c22h30o6_7b,9-dihydroxy-3-(hydroxymethyl)-1,1,6,8-tetramethyl-5-oxo-1,1a,1b,4,4a,5,7a,7b,8,9-decahydro-9ah-cyclopropa[3,4]benzo[1,2-e]azulen-9a-yl acetate	0.00786775	0.372	0.636504	TRUE
RID_21533	NA	0.00181197	0.909	0.957597	FALSE
RID_21534	austinoneol	0.00856893	0.344	0.616227	TRUE
RID_21535	NA	0.013134	0.337	0.610511	FALSE
RID_21537	NA	0.00963765	0.434	0.677732	FALSE
RID_21549	NA	0.0138511	0.528	0.746215	FALSE
RID_21550	1-myristoyl-sn-glycero-3-phosphocholine	-0.0567707	0.00132	0.0598732	TRUE
RID_21553	NA	0.00395376	0.884	0.944085	FALSE
RID_21554	NA	0.0107918	0.304	0.582324	FALSE
RID_21566	2,4,7,9-tetramethyl-5-decyne-4,7-diol	0.0243045	0.247	0.528281	TRUE
RID_21567	NA	0.00519342	0.643	0.818735	FALSE
RID_21589	12(13)-epoxy-9z-octadecenoic acid	0.026946	0.395	0.652184	TRUE
RID_2159	NA	-0.00807217	0.677	0.839354	FALSE
RID_216	NA	0.0131029	0.179	0.444083	FALSE
RID_21608	NA	0.0274844	0.0395	0.225693	FALSE
RID_21614	NA	-0.00612732	0.84	0.926312	FALSE
RID_21626	NA	0.0173666	0.366	0.634823	FALSE
RID_21633	NA	0.00139841	0.937	0.972603	FALSE
RID_21638	NA	-0.0926399	0.0165	0.168076	FALSE
RID_21655	NA	-0.132986	0.000203	0.0220541	FALSE
RID_21657	NA	-0.00126394	0.892	0.947996	FALSE
RID_21663	NA	0.0038404	0.898	0.951848	FALSE
RID_21686	NA	-0.00404439	0.827	0.919144	FALSE
RID_21698	NA	-0.0687457	0.0191	0.170061	FALSE
RID_21700	NA	0.00503882	0.882	0.943206	FALSE
RID_21718	NA	0.0103495	0.689	0.843788	FALSE
RID_21723	pc(18:3/0:0); [m+h]+ c26h49n1o7p1	-0.054084	0.0037	0.0988018	TRUE
RID_21724	NA	-0.0959654	0.00161	0.068514	FALSE
RID_21726	oleic acid	-0.0915077	0.128	0.37849	TRUE
RID_21731	NA	-0.0195289	0.71	0.858313	FALSE
RID_21734	NA	0.0123778	0.726	0.868743	FALSE
RID_21747	NA	0.00016451	0.995	0.99749	FALSE
RID_21762	NA	-0.0302619	0.0617	0.282447	FALSE
RID_21789	NA	-0.0451239	0.15	0.402007	FALSE
RID_21790	NA	-0.0977195	0.0012	0.0565647	FALSE
RID_21804	n-lauroylethanolamine|n-(2-hydroxyethyl)dodecanamide	0.00947913	0.339	0.612289	TRUE
RID_21810	NA	-0.00278514	0.922	0.96369	FALSE
RID_21814	NA	0.00109337	0.948	0.976014	FALSE
RID_21815	NA	0.00756135	0.682	0.841215	FALSE
RID_21825	NA	0.0241063	0.547	0.75661	FALSE
RID_21829	NA	0.0463759	0.248	0.528539	FALSE
RID_21830	NA	0.037885	0.219	0.491574	FALSE
RID_21835	NA	-0.0552492	0.19	0.456304	FALSE
RID_21839	NA	-0.067	0.0782	0.316486	FALSE
RID_21848	NA	-0.0233489	0.544	0.754631	FALSE
RID_21873	NA	-0.0405776	0.383	0.641625	FALSE
RID_21883	NA	0.0364434	0.457	0.697099	FALSE
RID_21897	NA	0.0676125	0.0184	0.170061	FALSE
RID_21910	n-tetracosenoyl-4-sphingenine	0.07328	0.0486	0.257344	TRUE
RID_21912	NA	-0.0705605	0.0346	0.216048	FALSE
RID_21931	c21h43n1o7p1	-0.129932	2.38e-05	0.00953587	TRUE
RID_2195	NA	0.041085	0.362	0.632448	FALSE
RID_21989	NA	0.116036	0.0305	0.202651	FALSE
RID_21996	NA	-0.000900749	0.986	0.995107	FALSE
RID_22005	pc(0:0/20:4); [m+h]+ c28h51n1o7p1	0.0909318	0.2	0.466343	TRUE
RID_22010	NA	-0.0486029	0.181	0.444912	FALSE
RID_22017	NA	-0.151856	4.16e-05	0.0111118	FALSE
RID_22018	NA	-0.015397	0.417	0.667867	FALSE
RID_22035	NA	-0.161347	1.32e-05	0.00634656	FALSE
RID_2204	NA	-0.0293334	0.446	0.687738	FALSE
RID_22049	c24h49n1o7p1	-0.0839057	2.54e-06	0.00203539	TRUE
RID_22051	NA	-0.124671	4.35e-07	0.00104574	FALSE
RID_22056	1-pentadecanoyl-sn-glycero-3-phosphocholine	-0.029433	0.167	0.423937	TRUE
RID_22067	NA	0.0685513	0.24	0.518849	FALSE
RID_22095	NA	0.0422514	0.225	0.498525	FALSE
RID_22108	NA	-0.100058	0.00192	0.0688907	FALSE
RID_22136	NA	-0.0318094	0.349	0.618676	FALSE
RID_22157	NA	0.00555329	0.659	0.829443	FALSE
RID_22165	NA	-0.00404046	0.848	0.928744	FALSE
RID_22200	NA	0.0263948	0.551	0.759521	FALSE
RID_22204	NA	-0.0959375	0.00856	0.131912	FALSE
RID_22220	lyso pc (20:5)	-0.0149472	0.094	0.341353	TRUE
RID_22225	NA	0.0516415	0.0718	0.303352	FALSE
RID_22226	NA	-0.0738277	0.112	0.359957	FALSE
RID_22230	NA	0.0421544	0.36	0.631708	FALSE
RID_22231	NA	0.0204811	0.307	0.584808	FALSE
RID_22236	NA	0.0621847	0.0336	0.214256	FALSE
RID_22240	NA	0.0204854	0.531	0.747817	FALSE
RID_22241	NA	0.0544965	0.198	0.464382	FALSE
RID_22242	NA	0.0212993	0.377	0.639612	FALSE
RID_22251	NA	-0.00874795	0.426	0.671104	FALSE
RID_22260	NA	0.0161126	0.578	0.780625	FALSE
RID_22266	NA	0.00996162	0.271	0.550705	FALSE
RID_22269	myristoylcarnitine	-0.0158585	0.587	0.783971	TRUE
RID_22270	desferrioxamine H	-0.0823066	0.000494	0.0331886	TRUE
RID_22271	sphinganine	-0.0227615	0.341	0.614977	TRUE
RID_22273	NA	0.0378651	0.529	0.74675	FALSE
RID_22274	NA	-0.0709451	0.013	0.149964	FALSE
RID_22287	NA	0.178717	0.000774	0.0443023	FALSE
RID_22296	NA	0.0207444	0.378	0.639612	FALSE
RID_22299	NA	0.0755301	0.000601	0.0380212	FALSE
RID_22304	NA	-0.000638337	0.956	0.980431	FALSE
RID_22307	NA	0.096337	0.00504	0.107547	FALSE
RID_22308	NA	0.119529	0.00225	0.0734021	FALSE
RID_22316	NA	-0.0122625	0.59	0.784519	FALSE
RID_22318	NA	0.00283772	0.855	0.930475	FALSE
RID_22320	NA	-0.0256894	0.0621	0.28328	FALSE
RID_22329	1-pentadecanoyl-sn-glycero-3-phosphocholine	-0.0360142	0.0132	0.150109	TRUE
RID_22340	1-pentadecanoyl-sn-glycero-3-phosphocholine	-0.0317207	0.0765	0.313833	TRUE
RID_22348	NA	-0.064333	0.29	0.571443	FALSE
RID_22354	NA	0.00748715	0.841	0.926989	FALSE
RID_22355	NA	-0.00522553	0.801	0.906167	FALSE
RID_22360	NA	-0.0011391	0.964	0.98364	FALSE
RID_22365	NA	0.0133719	0.53	0.747284	FALSE
RID_22370	NA	0.0154298	0.264	0.544769	FALSE
RID_22376	NA	-0.00147942	0.934	0.970746	FALSE
RID_22386	NA	-0.0203557	0.337	0.610511	FALSE
RID_22387	NA	0.0780567	0.0565	0.274396	FALSE
RID_22388	NA	0.0659848	0.0626	0.283944	FALSE
RID_22389	NA	-0.0696341	0.0128	0.149814	FALSE
RID_22390	NA	0.0182611	0.279	0.560466	FALSE
RID_22401	desferrioxamine H	-0.0616943	0.0188	0.170061	TRUE
RID_22404	NA	-0.0201381	0.182	0.445548	FALSE
RID_22405	NA	0.00156533	0.934	0.970746	FALSE
RID_22406	NA	-0.0183557	0.418	0.668133	FALSE
RID_22410	NA	-0.0254081	0.338	0.611401	FALSE
RID_22412	pe(22:6/0:0); [m+h]+ c27h45n1o7p1	0.0219398	0.222	0.495922	TRUE
RID_22413	c25h51n1o7p1	-0.0736417	0.000188	0.021865	TRUE
RID_22414	NA	0.0065967	0.685	0.842259	FALSE
RID_22415	NA	0.110082	0.000211	0.0220541	FALSE
RID_22416	NA	0.0613391	0.0391	0.225693	FALSE
RID_22417	NA	-0.0192376	0.106	0.357397	FALSE
RID_22419	NA	0.0367315	0.368	0.635997	FALSE
RID_22420	NA	-0.0532196	0.036	0.217447	FALSE
RID_22426	1-pentadecanoyl-sn-glycero-3-phosphocholine	-0.0409628	0.0299	0.202651	TRUE
RID_22427	1-(9z-octadecenoyl)-sn-glycero-3-phosphocholine	-0.0178342	0.0747	0.309086	TRUE
RID_22431	NA	-0.0495689	0.00535	0.109926	FALSE
RID_22434	13-keto-9z,11e-octadecadienoic acid	0.0419783	0.188	0.455138	TRUE
RID_22435	NA	-0.0108673	0.349	0.618676	FALSE
RID_22436	pc(18:2/0:0); [m+h]+ c26h51n1o7p1	-0.0152017	0.0354	0.217214	TRUE
RID_22438	NA	0.00526217	0.878	0.940602	FALSE
RID_22439	NA	-0.00982722	0.667	0.832538	FALSE
RID_2245	NA	0.00558554	0.912	0.959076	FALSE
RID_22451	NA	0.0576107	0.00652	0.11715	FALSE
RID_22454	pc(22:6/0:0); [m+h]+ c30h51n1o7p1	0.0291633	0.0341	0.215293	TRUE
RID_22457	NA	0.0748971	0.0564	0.274396	FALSE
RID_22458	NA	-0.0151918	0.335	0.609644	FALSE
RID_22461	NA	0.0329222	0.0432	0.238757	FALSE
RID_22466	NA	0.013374	0.542	0.754032	FALSE
RID_22467	NA	0.0125028	0.484	0.715582	FALSE
RID_22474	NA	0.0251331	0.232	0.507949	FALSE
RID_22475	NA	0.0252155	0.346	0.61746	FALSE
RID_22479	pc(0:0/20:4); [m+h]+ c28h51n1o7p1	0.00773857	0.406	0.660815	TRUE
RID_22483	pc(20:3/0:0); [m+h]+ c28h53n1o7p1	0.0052678	0.675	0.838605	TRUE
RID_22485	NA	0.0637015	0.0337	0.214325	FALSE
RID_22487	NA	0.0301468	0.406	0.660815	FALSE
RID_22492	NA	0.0194553	0.0885	0.334371	FALSE
RID_22494	NA	-0.000182692	0.993	0.997148	FALSE
RID_22495	NA	0.0918367	0.0326	0.210673	FALSE
RID_22498	NA	0.026855	0.213	0.483981	FALSE
RID_22506	NA	0.0166261	0.126	0.377389	FALSE
RID_22512	NA	0.0180125	0.132	0.381404	FALSE
RID_22521	rp026103 1-palmitoyl-2-hydroxy-sn-glycero-3-phosphoethanolamine|1-palmitoyl-sn-glycero-3-phosphoethanolamine|2-azaniumylethyl [(2r)-3-hexadecanoyloxy-2-hydroxypropyl] phosphate	-0.0177159	0.414	0.667062	TRUE
RID_22525	NA	0.00439554	0.854	0.930475	FALSE
RID_22527	NA	0.0292007	0.38	0.639612	FALSE
RID_22528	austinoneol	0.0053389	0.935	0.971366	TRUE
RID_22529	c25h51n1o7p1	-0.0746106	5.13e-06	0.00308313	TRUE
RID_22530	NA	0.0392196	0.385	0.64229	FALSE
RID_2254	NA	0.0720406	0.28	0.560466	FALSE
RID_22543	NA	-0.0359373	0.147	0.398408	FALSE
RID_22549	NA	0.0270498	0.189	0.455723	FALSE
RID_22550	NA	-0.0374746	0.0343	0.215293	FALSE
RID_22552	lyso pc	-0.0489544	0.25	0.529982	TRUE
RID_22553	NA	0.0406843	0.102	0.350297	FALSE
RID_22561	NA	0.00670991	0.558	0.766651	FALSE
RID_22569	NA	-0.0564982	0.00118	0.0565647	FALSE
RID_22573	NA	0.034224	0.484	0.715582	FALSE
RID_22574	NA	-0.0189598	0.302	0.580806	FALSE
RID_22582	NA	0.00927073	0.611	0.796561	FALSE
RID_22594	NA	-0.0539787	0.0241	0.188005	FALSE
RID_22597	NA	-0.140177	0.000312	0.0271309	FALSE
RID_22598	NA	0.0107225	0.627	0.807333	FALSE
RID_22605	NA	-0.0186571	0.591	0.784519	FALSE
RID_22621	NA	-0.0223058	0.205	0.47341	FALSE
RID_22625	NA	0.00168406	0.869	0.938067	FALSE
RID_22633	rp026103 1-palmitoyl-2-hydroxy-sn-glycero-3-phosphoethanolamine|1-palmitoyl-sn-glycero-3-phosphoethanolamine|2-azaniumylethyl [(2r)-3-hexadecanoyloxy-2-hydroxypropyl] phosphate	-0.0168607	0.236	0.513899	TRUE
RID_22636	NA	0.012576	0.44	0.681108	FALSE
RID_22639	NA	-0.0279072	0.346	0.61746	FALSE
RID_22640	NA	0.058984	0.0423	0.234848	FALSE
RID_22641	NA	-0.00682069	0.848	0.928744	FALSE
RID_22642	NA	0.0102349	0.789	0.90093	FALSE
RID_22643	NA	-0.0456482	0.123	0.374294	FALSE
RID_22644	phthalic anhydride	-0.00258383	0.94	0.974455	TRUE
RID_22647	NA	0.0292866	0.0688	0.295349	FALSE
RID_22649	NA	-0.0307115	0.172	0.432067	FALSE
RID_22650	1-hexadecanoyl-sn-glycero-3-phosphocholine	0.00425468	0.246	0.52708	TRUE
RID_22653	NA	0.0157594	0.333	0.607845	FALSE
RID_22659	NA	0.00717146	0.623	0.803914	FALSE
RID_22667	NA	0.0214241	0.0286	0.202651	FALSE
RID_22669	NA	0.0192946	0.422	0.669008	FALSE
RID_22671	NA	0.0166406	0.364	0.634099	FALSE
RID_22672	NA	-0.00528686	0.454	0.693844	FALSE
RID_22673	NA	0.00290042	0.818	0.91549	FALSE
RID_22675	NA	-0.0207437	0.053	0.268177	FALSE
RID_22679	lyso-pc(16:0)	-0.00403324	0.522	0.742537	TRUE
RID_22681	NA	0.00438064	0.699	0.850403	FALSE
RID_22683	NA	-0.00517728	0.593	0.786306	FALSE
RID_22687	NA	0.0459708	0.0399	0.225693	FALSE
RID_22688	NA	-0.0502977	0.0238	0.188005	FALSE
RID_22689	NA	-0.0109427	0.521	0.741993	FALSE
RID_22693	NA	-0.00150426	0.961	0.982664	FALSE
RID_22697	NA	-0.0353559	0.0615	0.282447	FALSE
RID_22698	NA	-0.0853983	7.21e-05	0.0115552	FALSE
RID_22699	NA	0.0162436	0.417	0.667867	FALSE
RID_22702	c28h53n1o7p1	-0.0268613	0.0472	0.251594	TRUE
RID_22711	NA	0.0562271	0.00308	0.0871096	FALSE
RID_22713	NA	0.0507329	0.0313	0.205028	FALSE
RID_22715	NA	0.0653271	0.0569	0.275781	FALSE
RID_2272	NA	0.0397646	0.381	0.639612	FALSE
RID_22720	NA	0.0735683	0.0464	0.249543	FALSE
RID_22722	NA	-0.0536784	0.0127	0.149661	FALSE
RID_22727	lyso pc (22:6)	0.0443527	0.144	0.395178	TRUE
RID_22728	NA	-0.0156685	0.735	0.876024	FALSE
RID_22731	NA	-0.0312688	0.0682	0.294587	FALSE
RID_22733	NA	-0.0724318	0.00509	0.107547	FALSE
RID_22738	1-heptadecanoyl-sn-glycero-3-phosphocholine	-0.00983356	0.666	0.832154	TRUE
RID_22750	NA	-0.0279971	0.376	0.639612	FALSE
RID_22753	tributyl phosphate	0.0117181	0.527	0.746215	TRUE
RID_22757	NA	-0.0884446	0.00166	0.068514	FALSE
RID_22758	NA	-0.021818	0.0814	0.320796	FALSE
RID_22761	NA	-0.028671	0.169	0.426313	FALSE
RID_22763	NA	-0.00549032	0.886	0.944543	FALSE
RID_22800	NA	-0.0116201	0.582	0.782073	FALSE
RID_22809	pc(22:4/0:0); [m+h]+ c30h55n1o7p1	-0.0288447	0.198	0.464382	TRUE
RID_2281	NA	0.0552998	0.53	0.747284	FALSE
RID_22821	NA	0.0307339	0.295	0.573306	FALSE
RID_22828	NA	0.000768274	0.982	0.992737	FALSE
RID_22830	NA	0.00248798	0.924	0.965361	FALSE
RID_22833	NA	-0.0541646	0.00238	0.0743055	FALSE
RID_22835	pc(17:0/0:0); [m+h]+ c25h53n1o7p1	0.00191288	0.919	0.962647	TRUE
RID_22839	NA	0.0334517	0.0698	0.299107	FALSE
RID_22847	NA	0.0685725	0.0387	0.225693	FALSE
RID_22848	top 8 psoriasis feature - unknown featureid=4262	0.02375	0.111	0.35818	TRUE
RID_22849	NA	0.0768982	0.00126	0.0582508	FALSE
RID_22854	NA	-0.0184144	0.533	0.749317	FALSE
RID_22857	1-hexadecyl-sn-glycero-3-phosphocholine	0.0342024	0.0108	0.138102	TRUE
RID_22859	NA	-0.0304311	0.019	0.170061	FALSE
RID_22868	NA	0.0438872	0.029	0.202651	FALSE
RID_22874	NA	-0.0743942	0.000294	0.0271309	FALSE
RID_22880	NA	0.0474095	0.0949	0.341735	FALSE
RID_22882	pc(0:0/18:1); [m+h]+ c26h53n1o7p1	-0.0139881	0.0942	0.341469	TRUE
RID_22883	NA	0.0235519	0.46	0.699456	FALSE
RID_22885	NA	0.0338384	0.219	0.491574	FALSE
RID_22889	NA	-0.0782372	3.64e-05	0.0111118	FALSE
RID_22891	NA	-0.0412716	0.00553	0.112662	FALSE
RID_22892	NA	-0.019198	0.0434	0.238757	FALSE
RID_22895	1-stearoyl-2-hydroxy-sn-glycero-3-phosphocholine	-0.0313706	0.000316	0.0271309	TRUE
RID_22896	NA	-0.0552283	0.0182	0.170061	FALSE
RID_22898	pc(20:2/0:0); [m+h]+ c28h55n1o7p1	-0.0208118	0.282	0.563531	TRUE
RID_22899	NA	0.0443589	0.224	0.497226	FALSE
RID_22900	NA	-0.042108	5.91e-05	0.0115552	FALSE
RID_22902	1-(9z-octadecenoyl)-sn-glycero-3-phosphocholine	0.0450981	0.0123	0.147846	TRUE
RID_22906	NA	0.0319934	0.0292	0.202651	FALSE
RID_22911	NA	0.0120239	0.223	0.495922	FALSE
RID_22919	NA	-0.0321881	0.000113	0.016828	FALSE
RID_22921	NA	0.00744083	0.663	0.831769	FALSE
RID_22922	NA	-0.0752462	3.79e-05	0.0111118	FALSE
RID_22927	NA	0.0115177	0.536	0.752215	FALSE
RID_22932	NA	-0.0198674	0.481	0.714221	FALSE
RID_22936	NA	0.0815769	0.0303	0.202651	FALSE
RID_22943	1-(1z-hexadecenyl)-sn-glycero-3-phosphocholine	0.0189495	0.12	0.371274	TRUE
RID_22956	1-(1z-hexadecenyl)-sn-glycero-3-phosphocholine	0.0662941	0.00481	0.107547	TRUE
RID_22957	NA	0.00704772	0.82	0.916448	FALSE
RID_22959	monoelaidin	0.0155426	0.664	0.831769	TRUE
RID_22982	NA	-0.022695	0.417	0.667867	FALSE
RID_22995	NA	-0.0522033	0.13	0.379272	FALSE
RID_23000	NA	-0.0380176	0.154	0.405494	FALSE
RID_23011	NA	-0.0432712	0.313	0.591609	FALSE
RID_23013	NA	-0.0366632	0.24	0.518849	FALSE
RID_23020	NA	-0.0578924	0.0206	0.175611	FALSE
RID_23028	NA	0.0782124	0.0367	0.218925	FALSE
RID_23029	NA	0.0339094	0.0885	0.334371	FALSE
RID_23036	palmitoyl carnitine collisionenergy:205060	0.00528243	0.757	0.886856	TRUE
RID_23044	NA	0.0361603	0.166	0.42229	FALSE
RID_23047	NA	0.0148126	0.236	0.513899	FALSE
RID_23069	NA	0.0113305	0.581	0.78204	FALSE
RID_23070	NA	-0.024661	0.361	0.632079	FALSE
RID_23072	pc(22:4/0:0); [m+h]+ c30h55n1o7p1	-0.0220471	0.183	0.446631	TRUE
RID_23136	NA	-1.61522e-05	0.999	0.999416	FALSE
RID_23139	NA	-0.00471008	0.654	0.826612	FALSE
RID_23140	NA	-2.71536e-06	1	1	FALSE
RID_23142	pe(17:0/0:0); [m+h]+ c22h47n1o7p1	-0.0338635	0.187	0.454548	TRUE
RID_23149	NA	0.0213211	0.507	0.731151	FALSE
RID_23164	NA	-0.139727	0.00776	0.126048	FALSE
RID_23173	NA	-0.0505063	0.073	0.304979	FALSE
RID_23192	NA	-0.00735132	0.591	0.784519	FALSE
RID_23225	NA	0.00828804	0.656	0.827834	FALSE
RID_23226	NA	0.00691636	0.758	0.887595	FALSE
RID_23238	NA	0.0165986	0.0352	0.217214	FALSE
RID_2324	NA	-0.198763	0.0104	0.13571	FALSE
RID_23249	NA	0.0234817	0.305	0.582846	FALSE
RID_23250	1-(1z-octadecenyl)-sn-glycero-3-phosphocholine	0.0186993	0.215	0.485315	TRUE
RID_23256	NA	-0.00952757	0.526	0.746215	FALSE
RID_23267	NA	0.00210637	0.871	0.938777	FALSE
RID_23274	1-heptadecanoyl-sn-glycero-3-phosphocholine	-0.014315	0.581	0.78204	TRUE
RID_23279	1-heptadecanoyl-sn-glycero-3-phosphocholine	-0.0186673	0.162	0.416077	TRUE
RID_23282	NA	-0.0257028	0.178	0.443432	FALSE
RID_23298	NA	0.00575449	0.591	0.784519	FALSE
RID_23303	NA	-0.0021424	0.958	0.980431	FALSE
RID_23306	NA	-0.0123911	0.31	0.588193	FALSE
RID_23307	1-hexadecanoyl-sn-glycero-3-phosphocholine	0.0438923	0.304	0.582324	TRUE
RID_23318	NA	-0.000730544	0.968	0.985213	FALSE
RID_2332	NA	-0.00774755	0.917	0.96181	FALSE
RID_23332	NA	0.0321167	0.107	0.357758	FALSE
RID_23342	NA	-0.0605076	0.0197	0.172842	FALSE
RID_23355	NA	0.00430842	0.559	0.766651	FALSE
RID_23362	NA	0.0106422	0.154	0.405494	FALSE
RID_23368	NA	-0.0269336	0.114	0.364436	FALSE
RID_23373	NA	0.0117408	0.182	0.445548	FALSE
RID_23374	NA	0.00646751	0.329	0.603753	FALSE
RID_23378	tris(2-butoxyethyl) phosphate	0.00949189	0.154	0.405494	TRUE
RID_23379	NA	0.0148239	0.15	0.402007	FALSE
RID_23382	NA	0.0368776	0.00608	0.11715	FALSE
RID_23384	NA	0.0142327	0.352	0.621298	FALSE
RID_23385	NA	0.0176122	0.1	0.348406	FALSE
RID_23386	NA	0.030241	0.00941	0.132853	FALSE
RID_23392	NA	0.0232742	0.232	0.507949	FALSE
RID_23393	tris(2-butoxyethyl) phosphate	0.0239117	0.0124	0.148306	TRUE
RID_23396	NA	0.0427813	0.0251	0.18975	FALSE
RID_23413	monoolein	-0.0156273	0.585	0.78304	TRUE
RID_23422	oleoyl l-carnitine	0.00699531	0.701	0.851543	TRUE
RID_23424	NA	0.0498886	0.109	0.35818	FALSE
RID_23425	NA	0.0163196	0.599	0.788607	FALSE
RID_23460	NA	0.00259004	0.842	0.927069	FALSE
RID_23463	NA	0.00214451	0.863	0.934107	FALSE
RID_23467	NA	0.01492	0.51	0.734596	FALSE
RID_23472	NA	-0.00838287	0.541	0.754032	FALSE
RID_23474	NA	0.0202579	0.634	0.811574	FALSE
RID_23476	NA	0.0498959	0.0906	0.337228	FALSE
RID_23480	NA	0.0283591	0.212	0.483079	FALSE
RID_23490	NA	0.0160115	0.329	0.603753	FALSE
RID_23493	NA	-0.00984505	0.789	0.90093	FALSE
RID_23495	NA	-0.0130464	0.111	0.35818	FALSE
RID_23498	NA	0.0344515	0.097	0.343429	FALSE
RID_23506	NA	0.0187608	0.494	0.721054	FALSE
RID_23508	NA	0.0210545	0.411	0.665798	FALSE
RID_23514	NA	0.00754174	0.779	0.897755	FALSE
RID_23522	NA	0.0221852	0.381	0.639612	FALSE
RID_23551	NA	-0.0164046	0.117	0.369118	FALSE
RID_23558	NA	-0.0339258	0.0364	0.218218	FALSE
RID_2357	NA	0.00388558	0.85	0.928818	FALSE
RID_23582	NA	0.00193258	0.966	0.984845	FALSE
RID_23598	NA	-0.00330708	0.962	0.982851	FALSE
RID_23624	NA	-0.0197127	0.596	0.788607	FALSE
RID_23629	NA	0.0612182	0.11	0.35818	FALSE
RID_23652	NA	-0.0359058	0.157	0.410694	FALSE
RID_23663	NA	-0.0209315	0.13	0.379272	FALSE
RID_23694	NA	0.00195853	0.816	0.914955	FALSE
RID_23702	NA	-0.0209949	0.202	0.468282	FALSE
RID_23721	1-stearoyl-2-hydroxy-sn-glycero-3-phosphoethanolamine	-0.0215036	0.117	0.369118	TRUE
RID_23746	NA	-0.0136968	0.658	0.828618	FALSE
RID_23749	NA	0.0929995	0.0176	0.170061	FALSE
RID_23750	NA	0.0775535	0.0273	0.199002	FALSE
RID_23756	NA	0.000149965	0.996	0.998076	FALSE
RID_23764	NA	0.00426	0.397	0.653243	FALSE
RID_23773	NA	0.0104525	0.565	0.769117	FALSE
RID_23801	NA	0.0261105	0.363	0.633274	FALSE
RID_23841	NA	-0.0352016	0.0956	0.341998	FALSE
RID_23845	NA	0.00950763	0.498	0.724254	FALSE
RID_2386	butyrylcarnitine	-0.03365	0.147	0.398408	TRUE
RID_23862	NA	-0.0130287	0.266	0.546084	FALSE
RID_23872	NA	0.0238726	0.209	0.479424	FALSE
RID_23894	NA	0.0211458	0.315	0.591609	FALSE
RID_23895	NA	0.00575426	0.778	0.897463	FALSE
RID_23907	NA	-0.0074854	0.528	0.746215	FALSE
RID_23919	NA	-0.009144	0.722	0.86568	FALSE
RID_23966	NA	-0.00495869	0.747	0.883198	FALSE
RID_23985	NA	0.00659237	0.776	0.896015	FALSE
RID_23986	NA	-0.0275807	0.0658	0.289713	FALSE
RID_23987	NA	-0.0233637	0.135	0.384982	FALSE
RID_24000	NA	-0.0222827	0.106	0.357397	FALSE
RID_24001	NA	0.0178741	0.193	0.459833	FALSE
RID_24005	NA	-0.0192319	0.107	0.357758	FALSE
RID_2402	NA	0.0200772	0.858	0.932474	FALSE
RID_24038	NA	-0.0889079	0.00189	0.0688907	FALSE
RID_24043	NA	0.00382439	0.584	0.78304	FALSE
RID_24048	NA	0.000985931	0.954	0.980431	FALSE
RID_24062	ncgc00381425-01!8-hydroxy-8-(3-octyloxiran-2-yl)octanoic acid [iin-based on: ccmslib00000846585]	-0.0660472	0.0152	0.163129	TRUE
RID_24084	1-eicosatrienoyl-sn-glycero-3-phosphoethanolamine	-0.0161813	0.336	0.610511	TRUE
RID_24104	1-stearoyl-2-hydroxy-sn-glycero-3-phosphoethanolamine	-0.0132442	0.251	0.530232	TRUE
RID_24116	NA	-0.00769456	0.476	0.708986	FALSE
RID_24120	pc(16:0/9:0(cooh)); [m+h]+ c33h65n1o10p1	-0.0284604	0.399	0.654295	TRUE
RID_24123	NA	-0.026666	0.111	0.35818	FALSE
RID_24124	NA	-0.00345259	0.847	0.928744	FALSE
RID_24126	dibutyl phthalate	-0.0163978	0.0996	0.348406	TRUE
RID_24128	NA	-0.0186755	0.049	0.257609	FALSE
RID_24134	NA	-0.00920066	0.79	0.90093	FALSE
RID_24158	NA	-0.0283212	0.139	0.392261	FALSE
RID_24166	NA	-0.0748246	0.044	0.239855	FALSE
RID_24198	1-(1z-octadecenyl)-sn-glycero-3-phosphocholine	0.0384106	0.106	0.357397	TRUE
RID_24211	NA	0.00860815	0.419	0.66822	FALSE
RID_24212	NA	0.010244	0.671	0.835795	FALSE
RID_24215	NA	0.0212858	0.26	0.538828	FALSE
RID_24218	1-stearoyl-2-hydroxy-sn-glycero-3-phosphocholine	0.00501471	0.563	0.76857	TRUE
RID_24225	NA	0.00400157	0.838	0.92538	FALSE
RID_24227	1-octadecanoyl-sn-glycero-3-phosphocholine	0.0182712	0.0354	0.217214	TRUE
RID_24229	NA	0.0154652	0.28	0.560466	FALSE
RID_24237	NA	0.0142409	0.293	0.573126	FALSE
RID_24242	NA	0.00301023	0.79	0.90093	FALSE
RID_24243	NA	0.02814	0.312	0.590589	FALSE
RID_24248	NA	-0.00630355	0.711	0.858313	FALSE
RID_24265	NA	0.0140126	0.359	0.630874	FALSE
RID_24278	NA	0.00929374	0.754	0.886365	FALSE
RID_24301	NA	-0.0325041	0.306	0.583366	FALSE
RID_24305	NA	0.0210468	0.649	0.823322	FALSE
RID_24308	NA	0.0441374	0.00335	0.0904876	FALSE
RID_24315	8-hydroxy-8-(3-octyloxiran-2-yl)octanoic acid	-0.0298578	0.143	0.394687	TRUE
RID_24348	NA	0.0447921	0.233	0.509674	FALSE
RID_24355	NA	-0.0279085	0.183	0.446631	FALSE
RID_24359	NA	-0.02848	0.16	0.413147	FALSE
RID_24362	NA	-0.00837884	0.796	0.903486	FALSE
RID_24401	NA	-0.00450088	0.835	0.924615	FALSE
RID_24421	NA	0.0385129	0.166	0.42229	FALSE
RID_24426	tris(2-butoxyethyl) phosphate	-0.0617088	0.058	0.277055	TRUE
RID_24431	NA	0.00990888	0.37	0.636504	FALSE
RID_24436	NA	0.0350798	0.122	0.374294	FALSE
RID_24472	NA	0.0139058	0.164	0.419868	FALSE
RID_24481	NA	0.0110222	0.192	0.458815	FALSE
RID_24483	NA	0.0192302	0.582	0.782073	FALSE
RID_24488	NA	-0.0737283	0.0299	0.202651	FALSE
RID_24490	NA	0.0207656	0.488	0.718403	FALSE
RID_24491	NA	0.0192827	0.436	0.67885	FALSE
RID_24495	NA	0.0491437	0.26	0.538828	FALSE
RID_24502	linoleoyl ethanolamide	0.055649	0.0159	0.166511	TRUE
RID_24526	NA	0.0468184	0.34	0.613634	FALSE
RID_24549	NA	0.0963224	0.142	0.394687	FALSE
RID_24578	pc(20:1/0:0); [m+h]+ c28h57n1o7p1	0.00361628	0.776	0.896015	TRUE
RID_24590	NA	0.00751801	0.716	0.860973	FALSE
RID_24620	NA	0.00875757	0.475	0.708814	FALSE
RID_24642	NA	-0.0286014	0.408	0.663172	FALSE
RID_24649	top19 psoriasis feature - unknown featureid=3668	0.0445607	0.0175	0.170061	TRUE
RID_24651	NA	-0.0412802	0.338	0.611401	FALSE
RID_24696	histamine-c23:1	0.016402	0.0195	0.172346	TRUE
RID_247	NA	0.016635	0.0133	0.150109	FALSE
RID_24721	NA	0.00838076	0.678	0.840161	FALSE
RID_24731	o-stearoylcarnitine	0.0185133	0.427	0.671798	TRUE
RID_2474	NA	0.0659763	0.311	0.58916	FALSE
RID_2477	NA	0.0465294	0.0519	0.266029	FALSE
RID_24770	NA	-0.019304	0.607	0.793059	FALSE
RID_2478	NA	0.0501689	0.315	0.591609	FALSE
RID_24800	NA	0.00650433	0.278	0.560194	FALSE
RID_2481	NA	-0.152102	0.0243	0.188005	FALSE
RID_24825	lyso-paf c-18	0.0584725	0.00105	0.0525875	TRUE
RID_24866	NA	-0.00157362	0.946	0.976014	FALSE
RID_24875	NA	-0.0102018	0.364	0.634099	FALSE
RID_24876	NA	-0.0271632	0.439	0.680875	FALSE
RID_24879	1-(1z-octadecenyl)-sn-glycero-3-phosphocholine	0.0362399	0.0257	0.191872	TRUE
RID_24882	NA	0.0598579	0.0121	0.147657	FALSE
RID_24884	NA	0.00352338	0.518	0.740352	FALSE
RID_24888	NA	-0.0392692	0.199	0.465819	FALSE
RID_24893	NA	0.063412	0.113	0.36172	FALSE
RID_24894	NA	0.0625063	0.0123	0.147846	FALSE
RID_24900	NA	0.0111272	0.401	0.656678	FALSE
RID_24917	NA	0.0154538	0.544	0.754631	FALSE
RID_2492	NA	-0.0129911	0.79	0.90093	FALSE
RID_24922	NA	0.00621491	0.694	0.846393	FALSE
RID_24930	NA	0.00482227	0.757	0.886856	FALSE
RID_24932	NA	0.0162528	0.55	0.759521	FALSE
RID_24934	NA	0.00567115	0.793	0.902638	FALSE
RID_24945	NA	-0.00606334	0.795	0.903486	FALSE
RID_24953	NA	-0.0477754	0.017	0.169577	FALSE
RID_24956	mona:790553 linoleic acid	-0.077171	0.0103	0.13571	TRUE
RID_24965	NA	-0.036036	0.388	0.645503	FALSE
RID_24990	NA	0.0246925	0.0456	0.246897	FALSE
RID_25000	NA	0.00653475	0.223	0.495922	FALSE
RID_2502	NA	-0.083014	0.00758	0.123961	FALSE
RID_25024	NA	-0.0108226	0.76	0.889503	FALSE
RID_25057	NA	0.0191404	0.636	0.813701	FALSE
RID_25115	NA	0.00398803	0.917	0.96181	FALSE
RID_25126	NA	0.0145461	0.179	0.444083	FALSE
RID_25134	NA	-0.00726921	0.795	0.903486	FALSE
RID_25174	NA	0.113265	0.0644	0.287058	FALSE
RID_25192	NA	0.011487	0.571	0.774215	FALSE
RID_25200	NA	0.00426553	0.762	0.890977	FALSE
RID_2522	NA	-0.0934971	0.342	0.615395	FALSE
RID_25220	NA	0.0187528	0.513	0.737591	FALSE
RID_25223	NA	0.0628093	0.0646	0.287058	FALSE
RID_25246	NA	0.022917	0.559	0.766651	FALSE
RID_25248	NA	0.0360342	0.196	0.461945	FALSE
RID_25253	au406506 3,6,9,12-tetraoxatetracosan-1-ol|tetraethylene glycol monododecyl ether|2-[2-[2-(2-dodecoxyethoxy)ethoxy]ethoxy]ethanol	0.00150493	0.888	0.946255	TRUE
RID_2529	NA	-0.0154852	0.618	0.801766	FALSE
RID_25295	NA	0.0599885	0.0787	0.316909	FALSE
RID_25331	NA	-0.0118091	0.35	0.618676	FALSE
RID_25358	pc(19:0/0:0); [m+h]+ c27h57n1o7p1	0.00705073	0.767	0.892914	TRUE
RID_25374	NA	0.0175992	0.44	0.681108	FALSE
RID_25377	NA	0.0188577	0.475	0.708814	FALSE
RID_25391	NA	-0.006879	0.615	0.7996	FALSE
RID_25409	NA	0.0338568	0.159	0.411892	FALSE
RID_25411	NA	-0.0641715	0.0831	0.325086	FALSE
RID_25436	NA	-0.00819059	0.492	0.720322	FALSE
RID_25442	NA	0.00044427	0.977	0.990598	FALSE
RID_25447	NA	0.0447694	0.11	0.35818	FALSE
RID_25459	NA	-0.0181601	0.619	0.802197	FALSE
RID_25515	NA	-0.0388744	0.159	0.411892	FALSE
RID_25522	pc(16:0/9:0(cho)); [m+h]+ c33h65n1o9p1	-0.0345892	0.123	0.374294	TRUE
RID_25569	NA	0.0171905	0.499	0.724394	FALSE
RID_25593	NA	-0.00457605	0.702	0.852327	FALSE
RID_25596	palmitoyl ethanolamide	0.0267253	0.0665	0.291726	TRUE
RID_25668	NA	-0.00748055	0.677	0.839354	FALSE
RID_25673	NA	0.000600932	0.983	0.992913	FALSE
RID_25683	lu052302 acetyl tributyl citrate|tributyl 2-acetyloxypropane-1,2,3-tricarboxylate	-0.00637911	0.713	0.858313	TRUE
RID_25728	NA	0.0183395	0.443	0.683551	FALSE
RID_25737	NA	0.0165696	0.112	0.359957	FALSE
RID_25767	NA	-0.0534185	0.45	0.690364	FALSE
RID_25792	NA	-0.0064066	0.618	0.801766	FALSE
RID_25794	NA	0.0161646	0.567	0.770095	FALSE
RID_25796	eq331603 linoleic acid|(9z,12z)-octadeca-9,12-dienoic acid	-0.0436367	0.109	0.35818	TRUE
RID_25809	NA	0.0087715	0.82	0.916448	FALSE
RID_25810	NA	-0.0229457	0.144	0.395178	FALSE
RID_25826	NA	0.0164974	0.149	0.402007	FALSE
RID_25892	NA	0.0296361	0.201	0.467315	FALSE
RID_25911	NA	0.00823582	0.86	0.933203	FALSE
RID_25913	NA	0.0323396	0.0273	0.199002	FALSE
RID_25923	NA	-0.113065	0.00916	0.132853	FALSE
RID_2593	paracetamol	0.0695605	0.321	0.598669	TRUE
RID_25943	NA	0.0159717	0.537	0.752739	FALSE
RID_25946	NA	-0.000796347	0.942	0.975266	FALSE
RID_25950	NA	0.00281335	0.855	0.930475	FALSE
RID_25955	NA	0.00537809	0.663	0.831769	FALSE
RID_2596	NA	-0.199495	0.00175	0.0688907	FALSE
RID_25979	NA	0.0307222	0.107	0.357758	FALSE
RID_25990	NA	-0.00821959	0.78	0.898046	FALSE
RID_25991	NA	0.0727858	0.00794	0.126052	FALSE
RID_25999	NA	0.00114839	0.956	0.980431	FALSE
RID_26016	NA	0.0164677	0.68	0.841215	FALSE
RID_26030	NA	0.0312265	0.14	0.392261	FALSE
RID_26043	NA	0.0391423	0.285	0.5667	FALSE
RID_26045	1-linoleoylglycerol	0.00721646	0.825	0.918194	TRUE
RID_26053	NA	-0.0454381	0.0516	0.26557	FALSE
RID_26054	NA	0.0482024	0.0448	0.243663	FALSE
RID_26063	NA	-0.0178833	0.599	0.788607	FALSE
RID_26070	NA	0.0512923	0.189	0.455723	FALSE
RID_26083	1-arachidoyl-2-hydroxy-sn-glycero-3-phosphocholine	0.0547595	0.012	0.147184	TRUE
RID_26089	NA	0.00354285	0.899	0.952069	FALSE
RID_26092	n-oleoylethanolamine	-0.00526505	0.814	0.914846	TRUE
RID_261	NA	0.0147479	0.0814	0.320796	FALSE
RID_26106	NA	0.0288287	0.188	0.455138	FALSE
RID_26134	NA	0.000217578	0.995	0.99749	FALSE
RID_26181	NA	0.0251273	0.238	0.516383	FALSE
RID_262	NA	0.0135455	0.119	0.370565	FALSE
RID_26245	NA	0.0159824	0.379	0.639612	FALSE
RID_2625	NA	-0.0484375	0.628	0.807333	FALSE
RID_26266	NA	-0.00982757	0.289	0.570876	FALSE
RID_26268	NA	-0.0451835	0.179	0.444083	FALSE
RID_26269	NA	-0.00749773	0.414	0.667062	FALSE
RID_26271	NA	0.0189878	0.448	0.689054	FALSE
RID_26277	NA	-0.0115838	0.324	0.600074	FALSE
RID_26283	NA	-0.0634747	0.127	0.377389	FALSE
RID_26292	NA	0.024804	0.255	0.534921	FALSE
RID_26294	NA	-0.0100132	0.384	0.64229	FALSE
RID_26299	NA	-0.00648392	0.615	0.7996	FALSE
RID_26300	NA	-0.000313169	0.979	0.990954	FALSE
RID_26306	NA	-0.00767717	0.483	0.715582	FALSE
RID_26314	NA	-0.00600977	0.786	0.900499	FALSE
RID_2637	NA	-0.0562694	0.326	0.600539	FALSE
RID_26443	NA	-0.0243501	0.392	0.649014	FALSE
RID_26475	1-arachidoyl-2-hydroxy-sn-glycero-3-phosphocholine	0.0250419	0.188	0.455138	TRUE
RID_2650	NA	-0.00605135	0.926	0.966611	FALSE
RID_26521	NA	0.00716856	0.818	0.91549	FALSE
RID_26556	NA	-0.0380199	0.289	0.570876	FALSE
RID_26563	NA	-0.0119419	0.372	0.636504	FALSE
RID_26607	NA	-0.0914221	0.0178	0.170061	FALSE
RID_26617	NA	0.00335189	0.919	0.962647	FALSE
RID_26620	NA	-0.00945238	0.815	0.914955	FALSE
RID_26630	NA	0.00482172	0.878	0.940602	FALSE
RID_26673	NA	0.0176664	0.564	0.769062	FALSE
RID_26678	NA	0.0232143	0.397	0.653243	FALSE
RID_26690	NA	0.00473448	0.772	0.894835	FALSE
RID_2670	NA	-0.243925	0.0184	0.170061	FALSE
RID_26738	1-hexadecanoyl-sn-glycerol	-0.0225575	0.333	0.607845	TRUE
RID_26757	NA	-0.00555105	0.885	0.944314	FALSE
RID_26798	NA	-0.025455	0.502	0.726993	FALSE
RID_26833	NA	0.0104911	0.317	0.593511	FALSE
RID_26861	NA	-0.0162499	0.572	0.775134	FALSE
RID_26869	NA	-0.0955856	0.0058	0.116193	FALSE
RID_269	NA	-0.0255181	0.159	0.411892	FALSE
RID_26910	NA	0.0154368	0.119	0.370565	FALSE
RID_26935	retinol	-0.127746	0.000497	0.0331886	TRUE
RID_26939	NA	0.0147661	0.356	0.627437	FALSE
RID_26969	1-hexadecanoyl-sn-glycerol	-0.0174909	0.318	0.594457	TRUE
RID_26983	NA	-0.0590014	0.0196	0.172595	FALSE
RID_26984	ncgc00186665-03!2,3-dihydroxypropyl hexadecanoate [iin-based: match]	-0.0053286	0.693	0.846101	TRUE
RID_26993	9-octadecenamide, (z)-	-0.0314088	0.566	0.769606	TRUE
RID_27022	NA	-0.00835325	0.38	0.639612	FALSE
RID_27048	NA	0.0322134	0.159	0.411892	FALSE
RID_27057	NA	0.0173485	0.741	0.880121	FALSE
RID_2709	NA	0.0845551	0.2	0.466343	FALSE
RID_27093	NA	0.0078658	0.484	0.715582	FALSE
RID_27151	pc(18:0/9:0(cho)); [m+h]+ c35h69n1o9p1	0.0165843	0.616	0.800467	TRUE
RID_27175	NA	0.000586394	0.955	0.980431	FALSE
RID_27176	NA	0.0849413	0.0225	0.185876	FALSE
RID_27183	amylamine-c12:0	0.0591204	0.0554	0.274252	TRUE
RID_27231	NA	0.0221594	0.426	0.671104	FALSE
RID_27243	NA	-0.0109671	0.413	0.666791	FALSE
RID_27248	NA	0.0181447	0.0875	0.333213	FALSE
RID_27260	pc(18:0/9:0(cho)); [m+h]+ c35h69n1o9p1	-0.0183258	0.585	0.78304	TRUE
RID_2729	NA	0.00695531	0.563	0.76857	FALSE
RID_2731	NA	0.0334153	0.823	0.917242	FALSE
RID_27315	NA	0.000665864	0.981	0.992561	FALSE
RID_27321	lu071701 epsilon-decalactone|7-butyloxepan-2-one	0.0234437	0.0435	0.238757	TRUE
RID_27324	NA	0.0175856	0.0395	0.225693	FALSE
RID_27328	NA	-0.0263283	0.122	0.374294	FALSE
RID_27330	NA	0.0215235	0.0556	0.274252	FALSE
RID_27332	NA	0.0277738	0.0707	0.300819	FALSE
RID_27337	NA	0.0154304	0.231	0.506682	FALSE
RID_27345	NA	0.0266134	0.0191	0.170061	FALSE
RID_27360	NA	0.0672862	0.00487	0.107547	FALSE
RID_2741	NA	-0.101172	0.176	0.440733	FALSE
RID_27429	NA	0.027755	0.0111	0.140444	FALSE
RID_27446	ncgc00385962-01_c16h24o3_	0.0343888	0.252	0.531877	TRUE
RID_2746	NA	-0.00478665	0.91	0.957811	FALSE
RID_27472	NA	0.0155344	0.349	0.618676	FALSE
RID_27501	NA	0.07367	0.0061	0.11715	FALSE
RID_27520	NA	0.00873348	0.538	0.753263	FALSE
RID_2754	NA	-0.106085	0.0535	0.269631	FALSE
RID_27568	NA	-0.0271926	0.178	0.443432	FALSE
RID_2759	NA	-0.0544887	0.0399	0.225693	FALSE
RID_276	NA	-0.0175959	0.0974	0.344338	FALSE
RID_27615	NA	0.00350509	0.713	0.858313	FALSE
RID_27642	NA	0.0164488	0.54	0.754032	FALSE
RID_27661	NA	-0.00855949	0.766	0.892615	FALSE
RID_27669	NA	0.000680862	0.953	0.980322	FALSE
RID_27701	NA	0.0251575	0.203	0.469694	FALSE
RID_27706	vitamin k1 collisionenergy:102040	0.0294335	0.27	0.549602	TRUE
RID_27726	NA	0.0488192	0.18	0.444912	FALSE
RID_27734	cyclopentasiloxane, decamethyl-	0.00102757	0.944	0.976014	TRUE
RID_27757	NA	0.0065644	0.543	0.75455	FALSE
RID_27761	NA	0.00882066	0.724	0.867213	FALSE
RID_2782	NA	0.165137	0.101	0.350297	FALSE
RID_27865	NA	0.05099	0.0827	0.324324	FALSE
RID_27875	NA	0.0286638	0.131	0.379884	FALSE
RID_27902	NA	0.0352747	0.152	0.404212	FALSE
RID_27903	NA	0.0416107	0.347	0.61746	FALSE
RID_27923	NA	0.0289625	0.347	0.61746	FALSE
RID_28046	NA	-0.0162051	0.637	0.814114	FALSE
RID_28064	octadecanamide	0.0438858	0.137	0.388382	TRUE
RID_28099	vitamin k1 collisionenergy:102040	0.0200366	0.399	0.654295	TRUE
RID_281	NA	-0.030322	0.152	0.404212	FALSE
RID_28145	NA	0.0261884	0.432	0.676565	FALSE
RID_28175	NA	0.0232202	0.434	0.677732	FALSE
RID_2818	NA	0.0345954	0.6	0.789491	FALSE
RID_28229	NA	-0.00226432	0.969	0.985813	FALSE
RID_28309	octadecanamide	0.0312773	0.267	0.546271	TRUE
RID_28358	NA	0.0256968	0.159	0.411892	FALSE
RID_28359	glycerol 1-stearate	0.0271975	0.126	0.377389	TRUE
RID_2837	NA	0.0199862	0.7	0.851189	FALSE
RID_28371	NA	0.0310487	0.42	0.66822	FALSE
RID_28374	NA	0.0275645	0.247	0.528281	FALSE
RID_28399	NA	0.0291774	0.277	0.559117	FALSE
RID_28427	NA	-0.00380975	0.874	0.939482	FALSE
RID_2849	1-beta-d-glucopyranosyl-l-tryptophan	-0.111424	0.126	0.377389	TRUE
RID_28533	NA	0.0580919	0.309	0.587222	FALSE
RID_28596	NA	-0.00658142	0.827	0.919144	FALSE
RID_286	NA	0.0568172	0.00653	0.11715	FALSE
RID_28619	NA	0.0663939	0.0227	0.186433	FALSE
RID_28622	NA	0.00304921	0.876	0.940136	FALSE
RID_28626	NA	0.0210376	0.296	0.573858	FALSE
RID_28662	NA	0.0129482	0.695	0.846393	FALSE
RID_28672	NA	0.0367952	0.439	0.680875	FALSE
RID_28682	NA	0.0183524	0.66	0.829833	FALSE
RID_28688	NA	0.0355413	0.178	0.443432	FALSE
RID_28691	contaminant vial septum thermofisher c5000-44b	0.0283113	0.101	0.350297	TRUE
RID_2873	NA	0.0501513	0.595	0.788088	FALSE
RID_28731	contaminants septum vial thermo c4000-53 and c4000-54 serie	0.0118828	0.851	0.929488	TRUE
RID_28752	NA	0.0230874	0.241	0.520075	FALSE
RID_28797	NA	0.0290425	0.423	0.669008	FALSE
RID_28819	NA	0.0578505	0.0773	0.316036	FALSE
RID_28831	NA	0.0707971	0.00736	0.121353	FALSE
RID_28837	NA	-0.0548908	0.0599	0.28117	FALSE
RID_28862	NA	0.0528781	0.102	0.350297	FALSE
RID_28883	NA	0.100151	0.0614	0.282447	FALSE
RID_2889	NA	-0.0893169	0.258	0.537463	FALSE
RID_28895	NA	0.0378084	0.118	0.369365	FALSE
RID_28930	NA	0.0158735	0.834	0.923934	FALSE
RID_28934	bilirubin	0.0871321	0.0286	0.202651	TRUE
RID_28937	NA	0.0672193	0.182	0.445548	FALSE
RID_28956	NA	-0.0153477	0.529	0.74675	FALSE
RID_28992	NA	0.0328756	0.29	0.571443	FALSE
RID_28998	NA	0.0624931	0.269	0.548495	FALSE
RID_2904	NA	-0.181979	0.0186	0.170061	FALSE
RID_29077	NA	0.0255374	0.344	0.616227	FALSE
RID_29085	NA	0.00769174	0.752	0.885312	FALSE
RID_29088	NA	0.0626475	0.0244	0.188005	FALSE
RID_29112	bis(2-ethylhexyl) phthalate	-0.0161045	0.462	0.700914	TRUE
RID_29127	NA	-0.0134164	0.565	0.769117	FALSE
RID_29138	NA	-0.0444284	0.256	0.535151	FALSE
RID_29146	NA	0.0196055	0.441	0.681777	FALSE
RID_29156	hexanedioic acid, bis(2-ethylhexyl) ester	-0.0341954	0.196	0.461945	TRUE
RID_29158	NA	0.0179233	0.687	0.843057	FALSE
RID_29169	NA	0.0860814	0.0239	0.188005	FALSE
RID_29178	NA	0.0294388	0.155	0.407235	FALSE
RID_29189	NA	0.0824097	0.186	0.453493	FALSE
RID_29193	NA	0.0494641	0.102	0.350297	FALSE
RID_292	NA	-0.0976527	0.0115	0.14399	FALSE
RID_29200	NA	0.0182382	0.522	0.742537	FALSE
RID_29206	NA	0.0660862	0.0494	0.257609	FALSE
RID_29221	NA	0.10972	0.0166	0.168381	FALSE
RID_29224	NA	-0.0108021	0.665	0.831769	FALSE
RID_29236	NA	-0.0298723	0.549	0.75894	FALSE
RID_29285	NA	-0.00168583	0.955	0.980431	FALSE
RID_29291	NA	0.0161832	0.493	0.720469	FALSE
RID_29296	NA	0.0704249	0.0237	0.188005	FALSE
RID_29311	NA	-0.00304652	0.916	0.9616	FALSE
RID_29318	contaminants septum vial thermo c4000-53 and c4000-54 serie	0.0266392	0.733	0.874507	TRUE
RID_29335	NA	0.0151297	0.632	0.810741	FALSE
RID_29336	NA	-0.0306716	0.219	0.491574	FALSE
RID_29347	NA	0.0855886	0.047	0.251594	FALSE
RID_29360	NA	0.0942544	0.00483	0.107547	FALSE
RID_29362	NA	0.0417876	0.128	0.37849	FALSE
RID_29376	13-docosenamide, (z)-	0.0124663	0.314	0.591609	TRUE
RID_29377	NA	0.0254531	0.45	0.690364	FALSE
RID_29401	NA	0.00224253	0.942	0.975266	FALSE
RID_29441	NA	-0.0181016	0.569	0.772375	FALSE
RID_29442	NA	0.0513099	0.183	0.446631	FALSE
RID_29497	NA	-0.01911	0.682	0.841215	FALSE
RID_29504	NA	-0.023119	0.645	0.820413	FALSE
RID_29515	NA	0.0899243	0.0151	0.162782	FALSE
RID_29532	NA	-0.00926139	0.771	0.894835	FALSE
RID_29558	NA	0.0287949	0.475	0.708814	FALSE
RID_29566	NA	-0.00264315	0.947	0.976014	FALSE
RID_29567	NA	-0.00983021	0.818	0.91549	FALSE
RID_29579	NA	-0.0414318	0.263	0.543172	FALSE
RID_29580	NA	0.0493534	0.257	0.536309	FALSE
RID_29589	NA	0.051331	0.218	0.491574	FALSE
RID_29596	NA	0.0859813	0.0238	0.188005	FALSE
RID_29600	13-docosenamide, (z)-	0.0131565	0.4	0.655487	TRUE
RID_29602	NA	0.0456946	0.229	0.504136	FALSE
RID_29621	NA	-0.00968726	0.787	0.900499	FALSE
RID_29627	NA	0.0750942	0.014	0.15654	FALSE
RID_29630	NA	0.0320358	0.462	0.700914	FALSE
RID_29643	NA	-0.00821446	0.809	0.911784	FALSE
RID_29670	NA	0.0144508	0.639	0.815802	FALSE
RID_29693	NA	0.0202807	0.606	0.793059	FALSE
RID_29702	NA	-0.0447467	0.324	0.600074	FALSE
RID_29704	NA	0.152403	0.00301	0.0861433	FALSE
RID_29714	NA	0.0775893	0.0909	0.337228	FALSE
RID_29724	NA	-0.0242295	0.443	0.683551	FALSE
RID_29739	NA	0.0973137	0.0212	0.178199	FALSE
RID_2978	NA	0.0368977	0.202	0.468282	FALSE
RID_2979	NA	-0.0763515	0.283	0.564591	FALSE
RID_29816	NA	0.0700572	0.192	0.458815	FALSE
RID_29833	NA	0.00695025	0.781	0.898767	FALSE
RID_29859	NA	0.00655754	0.81	0.912484	FALSE
RID_29887	NA	-0.0218627	0.416	0.667867	FALSE
RID_29897	NA	-0.0324052	0.465	0.703057	FALSE
RID_29911	contaminants septum vial thermo c4000-53 and c4000-54 serie	0.105844	0.308	0.585785	TRUE
RID_29915	NA	0.208898	6.8e-05	0.0115552	FALSE
RID_29944	NA	0.0423338	0.627	0.807333	FALSE
RID_29949	NA	0.124836	0.016	0.166511	FALSE
RID_29961	NA	0.0689774	0.0979	0.344433	FALSE
RID_29989	NA	0.0109507	0.818	0.91549	FALSE
RID_29990	NA	0.117217	0.0274	0.199002	FALSE
RID_29992	NA	0.181967	0.00626	0.11715	FALSE
RID_29996	NA	0.0634186	0.00653	0.11715	FALSE
RID_3000	NA	-0.169925	0.142	0.394687	FALSE
RID_30022	NA	0.0868629	0.0436	0.238757	FALSE
RID_30040	NA	0.0429287	0.0517	0.26557	FALSE
RID_30045	NA	0.0125811	0.643	0.818735	FALSE
RID_30053	13-docosenamide, (z)-	-0.0107647	0.782	0.898917	TRUE
RID_30054	NA	0.116429	0.00235	0.0743055	FALSE
RID_30071	NA	-0.041837	0.427	0.671798	FALSE
RID_30079	NA	0.0232506	0.605	0.793032	FALSE
RID_3008	NA	-0.0557591	0.507	0.731151	FALSE
RID_30083	NA	0.0489487	0.0393	0.225693	FALSE
RID_30091	NA	-0.0112971	0.814	0.914846	FALSE
RID_30096	NA	0.0813578	0.123	0.374294	FALSE
RID_30097	NA	0.0182148	0.71	0.858313	FALSE
RID_30098	NA	0.150005	0.0234	0.188005	FALSE
RID_3010	NA	-0.11362	0.118	0.369365	FALSE
RID_30103	NA	0.0511607	0.0709	0.301137	FALSE
RID_30104	NA	0.0929455	0.0543	0.270824	FALSE
RID_30107	NA	0.0127514	0.779	0.897755	FALSE
RID_3011	NA	-0.150105	0.111	0.35818	FALSE
RID_30123	NA	0.067247	0.221	0.494678	FALSE
RID_30125	NA	0.0175814	0.267	0.546271	FALSE
RID_30133	NA	-0.0743374	0.0782	0.316486	FALSE
RID_30146	NA	-0.0520814	0.131	0.379884	FALSE
RID_30154	NA	-0.0276244	0.399	0.654295	FALSE
RID_30159	NA	0.0261008	0.524	0.744501	FALSE
RID_30165	NA	0.0304745	0.581	0.78204	FALSE
RID_30176	NA	0.0190208	0.578	0.780625	FALSE
RID_3018	NA	-0.0840553	0.396	0.652938	FALSE
RID_30183	NA	0.243335	0.0025	0.0760759	FALSE
RID_30184	NA	-0.0127424	0.656	0.827834	FALSE
RID_30189	NA	0.087955	0.109	0.35818	FALSE
RID_30215	NA	0.113604	0.012	0.147184	FALSE
RID_30217	NA	0.0731632	0.0458	0.247423	FALSE
RID_30219	NA	0.0866193	0.0902	0.336709	FALSE
RID_30221	NA	-0.00684249	0.848	0.928744	FALSE
RID_30243	NA	0.0212317	0.463	0.700914	FALSE
RID_30251	NA	0.033713	0.285	0.5667	FALSE
RID_30257	NA	-0.0243253	0.651	0.82412	FALSE
RID_30258	NA	0.0204188	0.644	0.819574	FALSE
RID_30259	NA	0.191904	0.0235	0.188005	FALSE
RID_30261	NA	0.0154649	0.664	0.831769	FALSE
RID_30262	NA	0.146946	0.0104	0.13571	FALSE
RID_30266	NA	0.0232259	0.387	0.644732	FALSE
RID_30280	NA	0.00801227	0.739	0.879483	FALSE
RID_30285	NA	0.0818058	0.14	0.392261	FALSE
RID_30286	NA	0.0722039	0.0437	0.238761	FALSE
RID_30290	NA	0.0903239	0.0524	0.267451	FALSE
RID_30291	NA	0.0568171	0.097	0.343429	FALSE
RID_30294	NA	0.0566778	0.241	0.520075	FALSE
RID_30300	NA	0.0504479	0.378	0.639612	FALSE
RID_30303	NA	0.0903136	0.0759	0.312974	FALSE
RID_30309	NA	0.00813793	0.792	0.901927	FALSE
RID_30310	NA	0.0535688	0.0802	0.319736	FALSE
RID_30311	NA	0.197594	0.000119	0.016828	FALSE
RID_30314	NA	-0.00675679	0.872	0.938777	FALSE
RID_30322	NA	0.0594799	0.224	0.497226	FALSE
RID_30327	NA	0.03851	0.215	0.485315	FALSE
RID_30333	NA	0.0713807	0.102	0.350297	FALSE
RID_30334	NA	0.209755	0.00171	0.068514	FALSE
RID_30337	NA	-0.0157565	0.565	0.769117	FALSE
RID_30341	NA	-0.104195	0.038	0.224452	FALSE
RID_30344	NA	0.0381345	0.243	0.522983	FALSE
RID_30345	NA	0.191854	0.00224	0.0734021	FALSE
RID_30357	NA	0.0812498	0.0763	0.313833	FALSE
RID_30362	NA	0.00248552	0.921	0.963064	FALSE
RID_30365	NA	0.033001	0.423	0.669008	FALSE
RID_30379	NA	0.0532634	0.317	0.593511	FALSE
RID_30380	NA	0.00212106	0.945	0.976014	FALSE
RID_30397	NA	-0.0263731	0.542	0.754032	FALSE
RID_30403	NA	0.087565	0.0839	0.325841	FALSE
RID_30410	NA	0.0812278	0.127	0.377389	FALSE
RID_30413	NA	0.0833462	0.385	0.64229	FALSE
RID_30421	NA	-0.0169793	0.637	0.814114	FALSE
RID_30449	NA	0.0870257	0.0151	0.162782	FALSE
RID_30468	NA	0.206792	0.00647	0.11715	FALSE
RID_30471	NA	0.12175	0.0243	0.188005	FALSE
RID_30481	NA	0.192293	0.0017	0.068514	FALSE
RID_30485	NA	0.0917487	0.0283	0.202651	FALSE
RID_30499	NA	0.14159	0.00196	0.0692918	FALSE
RID_30534	NA	0.154991	0.0114	0.143485	FALSE
RID_30535	NA	0.0490407	0.0335	0.214256	FALSE
RID_30550	NA	0.0215474	0.439	0.680875	FALSE
RID_30555	NA	-0.066261	0.13	0.379272	FALSE
RID_3056	NA	-0.043447	0.245	0.525875	FALSE
RID_30561	NA	0.0727974	0.0609	0.282447	FALSE
RID_30565	NA	-0.0426893	0.294	0.573306	FALSE
RID_30571	NA	-0.0521764	0.111	0.35818	FALSE
RID_30578	NA	0.132175	0.0021	0.07212	FALSE
RID_3058	NA	-0.0788989	0.13	0.379272	FALSE
RID_30581	NA	0.0487887	0.25	0.529982	FALSE
RID_3059	NA	-0.0554975	0.07	0.299431	FALSE
RID_30596	NA	-0.00219899	0.895	0.950345	FALSE
RID_30604	NA	0.125838	0.0189	0.170061	FALSE
RID_30606	NA	0.0369856	0.357	0.628738	FALSE
RID_30607	NA	0.0521661	0.078	0.316486	FALSE
RID_30608	NA	0.00971851	0.747	0.883198	FALSE
RID_3063	NA	-0.0747734	0.0485	0.257344	FALSE
RID_30636	NA	0.0460914	0.0557	0.274252	FALSE
RID_3066	NA	-0.0623177	0.56	0.766651	FALSE
RID_30694	NA	0.1413	0.0243	0.188005	FALSE
RID_307	NA	0.0376869	0.000995	0.0508932	FALSE
RID_30729	NA	0.00311059	0.946	0.976014	FALSE
RID_30746	NA	0.152485	0.0087	0.132853	FALSE
RID_30755	NA	0.0608375	0.0572	0.276678	FALSE
RID_30758	NA	0.0387527	0.13	0.379272	FALSE
RID_30767	NA	-0.00270923	0.947	0.976014	FALSE
RID_30768	NA	0.0553925	0.0131	0.149964	FALSE
RID_30769	NA	0.0165656	0.633	0.811158	FALSE
RID_30770	NA	0.107034	0.0238	0.188005	FALSE
RID_30771	NA	0.0781787	0.0109	0.138643	FALSE
RID_30785	NA	0.047933	0.0301	0.202651	FALSE
RID_30788	NA	0.0341093	0.265	0.545428	FALSE
RID_30812	NA	0.0735831	0.0678	0.293678	FALSE
RID_30817	NA	0.0035547	0.816	0.914955	FALSE
RID_30836	NA	0.0109892	0.756	0.886856	FALSE
RID_30837	NA	0.0575932	0.088	0.333678	FALSE
RID_30868	NA	0.163148	0.00693	0.11783	FALSE
RID_30917	NA	0.0109856	0.599	0.788607	FALSE
RID_30921	NA	0.168789	0.0066	0.117529	FALSE
RID_30925	NA	0.0153831	0.325	0.600539	FALSE
RID_30969	ncgc00385962-01_c16h24o3_	0.00801515	0.139	0.392261	TRUE
RID_31	NA	-0.00602278	0.757	0.886856	FALSE
RID_3101	NA	-0.0818808	0.385	0.64229	FALSE
RID_31040	NA	0.0876795	0.0105	0.13571	FALSE
RID_31063	lu030803 lauryldiethanolamine|2-[dodecyl(2-hydroxyethyl)amino]ethanol	0.0205687	0.104	0.35413	TRUE
RID_3108	NA	0.145526	0.136	0.386459	FALSE
RID_311	NA	-0.0134971	0.367	0.635182	FALSE
RID_31121	NA	0.00621431	0.52	0.741993	FALSE
RID_31133	NA	0.0182616	0.322	0.598676	FALSE
RID_31144	NA	-0.00519276	0.821	0.916713	FALSE
RID_31149	NA	0.0316235	0.372	0.636504	FALSE
RID_31176	pc(0:0/20:4); [m+h]+ c28h51n1o7p1	0.0102596	0.518	0.740352	TRUE
RID_31192	NA	0.0236867	0.31	0.588193	FALSE
RID_31196	NA	0.0162729	0.395	0.652184	FALSE
RID_31200	pc(18:2/0:0); [m+h]+ c26h51n1o7p1	0.0160472	0.353	0.622606	TRUE
RID_31206	lyso-pc(16:0)	0.0228216	0.404	0.658898	TRUE
RID_31215	NA	-0.0230247	0.15	0.402007	FALSE
RID_31218	NA	-0.0250819	0.256	0.535151	FALSE
RID_31225	NA	-0.00133441	0.897	0.951628	FALSE
RID_31227	NA	-0.00151261	0.878	0.940602	FALSE
RID_31236	NA	-0.0129227	0.514	0.738146	FALSE
RID_31253	NA	0.00655519	0.196	0.461945	FALSE
RID_31258	NA	0.00572793	0.292	0.573035	FALSE
RID_31282	NA	0.0351847	0.134	0.383039	FALSE
RID_31296	NA	0.0396681	0.157	0.410694	FALSE
RID_31297	NA	0.0242739	0.378	0.639612	FALSE
RID_31304	NA	0.0527681	0.0331	0.213331	FALSE
RID_31328	NA	0.0134715	0.722	0.86568	FALSE
RID_31334	NA	-0.0165223	0.408	0.663172	FALSE
RID_31336	NA	0.088749	0.0493	0.257609	FALSE
RID_31346	NA	0.0378085	0.343	0.616227	FALSE
RID_31350	NA	0.0295013	0.14	0.392261	FALSE
RID_31356	NA	0.0534328	0.121	0.372928	FALSE
RID_31359	NA	0.0269952	0.344	0.616227	FALSE
RID_31364	NA	0.0447777	0.036	0.217447	FALSE
RID_31365	NA	0.0847896	0.037	0.219625	FALSE
RID_31367	NA	0.0289242	0.133	0.381542	FALSE
RID_31370	NA	0.0268837	0.291	0.572007	FALSE
RID_31372	NA	0.108206	0.13	0.379272	FALSE
RID_31373	NA	0.0290737	0.109	0.35818	FALSE
RID_31374	NA	0.0332209	0.227	0.500191	FALSE
RID_31375	NA	0.0604429	0.153	0.405494	FALSE
RID_31376	NA	0.0451224	0.0771	0.315755	FALSE
RID_31378	NA	0.105652	0.121	0.372928	FALSE
RID_31379	NA	0.0686037	0.187	0.454548	FALSE
RID_31382	NA	0.0185356	0.56	0.766651	FALSE
RID_31389	NA	0.0372352	0.0805	0.320137	FALSE
RID_31391	NA	0.0153816	0.504	0.729011	FALSE
RID_31393	NA	0.0470927	0.117	0.369118	FALSE
RID_31396	NA	0.149601	0.0211	0.17798	FALSE
RID_31405	NA	0.00194305	0.648	0.823322	FALSE
RID_31409	NA	0.0265577	0.104	0.35413	FALSE
RID_31453	NA	0.0514787	0.181	0.444912	FALSE
RID_31462	NA	0.0176409	0.561	0.767583	FALSE
RID_31463	NA	0.0743925	0.0543	0.270824	FALSE
RID_31465	NA	0.0840294	0.059	0.279755	FALSE
RID_31467	NA	0.0543277	0.0526	0.267903	FALSE
RID_31470	NA	-0.0361806	0.211	0.481256	FALSE
RID_31471	NA	0.0498003	0.0385	0.225693	FALSE
RID_31476	NA	0.0972944	0.134	0.383039	FALSE
RID_31484	NA	0.0310005	0.112	0.359957	FALSE
RID_31487	NA	0.0203967	0.337	0.610511	FALSE
RID_31489	NA	0.031448	0.196	0.461945	FALSE
RID_31490	NA	0.0614904	0.0658	0.289713	FALSE
RID_31492	NA	0.0301318	0.423	0.669008	FALSE
RID_31493	NA	0.0333523	0.188	0.455138	FALSE
RID_31497	NA	-0.027277	0.49	0.719145	FALSE
RID_31498	NA	0.00308696	0.418	0.668133	FALSE
RID_31501	NA	0.00639092	0.129	0.379272	FALSE
RID_31505	NA	-0.0603765	0.19	0.456304	FALSE
RID_31509	NA	-0.0269886	0.223	0.495922	FALSE
RID_31512	NA	-0.00233236	0.771	0.894835	FALSE
RID_31516	NA	-0.0164491	0.504	0.729011	FALSE
RID_31524	NA	0.0116903	0.684	0.841954	FALSE
RID_31529	NA	0.0667875	0.0899	0.336635	FALSE
RID_3153	NA	0.0581693	0.397	0.653243	FALSE
RID_31544	NA	0.0185056	0.435	0.677732	FALSE
RID_31546	NA	0.0703827	0.016	0.166511	FALSE
RID_31551	NA	0.109247	0.0491	0.257609	FALSE
RID_31552	NA	0.0342146	0.33	0.604204	FALSE
RID_31555	NA	0.128365	0.0244	0.188005	FALSE
RID_31556	NA	0.0458822	0.485	0.71574	FALSE
RID_31597	NA	-0.0593722	0.14	0.392261	FALSE
RID_31601	NA	0.146506	0.0233	0.187964	FALSE
RID_31618	NA	0.00801527	0.849	0.928818	FALSE
RID_3164	NA	0.0124536	0.725	0.867978	FALSE
RID_31641	NA	-0.0243479	0.474	0.708642	FALSE
RID_31644	NA	0.0106161	0.787	0.900499	FALSE
RID_31655	NA	-0.0390451	0.276	0.557566	FALSE
RID_31656	NA	-0.0238442	0.253	0.532585	FALSE
RID_31664	NA	0.0670513	0.0552	0.274175	FALSE
RID_3167	NA	0.0189109	0.757	0.886856	FALSE
RID_31678	NA	0.178935	0.0359	0.217447	FALSE
RID_31680	NA	-0.038021	0.473	0.708642	FALSE
RID_31683	NA	-0.0433884	0.466	0.703683	FALSE
RID_31685	NA	0.0106152	0.768	0.893213	FALSE
RID_31690	NA	0.13643	0.123	0.374294	FALSE
RID_31696	NA	0.0114656	0.087	0.332509	FALSE
RID_3170	NA	0.0139469	0.681	0.841215	FALSE
RID_31706	NA	0.0815972	0.127	0.377389	FALSE
RID_31721	NA	0.134533	0.0977	0.344385	FALSE
RID_31727	NA	0.0214995	0.413	0.666791	FALSE
RID_31742	NA	0.0128104	0.375	0.639612	FALSE
RID_31753	NA	-0.0739925	0.169	0.426313	FALSE
RID_3176	NA	0.0311116	0.376	0.639612	FALSE
RID_31765	NA	0.010056	0.854	0.930475	FALSE
RID_31780	NA	-0.0149638	0.748	0.883198	FALSE
RID_31789	NA	0.131016	0.132	0.381404	FALSE
RID_31790	NA	0.11634	0.00435	0.107547	FALSE
RID_31794	NA	-0.0103087	0.688	0.843788	FALSE
RID_31798	NA	0.0255318	0.42	0.66822	FALSE
RID_31804	NA	0.0514873	0.276	0.557566	FALSE
RID_31805	NA	0.0655204	0.0673	0.292472	FALSE
RID_3181	NA	-0.00413116	0.764	0.892014	FALSE
RID_31810	NA	0.0292122	0.295	0.573306	FALSE
RID_3182	NA	0.0270204	0.681	0.841215	FALSE
RID_3184	NA	-0.00216372	0.909	0.957597	FALSE
RID_3185	NA	-0.000649834	0.979	0.990954	FALSE
RID_3186	NA	-0.0201855	0.661	0.830656	FALSE
RID_31881	NA	0.100812	0.025	0.18975	FALSE
RID_3190	NA	-0.00898236	0.75	0.884257	FALSE
RID_31914	NA	0.0567926	0.347	0.61746	FALSE
RID_3193	d-tryptophan	-0.00317706	0.812	0.91388	TRUE
RID_320	NA	-0.0412632	0.038	0.224452	FALSE
RID_3205	NA	-0.203914	0.0293	0.202651	FALSE
RID_3213	NA	-0.0205235	0.801	0.906167	FALSE
RID_3235	NA	-0.0841719	0.0964	0.343327	FALSE
RID_3236	NA	-0.0100309	0.891	0.947772	FALSE
RID_327	NA	0.0268202	0.378	0.639612	FALSE
RID_3324	NA	0.132403	0.0556	0.274252	FALSE
RID_3361	NA	-0.0181197	0.87	0.938725	FALSE
RID_3368	NA	-0.1173	0.0736	0.306115	FALSE
RID_3369	NA	-0.168144	0.0605	0.282447	FALSE
RID_3376	NA	-0.31289	0.00282	0.0826741	FALSE
RID_3379	NA	0.028483	0.762	0.890977	FALSE
RID_3384	NA	-0.286476	0.0164	0.168076	FALSE
RID_339	NA	-0.000892175	0.952	0.979712	FALSE
RID_3390	NA	-0.093308	0.0945	0.341469	FALSE
RID_3392	tue00342 gabapentin	-0.033799	0.783	0.898917	TRUE
RID_3394	NA	0.0118022	0.836	0.924871	FALSE
RID_341	NA	-0.010599	0.392	0.649014	FALSE
RID_3418	NA	0.00268531	0.962	0.982851	FALSE
RID_343	NA	0.0267136	0.27	0.549602	FALSE
RID_3433	NA	-0.227073	0.0273	0.199002	FALSE
RID_344	NA	0.0721482	0.00633	0.11715	FALSE
RID_3440	NA	0.0275469	0.493	0.720469	FALSE
RID_3449	NA	0.159213	0.0304	0.202651	FALSE
RID_3455	NA	0.0109773	0.824	0.917506	FALSE
RID_346	NA	-0.0492751	0.116	0.367894	FALSE
RID_3518	NA	-0.0946051	0.14	0.392261	FALSE
RID_3551	NA	-0.0475633	0.345	0.617098	FALSE
RID_3559	NA	0.019058	0.84	0.926312	FALSE
RID_3576	NA	-0.0022633	0.975	0.988987	FALSE
RID_358	NA	0.0136695	0.123	0.374294	FALSE
RID_3604	NA	-0.0121272	0.707	0.855805	FALSE
RID_3632	NA	-0.0239088	0.609	0.794808	FALSE
RID_373	NA	-0.154281	0.00492	0.107547	FALSE
RID_374	NA	-0.000539613	0.97	0.986413	FALSE
RID_3752	NA	-0.313233	0.0179	0.170061	FALSE
RID_3771	NA	-0.071769	0.147	0.398408	FALSE
RID_3798	NA	-0.144186	0.0674	0.292472	FALSE
RID_3807	NA	0.0217892	0.692	0.846101	FALSE
RID_3808	NA	0.0152099	0.589	0.784463	FALSE
RID_3813	NA	0.0402399	0.439	0.680875	FALSE
RID_3823	NA	0.000206363	0.997	0.998662	FALSE
RID_3833	NA	0.0189531	0.783	0.898917	FALSE
RID_3836	NA	0.0495568	0.603	0.791273	FALSE
RID_3848	NA	0.0676292	0.484	0.715582	FALSE
RID_3851	NA	0.0793427	0.367	0.635182	FALSE
RID_3865	NA	0.00336286	0.957	0.980431	FALSE
RID_3868	NA	-0.0420982	0.454	0.693844	FALSE
RID_3871	NA	-0.0531225	0.195	0.461852	FALSE
RID_3934	NA	-0.0866072	0.164	0.419868	FALSE
RID_3938	NA	-0.145133	0.0837	0.325841	FALSE
RID_3956	NA	0.0869839	0.268	0.54785	FALSE
[truncated: 405 more rows]

## Sheet: Mortality_vs_Survival
row_id	name	log2FC (Mortality / Survival)	pvalue	adj.pvalue	annotated
RID_10006	NA	-0.120571	0.075	0.370988	FALSE
RID_10038	NA	0.0412889	0.46	0.757425	FALSE
RID_10044	NA	0.000661	0.99	0.994309	FALSE
RID_10053	putative lys-c8:1	-0.135826	0.033	0.262689	TRUE
RID_10076	NA	-0.0557528	0.353	0.680523	FALSE
RID_10086	NA	0.043921	0.14	0.467444	FALSE
RID_1016	NA	0.0731428	0.556	0.812537	FALSE
RID_10162	NA	0.0447004	0.315	0.648339	FALSE
RID_10175	amantadine	-0.0063485	0.897	0.974418	TRUE
RID_10205	NA	-0.108759	0.168	0.497379	FALSE
RID_1022	NA	-0.0263065	0.04	0.287045	FALSE
RID_10230	NA	-0.0449051	0.339	0.667233	FALSE
RID_10260	NA	-0.0148093	0.694	0.88555	FALSE
RID_1028	NA	0.0216225	0.606	0.840985	FALSE
RID_10295	NA	0.0448897	0.568	0.819611	FALSE
RID_10301	NA	-0.0059778	0.912	0.977662	FALSE
RID_10312	NA	0.0224904	0.593	0.833181	FALSE
RID_10332	octanoylcarnitine	-0.169932	0.005	0.136591	TRUE
RID_10336	NA	7.56e-05	0.999	0.999	FALSE
RID_1035	NA	-0.0775536	0.182	0.520867	FALSE
RID_10361	NA	0.0785718	0.065	0.356548	FALSE
RID_1037	NA	0.0154795	0.815	0.946539	FALSE
RID_10383	NA	-0.194119	0.002	0.0942745	FALSE
RID_10386	azelaic acid	0.0216533	0.643	0.861154	TRUE
RID_1044	NA	-0.0997153	0.055	0.33055	FALSE
RID_1045	NA	0.10121	0.128	0.452518	FALSE
RID_10455	traumatic acid	0.0497744	0.462	0.758639	TRUE
RID_10460	NA	-0.0011691	0.948	0.987432	FALSE
RID_1047	NA	0.0101101	0.608	0.840985	FALSE
RID_10480	NA	-0.0070204	0.873	0.96536	FALSE
RID_10487	NA	0.0111874	0.665	0.871679	FALSE
RID_1049	methionine	-0.0343948	0.202	0.543794	TRUE
RID_10498	NA	-0.107293	0.145	0.472388	FALSE
RID_1055	NA	-0.069406	0.074	0.369846	FALSE
RID_1058	NA	-0.0666771	0.35	0.678002	FALSE
RID_10599	NA	0.000497	0.992	0.994482	FALSE
RID_10613	NA	0.133907	0.101	0.41505	FALSE
RID_1062	NA	-0.171819	9.23e-05	0.0277362	FALSE
RID_10624	NA	-0.027363	0.553	0.811112	FALSE
RID_1066	NA	-0.0997475	0.018	0.224102	FALSE
RID_10661	NA	0.065682	0.126	0.450972	FALSE
RID_1067	NA	-0.0484188	0.281	0.622603	FALSE
RID_10690	NA	0.0431055	0.096	0.407746	FALSE
RID_10703	NA	-0.0653305	0.137	0.463218	FALSE
RID_10705	NA	-0.114218	0.002	0.0942745	FALSE
RID_10747	NA	-0.143824	0.002	0.0942745	FALSE
RID_10782	NA	-0.122211	0.013	0.196553	FALSE
RID_10791	NA	-0.0530735	0.396	0.705173	FALSE
RID_10807	NA	-0.0714269	0.085	0.391456	FALSE
RID_10813	NA	0.0272169	0.339	0.667233	FALSE
RID_10819	pentapropylene glycol	0.0178041	0.338	0.667233	TRUE
RID_10841	NA	0.029523	0.515	0.790587	FALSE
RID_10850	NA	0.00636391	0.547	0.807225	FALSE
RID_10852	NA	0.0361279	0.537	0.804329	FALSE
RID_10860	NA	0.0381927	0.508	0.784349	FALSE
RID_10861	NA	-0.127111	0.039	0.283251	FALSE
RID_10878	NA	0.0168487	0.778	0.926815	FALSE
RID_1089	NA	-0.109988	0.072	0.365165	FALSE
RID_10912	NA	0.0575455	0.201	0.543794	FALSE
RID_10949	NA	-0.037789	0.229	0.572857	FALSE
RID_10960	NA	-0.331084	0.013	0.196553	FALSE
RID_1098	NA	-0.0160374	0.7	0.89037	FALSE
RID_10997	NA	-0.0225613	0.623	0.850478	FALSE
RID_11000	NA	-0.0986449	0.078	0.375024	FALSE
RID_11005	NA	0.0325731	0.109	0.424694	FALSE
RID_11027	NA	-0.0579223	0.163	0.492745	FALSE
RID_11044	NA	-0.0388193	0.337	0.667233	FALSE
RID_11093	NA	-0.0379849	0.593	0.833181	FALSE
RID_11105	NA	0.0216204	0.607	0.840985	FALSE
RID_11138	NA	0.0213345	0.698	0.888296	FALSE
RID_11180	NA	0.0650801	0.026	0.236758	FALSE
RID_11189	NA	-0.126839	0.003	0.109273	FALSE
RID_11196	NA	0.00930985	0.835	0.952701	FALSE
RID_11239	NA	0.0267044	0.619	0.847907	FALSE
RID_11248	NA	0.0255645	0.293	0.631724	FALSE
RID_11271	NA	0.0245781	0.643	0.861154	FALSE
RID_11301	NA	0.0439378	0.333	0.667233	FALSE
RID_11311	NA	0.0245735	0.685	0.882578	FALSE
RID_11332	NA	-0.108358	0.139	0.466698	FALSE
RID_11344	NA	-0.0151287	0.772	0.923787	FALSE
RID_11361	NA	-0.0492018	0.147	0.472444	FALSE
RID_11370	NA	-0.0869701	0.196	0.53973	FALSE
RID_11375	NA	-0.135324	0.024	0.232645	FALSE
RID_11392	putative lys-c8:1	-0.0989704	0.051	0.322642	TRUE
RID_11414	NA	-0.0246935	0.535	0.803332	FALSE
RID_11425	NA	-0.0266492	0.487	0.774869	FALSE
RID_11427	NA	-0.0245902	0.436	0.739171	FALSE
RID_11428	NA	0.00130667	0.983	0.992913	FALSE
RID_11431	NA	-0.026968	0.509	0.785389	FALSE
RID_11441	NA	-0.0862592	0.157	0.486376	FALSE
RID_11476	NA	-0.045988	0.286	0.624472	FALSE
RID_11500	NA	-0.147272	0.02	0.224102	FALSE
RID_11505	NA	-0.252188	0.028	0.243884	FALSE
RID_11530	mycophenolic acid	-0.0160445	0.895	0.974418	TRUE
RID_11648	NA	-0.0660742	0.157	0.486376	FALSE
RID_11651	NA	0.0676133	0.195	0.539448	FALSE
RID_11663	NA	-0.066911	0.291	0.630238	FALSE
RID_11668	NA	-0.0176568	0.556	0.812537	FALSE
RID_11670	NA	-0.0220522	0.769	0.922033	FALSE
RID_11687	NA	-0.135834	0.088	0.393952	FALSE
RID_11694	NA	0.0191177	0.66	0.869392	FALSE
RID_1171	NA	-0.0478228	0.144	0.472388	FALSE
RID_1172	NA	-0.0386264	0.165	0.492745	FALSE
RID_11725	NA	-0.0521506	0.313	0.646436	FALSE
RID_11737	NA	-0.120827	0.291	0.630238	FALSE
RID_1174	l-tyrosine	-0.0328697	0.059	0.3451	TRUE
RID_11740	NA	0.0125134	0.749	0.913544	FALSE
RID_1175	NA	-0.0328007	0.161	0.492422	FALSE
RID_11753	NA	-0.0086949	0.858	0.961822	FALSE
RID_11759	NA	-0.0552272	0.122	0.445726	FALSE
RID_1176	NA	-0.0338394	0.146	0.472388	FALSE
RID_11767	NA	-0.0064949	0.882	0.968629	FALSE
RID_11772	NA	-0.0274952	0.587	0.833181	FALSE
RID_11773	NA	-0.0616724	0.094	0.40425	FALSE
RID_11787	NA	0.00597455	0.866	0.961822	FALSE
RID_11795	NA	-0.0599866	0.323	0.659161	FALSE
RID_11802	NA	0.0983302	0.02	0.224102	FALSE
RID_11810	NA	-0.0521971	0.43	0.734176	FALSE
RID_11818	azelaic acid	0.0283403	0.542	0.806292	TRUE
RID_11873	NA	-0.0153518	0.777	0.926542	FALSE
RID_11874	NA	-0.0675418	0.362	0.684433	FALSE
RID_11894	NA	0.0475972	0.073	0.367138	FALSE
RID_1190	NA	0.00510257	0.913	0.977662	FALSE
RID_11948	NA	-0.0709761	0.229	0.572857	FALSE
RID_11955	NA	-0.094671	0.175	0.512424	FALSE
RID_11973	NA	0.0337556	0.329	0.666315	FALSE
RID_1198	NA	-0.0678898	0.05	0.318833	FALSE
RID_11986	NA	0.023954	0.712	0.897561	FALSE
RID_12001	NA	-0.0497833	0.318	0.651169	FALSE
RID_12016	NA	-0.0664653	0.59	0.833181	FALSE
RID_12017	NA	-0.117	0.03	0.252168	FALSE
RID_12022	NA	-0.008918	0.889	0.973647	FALSE
RID_12024	NA	-0.097344	0.238	0.583829	FALSE
RID_12039	NA	-0.0174721	0.78	0.928089	FALSE
RID_12054	NA	-0.0647116	0.218	0.562913	FALSE
RID_12081	NA	-0.0129377	0.807	0.943593	FALSE
RID_1210	NA	-0.0847869	0.182	0.520867	FALSE
RID_12103	NA	0.0196151	0.357	0.683041	FALSE
RID_12113	NA	-0.0879155	0.2	0.543794	FALSE
RID_1212	NA	0.129853	0.002	0.0942745	FALSE
RID_12125	NA	-0.10367	0.301	0.636415	FALSE
RID_1214	NA	0.0330197	0.221	0.563996	FALSE
RID_12164	NA	-0.132241	0.006	0.148701	FALSE
RID_12201	NA	0.0556351	0.318	0.651169	FALSE
RID_1224	NA	-0.335379	0.028	0.243884	FALSE
RID_12244	NA	-0.232533	0.001	0.0686857	FALSE
RID_12250	NA	-0.0216454	0.015	0.215928	FALSE
RID_12276	NA	-0.18616	0.048	0.31442	FALSE
RID_12285	NA	-0.103663	0.028	0.243884	FALSE
RID_12297	NA	-0.0658539	0.127	0.450972	FALSE
RID_12312	taurocholic acid	-0.159108	0.057	0.336678	TRUE
RID_12352	NA	0.172355	0.089	0.395482	FALSE
RID_12374	NA	0.0216785	0.539	0.804817	FALSE
RID_12398	NA	0.159769	0.068	0.360865	FALSE
RID_12405	(2e)-octenoylcarnitine	-0.0637458	0.173	0.509048	TRUE
RID_12424	NA	0.168935	0.061	0.351664	FALSE
RID_12458	NA	-0.0328034	0.488	0.774869	FALSE
RID_1246	NA	0.0304417	0.344	0.673198	FALSE
RID_12460	NA	0.159915	0.114	0.431584	FALSE
RID_1247	NA	-0.0011945	0.931	0.983791	FALSE
RID_1250	NA	-0.121443	0.033	0.262689	FALSE
RID_12523	NA	-0.125856	0.141	0.467537	FALSE
RID_12537	NA	0.0821412	0.142	0.468912	FALSE
RID_1255	propionylcarnitine	-0.0828937	0.009	0.175902	TRUE
RID_12571	NA	-0.0134716	0.664	0.871679	FALSE
RID_12608	NA	-0.0987952	0.047	0.311262	FALSE
RID_12668	NA	-0.0028847	0.963	0.98922	FALSE
RID_1267	NA	-0.208921	0.009	0.175902	FALSE
RID_12683	NA	-0.0516553	0.484	0.7726	FALSE
RID_12689	NA	-0.163042	0.079	0.378319	FALSE
RID_12705	NA	0.0672671	0.088	0.393952	FALSE
RID_12717	NA	0.0405687	0.121	0.444777	FALSE
RID_1272	NA	-0.0809696	0.182	0.520867	FALSE
RID_12739	NA	0.117292	0.218	0.562913	FALSE
RID_12828	NA	-0.17886	0.077	0.375024	FALSE
RID_12829	NA	-0.184386	0.093	0.40425	FALSE
RID_12831	NA	-0.186999	0.002	0.0942745	FALSE
RID_12836	NA	-0.0507658	0.472	0.7641	FALSE
RID_12875	NA	0.0270686	0.424	0.72911	FALSE
RID_12889	NA	0.0463205	0.259	0.606858	FALSE
RID_12924	NA	-0.0397357	0.488	0.774869	FALSE
RID_12930	NA	-0.0808835	0.13	0.452928	FALSE
RID_12940	NA	-0.0299529	0.507	0.784317	FALSE
RID_12947	NA	0.012819	0.76	0.917649	FALSE
RID_12958	NA	-0.227093	0.034	0.264518	FALSE
RID_1298	NA	0.002931	0.904	0.975411	FALSE
RID_12999	NA	0.0230219	0.569	0.820527	FALSE
RID_13010	NA	-0.0344539	0.147	0.472444	FALSE
RID_13020	2,5-diphenyl-1h-tetrazole-2-ium	-0.112649	0.104	0.418087	TRUE
RID_13022	NA	-0.0154848	0.742	0.913471	FALSE
RID_13029	NA	-0.0027197	0.949	0.987617	FALSE
RID_13034	NA	-0.234535	0.044	0.302217	FALSE
RID_13041	NA	-0.0430555	0.274	0.616757	FALSE
RID_1306	NA	-0.0953256	0.045	0.304732	FALSE
RID_13072	(((3a,6b,7a)-3,6,7-trihydroxy-24-oxocholan-24-yl)amino)ethanesulfonic acid	-0.160737	0.027	0.241294	TRUE
RID_13079	NA	-0.116643	0.116	0.435045	FALSE
RID_13097	NA	0.0900577	0.067	0.358726	FALSE
RID_13124	NA	-0.079909	0.263	0.610282	FALSE
RID_13127	NA	0.00533671	0.906	0.975583	FALSE
RID_13166	NA	0.0547115	0.305	0.638693	FALSE
RID_13182	NA	0.0254357	0.591	0.833181	FALSE
RID_13183	NA	0.0460211	0.325	0.660998	FALSE
RID_13192	NA	-0.0587666	0.331	0.667233	FALSE
RID_1320	NA	-0.0504825	0.578	0.82709	FALSE
RID_13204	NA	0.00381253	0.958	0.98922	FALSE
RID_13205	cortisol	-0.0372716	0.545	0.807225	TRUE
RID_13215	NA	-0.0490312	0.129	0.452928	FALSE
RID_13227	NA	-0.246489	0.01	0.180752	FALSE
RID_1323	229 tmap based onhttps://pubs.acs.org/doi/abs/10.1021/acs.analchem.1c04378	-0.0638901	0.017	0.224102	TRUE
RID_13236	NA	-0.242611	0.019	0.224102	FALSE
RID_13243	NA	-0.0451933	0.605	0.840985	FALSE
RID_13245	NA	-0.112283	0.053	0.325862	FALSE
RID_13259	NA	-0.0027091	0.932	0.983933	FALSE
RID_13266	NA	0.0489556	0.315	0.648339	FALSE
RID_13267	NA	-0.0705864	0.417	0.726589	FALSE
RID_1327	NA	-0.0840934	0.057	0.336678	FALSE
RID_13292	NA	-0.0418626	0.342	0.67061	FALSE
RID_13297	NA	0.0250303	0.398	0.707163	FALSE
RID_13302	NA	0.0402658	0.155	0.482668	FALSE
RID_13305	NA	0.0180249	0.684	0.882578	FALSE
RID_1331	NA	-0.203115	0.019	0.224102	FALSE
RID_13328	NA	0.0163243	0.674	0.877258	FALSE
RID_13334	NA	0.0237769	0.628	0.852377	FALSE
RID_13377	NA	0.0163829	0.705	0.893421	FALSE
RID_13378	NA	0.0343675	0.473	0.765203	FALSE
RID_13424	NA	0.0518513	0.336	0.667233	FALSE
RID_13426	octanoylcarnitine	-0.106374	0.004	0.121722	TRUE
RID_13447	NA	-0.216205	0.011	0.186225	FALSE
RID_13472	NA	-0.241461	0.000319	0.0551418	FALSE
RID_13473	NA	0.0431189	0.192	0.536707	FALSE
RID_1357	NA	-0.116556	5.09e-05	0.0267325	FALSE
RID_13586	NA	0.0141834	0.424	0.72911	FALSE
RID_13587	NA	0.0285914	0.545	0.807225	FALSE
RID_13594	NA	0.110148	0.062	0.353194	FALSE
RID_13597	NA	-0.105017	0.246	0.593163	FALSE
RID_1360	NA	0.0746768	0.147	0.472444	FALSE
RID_13607	NA	-0.0605169	0.056	0.333228	FALSE
RID_13616	NA	0.0759001	0.095	0.40637	FALSE
RID_13622	NA	-0.0505162	0.297	0.63353	FALSE
RID_13663	NA	0.0678388	0.096	0.407746	FALSE
RID_1368	NA	0.0284273	0.337	0.667233	FALSE
RID_13703	NA	-0.134236	0.108	0.423543	FALSE
RID_13705	NA	-0.0236893	0.613	0.843533	FALSE
RID_1371	NA	0.0667671	0.106	0.421197	FALSE
RID_13711	NA	-0.0808969	0.096	0.407746	FALSE
RID_13720	NA	-0.167319	0.003	0.109273	FALSE
RID_13727	NA	0.062825	0.219	0.563679	FALSE
RID_13769	NA	-0.0077552	0.893	0.974418	FALSE
RID_13776	NA	-0.0265588	0.607	0.840985	FALSE
RID_13800	NA	0.0415395	0.526	0.798298	FALSE
RID_1382	NA	-0.0920003	0.025	0.235686	FALSE
RID_13847	NA	-0.0050158	0.926	0.981095	FALSE
RID_13871	NA	-0.0269426	0.55	0.80918	FALSE
RID_1388	NA	-0.0362804	0.689	0.882919	FALSE
RID_13903	NA	0.0466165	0.345	0.673198	FALSE
RID_13929	NA	-0.052513	0.452	0.75302	FALSE
RID_1395	NA	-0.0915898	0.532	0.803332	FALSE
RID_13950	NA	-0.050716	0.461	0.758033	FALSE
RID_13965	NA	-0.0809519	0.225	0.56877	FALSE
RID_13980	NA	0.0493577	0.358	0.683041	FALSE
RID_13984	NA	-0.0388186	0.177	0.517021	FALSE
RID_1399	NA	0.0473524	0.337	0.667233	FALSE
RID_13991	NA	0.0618585	0.224	0.568034	FALSE
RID_140	NA	-0.154573	0.003	0.109273	FALSE
RID_1404	NA	-0.0597822	0.439	0.741121	FALSE
RID_14040	NA	-0.092227	0.012	0.191046	FALSE
RID_14055	NA	0.015916	0.728	0.905386	FALSE
RID_14086	NA	-0.0583006	0.198	0.54275	FALSE
RID_14095	NA	0.108915	0.149	0.476959	FALSE
RID_141	NA	0.0259142	0.65	0.865227	FALSE
RID_14110	NA	-0.0681853	0.36	0.684142	FALSE
RID_14115	NA	-0.0288015	0.531	0.803332	FALSE
RID_14163	NA	0.0511938	0.259	0.606858	FALSE
RID_1417	NA	-0.0756163	0.164	0.492745	FALSE
RID_14180	NA	0.0150719	0.729	0.905693	FALSE
RID_14183	NA	-0.060355	0.449	0.750101	FALSE
RID_14186	NA	6.86e-05	0.997	0.997415	FALSE
RID_14189	NA	0.150845	0.096	0.407746	FALSE
RID_14203	NA	0.0307218	0.613	0.843533	FALSE
RID_14218	NA	-0.0939589	0.072	0.365165	FALSE
RID_14229	NA	0.0899922	0.046	0.308894	FALSE
RID_1423	NA	-0.239387	0.006	0.148701	FALSE
RID_1425	NA	0.0420389	0.312	0.64548	FALSE
RID_14275	nicardipine	-0.199984	0.026	0.236758	TRUE
RID_14315	NA	-0.135538	0.021	0.224102	FALSE
RID_14333	NA	0.00819416	0.814	0.946539	FALSE
RID_14334	glycocholic acid	-0.0983451	0.159	0.489419	TRUE
RID_14338	NA	0.0130245	0.758	0.917077	FALSE
RID_14357	NA	0.0948775	0.067	0.358726	FALSE
RID_14369	NA	-0.0313506	0.497	0.778364	FALSE
RID_14400	NA	0.0761673	0.008	0.175902	FALSE
RID_14404	NA	0.0630389	0.064	0.356548	FALSE
RID_14409	NA	0.100366	0.367	0.686056	FALSE
RID_1441	NA	0.0481212	0.265	0.610796	FALSE
RID_14418	NA	-0.0117989	0.475	0.767406	FALSE
RID_14433	NA	-0.0661918	0.07	0.361892	FALSE
RID_14437	NA	-0.0288017	0.442	0.744095	FALSE
RID_14442	NA	-0.0017708	0.854	0.961822	FALSE
RID_14464	NA	-0.118233	0.223	0.568034	FALSE
RID_14468	NA	0.00613294	0.839	0.955684	FALSE
RID_14491	NA	-0.0664676	0.272	0.614556	FALSE
RID_14510	NA	-0.0033854	0.944	0.986256	FALSE
RID_14556	NA	0.0188896	0.524	0.797276	FALSE
RID_1456	NA	-0.0675599	0.023	0.230383	FALSE
RID_14562	NA	-0.0168716	0.181	0.520867	FALSE
RID_14566	NA	-0.0338204	0.361	0.68442	FALSE
RID_1458	NA	0.00642222	0.86	0.961822	FALSE
RID_14589	NA	-0.195259	0.034	0.264518	FALSE
RID_1460	NA	-0.0702562	0.154	0.482052	FALSE
RID_14617	NA	0.00257779	0.944	0.986256	FALSE
RID_14627	NA	-0.0442735	0.415	0.724517	FALSE
RID_14639	NA	0.0485252	0.363	0.684433	FALSE
RID_14706	NA	0.0299759	0.662	0.870595	FALSE
RID_14710	NA	-0.0046037	0.919	0.979289	FALSE
RID_14713	glycocholic acid	-0.0266523	0.775	0.925534	TRUE
RID_1473	NA	-0.0591101	0.161	0.492422	FALSE
RID_14733	NA	-0.0021155	0.964	0.98922	FALSE
RID_14750	NA	-0.0051715	0.846	0.959785	FALSE
RID_14756	NA	0.0147278	0.754	0.915	FALSE
RID_14764	NA	0.030561	0.268	0.613545	FALSE
RID_14768	NA	-0.0575019	0.177	0.517021	FALSE
RID_14769	NA	-0.0421732	0.285	0.623989	FALSE
RID_1477	NA	-0.0753755	0.364	0.68498	FALSE
RID_14778	NA	-0.0623921	0.116	0.435045	FALSE
RID_14781	NA	-0.181219	0.005	0.136591	FALSE
RID_14802	NA	-0.0160508	0.295	0.632068	FALSE
RID_14803	tauroursodeoxycholic acid	-0.1163	0.144	0.472388	TRUE
RID_14806	NA	-0.012151	0.576	0.825211	FALSE
RID_14815	NA	-0.0129136	0.678	0.880558	FALSE
RID_14816	NA	0.00226333	0.802	0.940951	FALSE
RID_14835	NA	-0.000695	0.904	0.975411	FALSE
RID_14866	NA	-0.0939599	0.247	0.593195	FALSE
RID_14873	taurocholic acid	-0.149446	0.083	0.387441	TRUE
RID_1492	NA	-0.0146743	0.775	0.925534	FALSE
RID_1497	NA	-0.037256	0.633	0.853946	FALSE
RID_14979	taurohyodeoxycholic acid	-0.165699	0.113	0.43051	TRUE
RID_14988	NA	0.0164978	0.751	0.914129	FALSE
RID_150	NA	-0.0010593	0.9	0.975411	FALSE
RID_15055	NA	-0.0381354	0.195	0.539448	FALSE
RID_15059	NA	0.0481456	0.356	0.683041	FALSE
RID_15061	NA	-0.0096092	0.765	0.921934	FALSE
RID_15068	NA	-0.255708	0.021	0.224102	FALSE
RID_1510	NA	-0.0345414	0.365	0.68498	FALSE
RID_1512	NA	0.0223429	0.687	0.882578	FALSE
RID_15156	NA	-0.013561	0.281	0.622603	FALSE
RID_15169	NA	-0.0550307	0.306	0.639117	FALSE
RID_15170	NA	0.043597	0.274	0.616757	FALSE
RID_15173	NA	-0.0990644	0.208	0.550696	FALSE
RID_15180	NA	-0.0745756	0.351	0.678299	FALSE
RID_15231	NA	0.00776097	0.864	0.961822	FALSE
RID_15247	azelaic acid	0.0935388	0.102	0.415607	TRUE
RID_1525	NA	-0.040014	0.479	0.76973	FALSE
RID_15260	NA	-0.163253	0.001	0.0686857	FALSE
RID_15334	NA	-0.137668	0.094	0.40425	FALSE
RID_15373	NA	-0.0118224	0.909	0.97686	FALSE
RID_15382	NA	-0.0791187	0.371	0.688182	FALSE
RID_15384	NA	0.00452982	0.579	0.827536	FALSE
RID_15390	NA	-0.0816518	0.157	0.486376	FALSE
RID_15399	NA	-0.13691	0.178	0.517427	FALSE
RID_154	NA	0.00283432	0.679	0.880904	FALSE
RID_15427	NA	-0.194612	0.077	0.375024	FALSE
RID_1543	NA	-0.0589669	0.562	0.81585	FALSE
RID_15439	NA	0.00330251	0.962	0.98922	FALSE
RID_1551	NA	-0.138245	0.153	0.482052	FALSE
RID_15516	NA	-0.0267986	0.414	0.723823	FALSE
RID_15518	NA	-0.031475	0.593	0.833181	FALSE
RID_15528	glycoursodeoxycholic acid	0.10753	0.243	0.589477	TRUE
RID_15540	NA	0.00862986	0.515	0.790587	FALSE
RID_15548	NA	-0.022767	0.722	0.90072	FALSE
RID_15551	NA	0.00764494	0.59	0.833181	FALSE
RID_15562	NA	-0.0254613	0.635	0.855684	FALSE
RID_15574	ea278411 ddao| n,n-dimethyl-1-decanamine oxide|nn-dimethyldicylamine n-oxide	0.0183453	0.447	0.749364	TRUE
RID_15592	NA	0.0606333	0.199	0.543632	FALSE
RID_15607	NA	-0.05339	0.19	0.533598	FALSE
RID_15617	NA	0.0404621	0.4	0.708622	FALSE
RID_15624	NA	0.00337921	0.934	0.983933	FALSE
RID_15687	glycohyocholic acid	-0.0915783	0.226	0.569501	TRUE
RID_15688	NA	-0.0696808	0.358	0.683041	FALSE
RID_1569	NA	-0.164361	0.013	0.196553	FALSE
RID_157	NA	-0.0122807	0.247	0.593195	FALSE
RID_15706	NA	-0.0535267	0.147	0.472444	FALSE
RID_15742	NA	-0.258622	0.008	0.175902	FALSE
RID_15746	NA	0.0972977	0.204	0.547339	FALSE
RID_158	NA	0.0596843	0.027	0.241294	FALSE
RID_15809	NA	-0.0301143	0.608	0.840985	FALSE
RID_15845	NA	-0.0625027	0.419	0.727275	FALSE
RID_15860	NA	-0.123841	0.029	0.24722	FALSE
RID_15892	NA	0.058492	0.287	0.624953	FALSE
RID_15923	NA	-0.0821438	0.295	0.632068	FALSE
RID_15949	NA	-0.0137863	0.274	0.616757	FALSE
RID_15977	NA	-0.0105334	0.863	0.961822	FALSE
RID_15989	NA	0.0186683	0.248	0.593817	FALSE
RID_15996	NA	-0.0096863	0.862	0.961822	FALSE
RID_16027	NA	0.00425959	0.68	0.881596	FALSE
RID_16028	NA	0.00626198	0.494	0.778228	FALSE
RID_16032	NA	-0.0021788	0.876	0.966001	FALSE
RID_16037	NA	-0.0335769	0.141	0.467537	FALSE
RID_16039	NA	0.0556607	0.065	0.356548	FALSE
RID_16042	NA	-0.0390785	0.226	0.569501	FALSE
RID_16063	NA	0.0737603	0.408	0.718558	FALSE
RID_16067	NA	-0.0792515	0.014	0.206479	FALSE
RID_16087	NA	-0.0855405	0.103	0.416855	FALSE
RID_16091	NA	-0.139978	0.022	0.224102	FALSE
RID_16095	NA	0.123724	0.019	0.224102	FALSE
RID_16107	NA	0.00334556	0.87	0.963372	FALSE
RID_16120	NA	0.0485465	0.243	0.589477	FALSE
RID_16121	NA	0.0971723	0.022	0.224102	FALSE
RID_16125	NA	-0.0186075	0.671	0.876553	FALSE
RID_16128	NA	0.0151178	0.625	0.85119	FALSE
RID_16132	NA	-0.0165774	0.714	0.898985	FALSE
RID_16172	NA	-0.0098931	0.84	0.955684	FALSE
RID_16176	NA	-0.0719224	0.134	0.454994	FALSE
RID_16179	NA	-0.0040414	0.892	0.974418	FALSE
RID_16181	NA	0.103472	0.02	0.224102	FALSE
RID_16189	NA	-0.0381371	0.324	0.659522	FALSE
RID_16211	NA	0.0605434	0.211	0.553156	FALSE
RID_16221	NA	0.00999779	0.684	0.882578	FALSE
RID_16231	NA	-0.0931882	0.022	0.224102	FALSE
RID_16236	NA	-0.138826	0.081	0.383315	FALSE
RID_16255	NA	0.0018766	0.964	0.98922	FALSE
RID_16334	NA	-0.0491603	0.37	0.68792	FALSE
RID_16344	NA	-0.0233867	0.757	0.916328	FALSE
RID_16347	NA	-0.0834039	0.039	0.283251	FALSE
RID_16355	NA	-0.0620875	0.202	0.543794	FALSE
RID_16375	NA	-0.103883	0.006	0.148701	FALSE
RID_16391	NA	-0.0336522	0.248	0.593817	FALSE
RID_164	NA	-0.0454558	0.211	0.553156	FALSE
RID_16438	NA	0.0398283	0.284	0.623503	FALSE
RID_16447	NA	0.0824186	0.016	0.217311	FALSE
RID_16458	NA	0.0419822	0.536	0.803332	FALSE
RID_16459	NA	-0.090751	0.02	0.224102	FALSE
RID_16464	NA	0.0690155	0.118	0.437091	FALSE
RID_16483	NA	0.00886052	0.443	0.744736	FALSE
RID_16496	NA	0.0204576	0.394	0.70422	FALSE
RID_16509	NA	-0.0338758	0.166	0.495117	FALSE
RID_16512	NA	-0.0946918	0.173	0.509048	FALSE
RID_16526	NA	-0.0909893	0.063	0.355521	FALSE
RID_16533	NA	-0.127419	0.112	0.430109	FALSE
RID_16536	NA	-0.0661144	0.107	0.423072	FALSE
RID_16542	NA	0.00395169	0.926	0.981095	FALSE
RID_16548	NA	-0.075598	0.25	0.596822	FALSE
RID_16587	NA	0.115422	0.109	0.424694	FALSE
RID_16599	NA	-0.0198935	0.713	0.89835	FALSE
RID_16607	NA	-0.119407	0.212	0.554568	FALSE
RID_16612	NA	-0.103168	0.106	0.421197	FALSE
RID_16623	NA	0.0402484	0.639	0.86011	FALSE
RID_16624	NA	-0.130741	0.088	0.393952	FALSE
RID_16634	NA	0.0265419	0.389	0.701542	FALSE
RID_16652	NA	0.00708985	0.82	0.947275	FALSE
RID_16662	NA	-0.0098776	0.746	0.913544	FALSE
RID_16663	NA	-0.0156131	0.629	0.852377	FALSE
RID_16673	NA	0.138052	0.134	0.454994	FALSE
RID_16685	NA	-0.0210853	0.757	0.916328	FALSE
RID_16687	glycocholic acid	-0.0462655	0.536	0.803332	TRUE
RID_16693	NA	-0.114683	0.008	0.175902	FALSE
RID_16694	NA	-0.0307292	0.205	0.547578	FALSE
RID_16702	NA	-0.121006	0.269	0.613545	FALSE
RID_16703	glycocholic acid	-0.0428496	0.57	0.820527	TRUE
RID_16724	NA	0.0489087	0.305	0.638693	FALSE
RID_16742	NA	-0.0165634	0.83	0.950605	FALSE
RID_16751	NA	-0.0972691	0.126	0.450972	FALSE
RID_16757	NA	-0.143164	0.052	0.323855	FALSE
RID_16777	NA	0.117452	0.07	0.361892	FALSE
RID_16787	NA	0.0834555	0.113	0.43051	FALSE
RID_16788	NA	-0.0285814	0.477	0.768571	FALSE
RID_16830	NA	-0.0062215	0.842	0.957053	FALSE
RID_16846	NA	0.042784	0.566	0.819184	FALSE
RID_16853	NA	-0.110316	0.228	0.571545	FALSE
RID_16883	NA	0.146319	0.064	0.356548	FALSE
RID_16911	NA	-0.170433	0.049	0.315807	FALSE
RID_16913	NA	0.0237453	0.524	0.797276	FALSE
RID_16916	NA	-0.0015858	0.974	0.990062	FALSE
RID_16931	NA	0.00169821	0.969	0.989762	FALSE
RID_16937	glycoursodeoxycholic acid	0.0987874	0.273	0.616237	TRUE
RID_16946	NA	-0.0797433	0.276	0.619518	FALSE
RID_16952	NA	-0.0104724	0.532	0.803332	FALSE
RID_16958	NA	0.0680761	0.159	0.489419	FALSE
RID_16965	glycoursodeoxycholic acid	0.120407	0.128	0.452518	TRUE
RID_16970	NA	-0.0333034	0.514	0.790567	FALSE
RID_170	NA	-0.0029874	0.8	0.939521	FALSE
RID_1700	NA	-0.18698	0.039	0.283251	FALSE
RID_17001	NA	0.0258163	0.295	0.632068	FALSE
RID_17019	NA	-0.0663004	0.1	0.413058	FALSE
RID_17024	NA	0.00959911	0.728	0.905386	FALSE
RID_1703	NA	-0.107824	0.047	0.311262	FALSE
RID_17030	glycochenodeoxycholate	0.0910741	0.242	0.588834	TRUE
RID_17041	NA	-0.333842	0.003	0.109273	FALSE
RID_17042	NA	-0.0093796	0.87	0.963372	FALSE
RID_17062	NA	-0.0697022	0.095	0.40637	FALSE
RID_17069	NA	-0.0348775	0.542	0.806292	FALSE
RID_17100	NA	0.0438782	0.434	0.738907	FALSE
RID_17115	NA	-0.0061046	0.904	0.975411	FALSE
RID_172	NA	0.00183115	0.901	0.975411	FALSE
RID_17202	NA	0.0318073	0.184	0.523475	FALSE
RID_17203	NA	-0.0844222	0.04	0.287045	FALSE
RID_17208	NA	-0.0167065	0.649	0.865227	FALSE
RID_17241	NA	-0.157557	0.038	0.281083	FALSE
RID_17248	NA	0.0152872	0.681	0.881596	FALSE
RID_17262	NA	0.0149849	0.162	0.492745	FALSE
RID_1727	NA	-0.0666357	0.239	0.585684	FALSE
RID_17274	NA	0.0866034	0.091	0.40214	FALSE
RID_17276	NA	0.0260941	0.589	0.833181	FALSE
RID_173	NA	0.000482	0.958	0.98922	FALSE
RID_17313	NA	-0.0354411	0.39	0.70199	FALSE
RID_17324	NA	0.0433936	0.108	0.423543	FALSE
RID_17354	NA	-0.0128054	0.76	0.917649	FALSE
RID_17389	NA	0.0585261	0.426	0.730459	FALSE
RID_17393	NA	0.0455928	0.012	0.191046	FALSE
RID_17402	NA	-0.0445447	0.241	0.588187	FALSE
RID_17407	NA	-0.110277	0.122	0.445726	FALSE
RID_17419	tauroursodeoxycholic acid	-0.102816	0.187	0.527639	TRUE
RID_1743	NA	-0.0855678	0.024	0.232645	FALSE
RID_17439	NA	0.0469096	0.389	0.701542	FALSE
RID_17461	NA	-0.0907237	0.116	0.435045	FALSE
RID_17470	NA	-0.0032215	0.94	0.986256	FALSE
RID_17489	NA	0.0274987	0.535	0.803332	FALSE
RID_17494	NA	-0.110545	0.086	0.393135	FALSE
RID_17497	NA	0.0358949	0.204	0.547339	FALSE
RID_17505	NA	-0.196011	0.056	0.333228	FALSE
RID_17509	NA	-0.0350935	0.373	0.689763	FALSE
RID_17554	NA	-0.0647464	0.31	0.643558	FALSE
RID_17563	decanoylcarnitine	-0.0960444	0.01	0.180752	TRUE
RID_17569	NA	-0.051909	0.556	0.812537	FALSE
RID_17572	tauroursodeoxycholic acid	-0.124664	0.179	0.519078	TRUE
RID_17573	NA	-0.0610471	0.06	0.349249	FALSE
RID_17574	NA	-0.11793	0.076	0.374393	FALSE
RID_17592	(((3a,12b)-3,12-dihydroxy-24-oxocholan-24-yl)amino)ethanesulfonic acid	-0.129338	0.186	0.527292	TRUE
RID_1761	NA	0.0039573	0.913	0.977662	FALSE
RID_17626	NA	-0.0259582	0.368	0.686857	FALSE
RID_17627	NA	-0.0025058	0.923	0.980509	FALSE
RID_17638	NA	-0.00633	0.804	0.941918	FALSE
RID_17702	NA	0.0260748	0.4	0.708622	FALSE
RID_17710	NA	-0.241528	0.022	0.224102	FALSE
RID_1772	NA	-0.134243	0.004	0.121722	FALSE
RID_17723	NA	-0.0200298	0.522	0.796754	FALSE
RID_17726	NA	-0.0617204	0.132	0.454811	FALSE
RID_17728	NA	-0.0613277	0.118	0.437091	FALSE
RID_17732	NA	-0.0596836	0.031	0.253483	FALSE
RID_17766	NA	0.0960543	0.133	0.454811	FALSE
RID_17783	NA	0.0510043	0.412	0.722427	FALSE
RID_17785	NA	0.0532692	0.352	0.67914	FALSE
RID_17788	NA	-0.0729919	0.141	0.467537	FALSE
RID_17798	NA	0.013498	0.757	0.916328	FALSE
RID_17818	NA	0.00980924	0.784	0.930084	FALSE
RID_17855	taurodeoxycholic acid	-0.129062	0.146	0.472388	TRUE
RID_17869	NA	-0.0324445	0.178	0.517427	FALSE
RID_17880	NA	-0.0817494	0.28	0.622107	FALSE
RID_17885	NA	0.0171299	0.554	0.812083	FALSE
RID_17919	NA	-0.0707505	0.17	0.502681	FALSE
RID_17920	NA	-0.124222	0.13	0.452928	FALSE
RID_17945	NA	0.00823382	0.889	0.973647	FALSE
RID_1795	NA	-0.168711	0.008	0.175902	FALSE
RID_17962	NA	-0.0046801	0.424	0.72911	FALSE
RID_17990	NA	-0.0045807	0.648	0.865227	FALSE
RID_18008	NA	-0.0133546	0.562	0.81585	FALSE
RID_18011	NA	-0.0676372	0.026	0.236758	FALSE
RID_18014	NA	-0.0255341	0.07	0.361892	FALSE
RID_18016	ncgc00385962-01_c16h24o3_	0.014157	0.334	0.667233	TRUE
RID_18019	NA	-0.070487	0.008	0.175902	FALSE
RID_1803	NA	-0.0335752	0.773	0.924064	FALSE
RID_18046	NA	0.00438572	0.832	0.951989	FALSE
RID_18056	NA	-0.0354513	0.087	0.393135	FALSE
RID_18058	NA	-0.0130388	0.354	0.681358	FALSE
RID_18067	NA	-0.0638692	0.339	0.667233	FALSE
RID_18069	NA	-0.0278647	0.201	0.543794	FALSE
RID_18072	NA	-0.0174176	0.224	0.568034	FALSE
RID_181	NA	0.0516527	0.005	0.136591	FALSE
RID_18108	NA	-0.0371972	0.363	0.684433	FALSE
RID_18110	NA	-0.0117551	0.476	0.767989	FALSE
RID_18119	NA	0.0131155	0.538	0.804817	FALSE
RID_18134	NA	0.0244628	0.376	0.692896	FALSE
RID_18148	NA	-0.0225893	0.182	0.520867	FALSE
RID_18163	NA	0.0268049	0.643	0.861154	FALSE
RID_1817	NA	0.021242	0.655	0.866604	FALSE
RID_18177	NA	-0.0774903	0.181	0.520867	FALSE
RID_18179	NA	0.0423582	0.194	0.53854	FALSE
RID_18181	NA	0.0255984	0.615	0.84387	FALSE
RID_18182	NA	0.0248059	0.224	0.568034	FALSE
RID_18183	NA	0.00926381	0.454	0.75374	FALSE
RID_18184	NA	0.0159286	0.336	0.667233	FALSE
RID_18194	NA	0.0159488	0.136	0.461134	FALSE
RID_18204	NA	0.0301112	0.048	0.31442	FALSE
RID_18206	NA	0.0363905	0.375	0.692896	FALSE
RID_18210	NA	-0.0582903	0.287	0.624953	FALSE
RID_18211	NA	0.050673	0.086	0.393135	FALSE
RID_18216	NA	0.0185557	0.148	0.475023	FALSE
RID_18218	NA	0.0375694	0.523	0.797276	FALSE
RID_18237	biliverdin	0.0153255	0.745	0.913544	TRUE
RID_1824	NA	0.0521483	0.611	0.84271	FALSE
RID_18244	NA	-0.0369147	0.312	0.64548	FALSE
RID_18247	NA	0.0602562	0.004	0.121722	FALSE
RID_1826	phenylalanine	-0.0400161	0.001	0.0686857	TRUE
RID_18282	NA	-0.0224867	0.338	0.667233	FALSE
RID_18301	NA	0.0600088	0.39	0.70199	FALSE
RID_1831	NA	0.0110582	0.742	0.913471	FALSE
RID_18311	NA	-0.0692419	0.18	0.520096	FALSE
RID_18322	NA	-0.174953	0.009	0.175902	FALSE
RID_18324	NA	-0.0293346	0.533	0.803332	FALSE
RID_18333	NA	-0.0621384	0.089	0.395482	FALSE
RID_18337	NA	0.00969912	0.721	0.90072	FALSE
RID_18339	NA	0.000555	0.967	0.98922	FALSE
RID_18340	NA	-0.0054369	0.531	0.803332	FALSE
RID_18347	NA	0.0618392	0.271	0.614028	FALSE
RID_18360	NA	-0.140765	0.062	0.353194	FALSE
RID_18363	NA	0.00608843	0.833	0.952679	FALSE
RID_18383	NA	-0.113722	0.052	0.323855	FALSE
RID_18387	NA	0.0451826	0.365	0.68498	FALSE
RID_18391	NA	-0.0146122	0.547	0.807225	FALSE
RID_18392	NA	-0.0590451	0.366	0.685786	FALSE
RID_184	NA	0.000803	0.912	0.977662	FALSE
RID_18402	NA	0.0152175	0.726	0.904303	FALSE
RID_18416	NA	-0.154878	0.044	0.302217	FALSE
RID_18428	NA	-0.0337326	0.526	0.798298	FALSE
RID_18438	NA	-0.0461107	0.298	0.633975	FALSE
RID_18447	NA	-0.162117	0.044	0.302217	FALSE
RID_18450	NA	-0.0300844	0.402	0.711117	FALSE
RID_18466	NA	-0.0670079	0.037	0.277963	FALSE
RID_18469	NA	-0.0091459	0.71	0.89677	FALSE
RID_18488	NA	0.0260252	0.074	0.369846	FALSE
RID_18506	NA	0.0732807	0.123	0.445991	FALSE
RID_18511	NA	-0.0389815	0.153	0.482052	FALSE
RID_18514	NA	-0.0486165	0.185	0.525077	FALSE
RID_18531	NA	0.0252796	0.213	0.554769	FALSE
RID_18549	NA	-0.0280842	0.493	0.777162	FALSE
RID_1855	NA	0.0362608	0.31	0.643558	FALSE
RID_18552	NA	-0.0910914	0.018	0.224102	FALSE
RID_18558	NA	0.0539552	0.199	0.543632	FALSE
RID_18563	NA	-0.0413804	0.083	0.387441	FALSE
RID_1857	NA	0.0683955	0.323	0.659161	FALSE
RID_18582	NA	-0.0324842	0.275	0.61785	FALSE
RID_18594	NA	-0.022245	0.534	0.803332	FALSE
RID_18601	NA	0.0561212	0.419	0.727275	FALSE
RID_18610	NA	-0.0129434	0.361	0.68442	FALSE
RID_18611	NA	0.0167215	0.397	0.706431	FALSE
RID_18629	NA	0.0739591	0.207	0.549865	FALSE
RID_18633	NA	0.079357	0.194	0.53854	FALSE
RID_18639	NA	-0.0275085	0.103	0.416855	FALSE
RID_18642	NA	0.0609396	0.123	0.445991	FALSE
RID_18650	NA	-0.0026551	0.87	0.963372	FALSE
RID_18657	NA	-0.0034853	0.653	0.866235	FALSE
RID_18658	NA	-0.0764643	0.208	0.550696	FALSE
RID_18659	biliverdin	0.00564388	0.895	0.974418	TRUE
RID_18710	NA	0.00178067	0.91	0.977061	FALSE
RID_18712	lu030803 lauryldiethanolamine|2-[dodecyl(2-hydroxyethyl)amino]ethanol	-0.000564	0.927	0.981722	TRUE
RID_1874	NA	-0.0065956	0.862	0.961822	FALSE
RID_18758	NA	-0.0423971	0.207	0.549865	FALSE
RID_18767	NA	0.041452	0.146	0.472388	FALSE
RID_1878	NA	-0.102814	0.012	0.191046	FALSE
RID_18781	NA	-0.0223204	0.413	0.723653	FALSE
RID_18789	NA	-0.0556812	0.365	0.68498	FALSE
RID_18795	NA	0.0611287	0.138	0.464639	FALSE
RID_18821	NA	-0.0179822	0.52	0.796239	FALSE
RID_1887	NA	-0.0429962	0.004	0.121722	FALSE
RID_18874	NA	-0.0290795	0.553	0.811112	FALSE
RID_18879	NA	-0.0565454	0.132	0.454811	FALSE
RID_1888	NA	-0.0466084	0.032	0.258148	FALSE
RID_18880	NA	0.108014	0.131	0.454436	FALSE
RID_18881	NA	0.0144435	0.34	0.667233	FALSE
RID_18882	NA	0.0172441	0.748	0.913544	FALSE
RID_18892	cholic acid	-0.0556335	0.46	0.757425	TRUE
RID_1890	NA	-0.0481234	0.073	0.367138	FALSE
RID_18920	NA	0.0216023	0.455	0.754879	FALSE
RID_1893	NA	-0.0051979	0.93	0.983166	FALSE
RID_18933	NA	-0.0267527	0.36	0.684142	FALSE
RID_18938	NA	0.185373	0.02	0.224102	FALSE
RID_1894	NA	-0.0604651	0.009	0.175902	FALSE
RID_18940	NA	-0.0581308	0.091	0.40214	FALSE
RID_1896	NA	-0.0402235	0.029	0.24722	FALSE
RID_18973	NA	0.0234009	0.486	0.774764	FALSE
RID_18978	NA	0.122651	0.028	0.243884	FALSE
RID_18983	NA	0.0319885	0.424	0.72911	FALSE
RID_18991	NA	0.0315801	0.394	0.70422	FALSE
RID_1900	NA	-0.0527181	0.018	0.224102	FALSE
RID_19013	NA	-0.0106791	0.592	0.833181	FALSE
RID_19014	NA	0.0313275	0.533	0.803332	FALSE
RID_19017	NA	0.0173591	0.373	0.689763	FALSE
RID_19018	NA	-0.0030614	0.895	0.974418	FALSE
RID_19020	NA	-0.0145413	0.513	0.790546	FALSE
RID_1903	NA	-0.0248894	0.251	0.598022	FALSE
RID_19031	NA	0.0612193	0.092	0.403591	FALSE
RID_1904	NA	-0.0010027	0.977	0.991434	FALSE
RID_19043	NA	0.0235314	0.252	0.599217	FALSE
RID_19046	NA	-0.0763485	0.41	0.720497	FALSE
RID_19053	NA	-0.0171572	0.652	0.865971	FALSE
RID_1906	NA	-0.0482089	0.125	0.44985	FALSE
RID_19078	NA	-0.0726031	0.363	0.684433	FALSE
RID_19088	NA	-0.121313	0.109	0.424694	FALSE
RID_19090	NA	-0.0343634	0.026	0.236758	FALSE
RID_1910	NA	-0.0454586	0.003	0.109273	FALSE
RID_19110	NA	-0.0153369	0.817	0.946539	FALSE
RID_19114	NA	-0.0581941	0.228	0.571545	FALSE
RID_19120	NA	-0.0315363	0.48	0.769793	FALSE
RID_19136	NA	-0.0441271	0.07	0.361892	FALSE
RID_19161	pc(12:0/0:0); [m+h]+ c20h43n1o7p1	-0.0266885	0.642	0.861154	TRUE
RID_192	NA	0.0070274	0.752	0.91442	FALSE
RID_1921	NA	-0.077121	0.507	0.784317	FALSE
RID_19214	NA	0.076549	0.111	0.428321	FALSE
RID_19221	NA	-0.0140501	0.631	0.852684	FALSE
RID_19235	NA	-0.0376864	0.214	0.554969	FALSE
RID_19254	NA	-0.0149759	0.441	0.743453	FALSE
RID_19267	NA	-0.0637378	0.391	0.70199	FALSE
RID_19268	NA	0.0553519	0.165	0.492745	FALSE
RID_19279	NA	-0.161848	0.049	0.315807	FALSE
RID_19281	NA	-0.135291	0.01	0.180752	FALSE
RID_19283	glycochenodeoxycholate	-0.0206402	0.767	0.921934	TRUE
RID_19296	NA	-0.0325392	0.625	0.85119	FALSE
RID_19300	NA	-0.0368278	0.497	0.778364	FALSE
RID_19313	NA	-0.000568	0.992	0.994482	FALSE
RID_19340	glycoursodeoxycholic acid	-0.0170537	0.817	0.946539	TRUE
RID_19351	NA	-0.0315844	0.691	0.883128	FALSE
RID_19357	NA	0.00346131	0.925	0.981095	FALSE
RID_1936	NA	-0.0348354	0.399	0.707894	FALSE
RID_19363	NA	-0.15458	0.01	0.180752	FALSE
RID_19371	NA	-0.16264	0.065	0.356548	FALSE
RID_19378	NA	-0.104602	0.026	0.236758	FALSE
RID_19382	NA	0.0041187	0.918	0.978657	FALSE
RID_19393	NA	-0.0641941	0.043	0.298763	FALSE
RID_19397	glycochenodeoxycholic acid	-0.017412	0.76	0.917649	TRUE
RID_19400	NA	-0.0447583	0.097	0.410542	FALSE
RID_1944	NA	-0.060161	0.104	0.418087	FALSE
RID_19464	NA	-0.0402327	0.13	0.452928	FALSE
RID_19476	chenodeoxycholic acid	-0.0299649	0.55	0.80918	TRUE
RID_1948	l-kynurenine	-0.064563	0.003	0.109273	TRUE
RID_1949	l-kynurenine	-0.0637124	0.021	0.224102	TRUE
RID_19503	NA	0.00757275	0.816	0.946539	FALSE
RID_19513	NA	-0.0189645	0.556	0.812537	FALSE
RID_19514	NA	0.00110307	0.981	0.991726	FALSE
RID_19575	NA	-0.112409	0.163	0.492745	FALSE
RID_19593	NA	0.00341191	0.863	0.961822	FALSE
RID_196	NA	-0.0086536	0.499	0.779465	FALSE
RID_19622	NA	-0.062919	0.396	0.705173	FALSE
RID_19627	NA	0.0277073	0.615	0.84387	FALSE
RID_19637	NA	0.00932436	0.869	0.963372	FALSE
RID_19640	NA	0.0285815	0.668	0.874658	FALSE
RID_19653	NA	-0.0576486	0.146	0.472388	FALSE
RID_19666	NA	0.0340559	0.302	0.636849	FALSE
RID_1967	NA	0.00268439	0.914	0.977862	FALSE
RID_19702	NA	-0.0013697	0.947	0.987245	FALSE
RID_19757	NA	-0.239721	0.022	0.224102	FALSE
RID_19760	NA	-0.0966453	0.127	0.450972	FALSE
RID_19766	NA	-0.0683674	0.126	0.450972	FALSE
RID_19767	NA	0.025653	0.358	0.683041	FALSE
RID_19776	NA	0.0344836	0.496	0.778364	FALSE
RID_19778	NA	0.0245941	0.174	0.511364	FALSE
RID_19782	NA	-0.0673983	0.312	0.64548	FALSE
RID_19784	NA	0.0137403	0.385	0.700106	FALSE
RID_19785	NA	-0.0291749	0.386	0.700864	FALSE
RID_19792	NA	0.0131446	0.372	0.689505	FALSE
RID_1980	NA	-0.0061544	0.914	0.977862	FALSE
RID_19806	NA	-0.0170345	0.827	0.949431	FALSE
RID_19825	NA	-0.123022	0.167	0.496252	FALSE
RID_19831	NA	-0.0223171	0.08	0.380832	FALSE
RID_19833	NA	-0.015486	0.25	0.596822	FALSE
RID_19854	NA	0.085067	0.171	0.505017	FALSE
RID_19879	NA	0.0552071	0.035	0.270547	FALSE
RID_19880	NA	-0.0088025	0.749	0.913544	FALSE
RID_19888	NA	-0.120439	0.161	0.492422	FALSE
RID_19899	NA	-0.0429268	0.437	0.739823	FALSE
RID_19901	NA	-0.0741531	0.004	0.121722	FALSE
RID_1991	NA	-0.0563147	0.284	0.623503	FALSE
RID_19915	NA	-0.0192707	0.463	0.759762	FALSE
RID_19916	NA	-0.0545087	0.025	0.235686	FALSE
RID_19917	NA	-0.0113333	0.519	0.795712	FALSE
RID_19926	NA	0.027697	0.434	0.738907	FALSE
RID_19929	NA	-0.144717	0.025	0.235686	FALSE
RID_19931	NA	-0.0206819	0.292	0.631724	FALSE
RID_19945	NA	0.0054625	0.812	0.946218	FALSE
RID_19957	NA	-0.0907322	0.155	0.482668	FALSE
RID_1996	NA	0.00157961	0.956	0.98922	FALSE
RID_19969	NA	0.0704644	0.153	0.482052	FALSE
RID_19992	NA	0.0497006	0.127	0.450972	FALSE
RID_2	NA	0.00495356	0.73	0.905837	FALSE
RID_200	NA	-0.0015074	0.884	0.969496	FALSE
RID_2000	NA	0.011395	0.594	0.833611	FALSE
RID_20020	NA	0.145584	0.04	0.287045	FALSE
RID_20028	NA	0.0342689	0.073	0.367138	FALSE
RID_20039	NA	-0.062537	0.16	0.491867	FALSE
RID_20043	NA	0.0193597	0.622	0.850078	FALSE
RID_20055	NA	-0.304839	0.003	0.109273	FALSE
RID_2008	o-adipoylcarnitine	-0.0250119	0.675	0.878084	TRUE
RID_2009	NA	-0.0107002	0.706	0.893746	FALSE
RID_2010	NA	-0.223473	0.012	0.191046	FALSE
RID_2011	NA	-0.165394	0.152	0.482052	FALSE
RID_20130	NA	-0.0028754	0.593	0.833181	FALSE
RID_20141	NA	-0.0630238	0.07	0.361892	FALSE
RID_20152	NA	-0.341033	0.001	0.0686857	FALSE
RID_20170	NA	-0.0106527	0.492	0.777114	FALSE
RID_20175	NA	-0.161376	0.061	0.351664	FALSE
RID_2019	NA	0.0290291	0.652	0.865971	FALSE
RID_20193	NA	-0.194272	0.023	0.230383	FALSE
RID_20199	NA	-0.0092395	0.893	0.974418	FALSE
RID_20211	NA	-0.0365389	0.391	0.70199	FALSE
RID_2023	NA	0.00725437	0.948	0.987432	FALSE
RID_20245	NA	-0.0329662	0.536	0.803332	FALSE
RID_20249	NA	0.0666816	0.037	0.277963	FALSE
RID_20258	NA	-0.14927	0.01	0.180752	FALSE
RID_20266	NA	-0.01024	0.735	0.909388	FALSE
RID_20283	NA	-0.0175949	0.65	0.865227	FALSE
RID_2029	NA	0.0159764	0.491	0.777114	FALSE
RID_2031	NA	0.0047821	0.788	0.931609	FALSE
RID_2034	NA	-0.0100269	0.69	0.883128	FALSE
RID_20340	NA	0.0233632	0.348	0.676307	FALSE
RID_20341	NA	0.0872548	0.056	0.333228	FALSE
RID_20377	NA	-0.0230243	0.542	0.806292	FALSE
RID_20403	lauroylcarnitine	-0.0701434	0.102	0.415607	TRUE
RID_2041	NA	-0.125252	0.154	0.482052	FALSE
RID_20432	NA	-0.0902832	0.123	0.445991	FALSE
RID_20436	NA	-0.0022319	0.843	0.957737	FALSE
RID_20437	NA	-0.174622	0.071	0.363932	FALSE
RID_20443	NA	-0.040596	0.269	0.613545	FALSE
RID_20453	NA	-0.0226082	0.785	0.930084	FALSE
RID_20454	NA	-0.255751	0.017	0.224102	FALSE
RID_20475	NA	-0.0488649	0.335	0.667233	FALSE
RID_20480	NA	-0.0596567	0.052	0.323855	FALSE
RID_20497	NA	-0.0392896	0.262	0.610282	FALSE
RID_20507	NA	0.00451456	0.749	0.913544	FALSE
RID_20509	NA	-0.0066012	0.673	0.877258	FALSE
RID_20513	NA	-0.0373864	0.268	0.613545	FALSE
RID_20520	NA	-0.0273998	0.219	0.563679	FALSE
RID_20565	NA	-0.129665	0.035	0.270547	FALSE
RID_20567	NA	0.0132523	0.711	0.89677	FALSE
RID_2057	NA	-0.0322881	0.731	0.905837	FALSE
RID_20580	NA	-0.028605	0.547	0.807225	FALSE
RID_20584	NA	0.13022	0.146	0.472388	FALSE
RID_20593	NA	-0.0327191	0.164	0.492745	FALSE
RID_2061	NA	-0.0850498	0.066	0.356548	FALSE
RID_20611	NA	-0.0284494	0.681	0.881596	FALSE
RID_20615	NA	-0.0443185	0.559	0.814446	FALSE
RID_20616	NA	-0.0471556	0.584	0.833181	FALSE
RID_20634	NA	-0.0741353	0.373	0.689763	FALSE
RID_20635	NA	-0.0528206	0.316	0.648731	FALSE
RID_20636	NA	-0.0432237	0.654	0.866235	FALSE
RID_20653	NA	-0.0837544	0.14	0.467444	FALSE
RID_20656	NA	-0.0673822	0.134	0.454994	FALSE
RID_20665	NA	0.0636098	0.282	0.623015	FALSE
RID_20684	NA	-0.0074204	0.901	0.975411	FALSE
RID_20690	NA	0.0164913	0.548	0.807225	FALSE
RID_20697	NA	-0.0215777	0.626	0.85119	FALSE
RID_207	NA	0.0253491	0.467	0.761647	FALSE
RID_20703	NA	0.147183	0.072	0.365165	FALSE
RID_20706	NA	-0.305477	0.003	0.109273	FALSE
RID_20714	NA	0.0841817	0.221	0.563996	FALSE
RID_20715	NA	0.118888	0.167	0.496252	FALSE
RID_20720	NA	-0.0614592	0.404	0.713605	FALSE
RID_20737	NA	-0.0148478	0.235	0.580617	FALSE
RID_20739	NA	0.150547	0.115	0.433323	FALSE
RID_20740	NA	-0.0210757	0.07	0.361892	FALSE
RID_20742	NA	-0.0145432	0.092	0.403591	FALSE
RID_20743	NA	-0.0131819	0.132	0.454811	FALSE
RID_20746	NA	-0.0213277	0.049	0.315807	FALSE
RID_20751	NA	0.00833208	0.891	0.974418	FALSE
RID_20756	NA	0.00410616	0.917	0.978657	FALSE
RID_20759	NA	0.0324944	0.337	0.667233	FALSE
RID_20768	NA	-0.013193	0.559	0.814446	FALSE
RID_20769	NA	-0.161368	0.009	0.175902	FALSE
RID_20777	austinoneol	-0.0136272	0.749	0.913544	TRUE
RID_20778	NA	-0.0691576	0.233	0.576861	FALSE
RID_20793	NA	-0.249086	0.016	0.217311	FALSE
RID_20796	NA	-0.103482	0.153	0.482052	FALSE
RID_20802	NA	-0.0467977	0.296	0.633082	FALSE
RID_20807	NA	-0.199783	0.031	0.253483	FALSE
RID_20819	NA	-0.000675	0.956	0.98922	FALSE
RID_20823	NA	0.0144722	0.736	0.909688	FALSE
RID_20824	NA	0.0396331	0.686	0.882578	FALSE
RID_20864	NA	-0.0120166	0.356	0.683041	FALSE
RID_20880	NA	-0.0300815	0.54	0.80531	FALSE
RID_20883	NA	0.00866327	0.903	0.975411	FALSE
RID_209	NA	-0.0015544	0.917	0.978657	FALSE
RID_20903	NA	-0.0436876	0.081	0.383315	FALSE
RID_20931	NA	0.00364896	0.86	0.961822	FALSE
RID_20938	NA	0.019994	0.409	0.719792	FALSE
RID_20939	NA	0.0140805	0.293	0.631724	FALSE
RID_20940	NA	0.00944717	0.696	0.887631	FALSE
RID_20941	NA	0.00963802	0.392	0.702735	FALSE
RID_20942	NA	-0.0207498	0.456	0.754975	FALSE
RID_20943	NA	0.00749917	0.532	0.803332	FALSE
RID_20965	NA	0.00950136	0.449	0.750101	FALSE
RID_20966	NA	-0.0612884	0.102	0.415607	FALSE
RID_21006	NA	0.00793769	0.857	0.961822	FALSE
RID_2101	NA	0.0140594	0.855	0.961822	FALSE
RID_21010	NA	-0.179585	0.006	0.148701	FALSE
RID_21022	piperine	0.169573	0.028	0.243884	TRUE
RID_21028	NA	0.0154806	0.766	0.921934	FALSE
RID_21032	NA	-0.134361	0.037	0.277963	FALSE
RID_21043	NA	-0.0041072	0.71	0.89677	FALSE
RID_21046	NA	0.00211571	0.974	0.990062	FALSE
RID_21049	NA	0.0130825	0.593	0.833181	FALSE
RID_21063	NA	-0.112021	0.003	0.109273	FALSE
RID_21068	NA	0.080021	0.161	0.492422	FALSE
RID_21085	NA	-0.0325357	0.493	0.777162	FALSE
RID_21086	NA	-0.0172075	0.214	0.554969	FALSE
RID_21088	NA	0.0297444	0.478	0.768637	FALSE
RID_21111	NA	-0.0425932	0.338	0.667233	FALSE
RID_21125	NA	-0.0768574	0.164	0.492745	FALSE
RID_21127	NA	-0.0774466	0.265	0.610796	FALSE
RID_21132	NA	-0.165306	0.049	0.315807	FALSE
RID_21150	9-oxootre	-0.142101	5.36e-05	0.0267325	TRUE
RID_21155	NA	-0.161568	0.08	0.380832	FALSE
RID_21175	NA	-0.0518955	0.23	0.574164	FALSE
RID_21177	NA	-0.0474459	0.264	0.610796	FALSE
RID_21184	NA	-0.248074	0.018	0.224102	FALSE
RID_21214	NA	-0.055996	0.283	0.623015	FALSE
RID_21218	NA	0.0434316	0.257	0.605714	FALSE
RID_2122	NA	0.020629	0.572	0.821893	FALSE
RID_21224	NA	0.00321772	0.819	0.947275	FALSE
RID_21231	NA	0.0221802	0.345	0.673198	FALSE
RID_21235	1-myristoyl-sn-glycero-3-phosphocholine	0.00476638	0.933	0.983933	TRUE
RID_21239	NA	0.0284531	0.23	0.574164	FALSE
RID_21247	NA	0.0349591	0.242	0.588834	FALSE
RID_21279	NA	-0.0209628	0.703	0.891357	FALSE
RID_21286	NA	-0.0371051	0.418	0.726589	FALSE
RID_21340	NA	0.03768	0.564	0.817766	FALSE
RID_21345	NA	0.0180194	0.797	0.936913	FALSE
RID_21362	NA	-0.0459359	0.421	0.72911	FALSE
RID_21365	NA	-0.0017516	0.858	0.961822	FALSE
RID_2137	NA	-0.0537985	0.432	0.736545	FALSE
RID_21371	lu100204 2,2'-(tetradecylimino)diethanol|tetradecyldiethanolamine	0.0115198	0.307	0.640649	TRUE
RID_21372	NA	-0.101047	0.018	0.224102	FALSE
RID_21395	NA	-0.0127646	0.789	0.931609	FALSE
RID_21397	NA	-0.0410318	0.277	0.620026	FALSE
RID_21404	NA	-0.0311742	0.114	0.431584	FALSE
RID_21415	NA	-0.0223316	0.032	0.258148	FALSE
RID_21425	NA	0.0425821	0.182	0.520867	FALSE
RID_21428	NA	-0.0142011	0.065	0.356548	FALSE
RID_21429	NA	0.0157087	0.648	0.865227	FALSE
RID_21434	d-erythro-sphingosine-1-phosphate	0.0304812	0.14	0.467444	TRUE
RID_21435	NA	-0.0123477	0.487	0.774869	FALSE
RID_21438	decynediol, tetramethyl, di(2-hydroxyethyl) ether	-0.0425762	0.206	0.548421	TRUE
RID_21440	NA	-0.0291504	0.683	0.882578	FALSE
RID_21446	NA	0.00244604	0.947	0.987245	FALSE
RID_21448	NA	-0.0355018	0.265	0.610796	FALSE
RID_21457	NA	0.0231514	0.435	0.739171	FALSE
RID_21482	massbankeu:sm876702 lauryl diethanolamide|n,n-bis(2-hydroxyethyl)dodecanamide	-0.0147949	0.482	0.770943	TRUE
RID_21483	NA	-0.0331452	0.329	0.666315	FALSE
RID_21491	1-myristoyl-sn-glycero-3-phosphocholine	0.00681308	0.904	0.975411	TRUE
RID_21493	NA	-0.0030397	0.808	0.944303	FALSE
RID_21498	NA	0.0187542	0.61	0.842298	FALSE
RID_21501	NA	-0.0103465	0.621	0.849195	FALSE
RID_21502	NA	0.000415	0.986	0.993438	FALSE
RID_21506	NA	0.00205473	0.896	0.974418	FALSE
RID_21516	NA	-0.0029479	0.835	0.952701	FALSE
RID_21518	NA	-0.0031643	0.819	0.947275	FALSE
RID_21519	NA	-0.01566	0.471	0.762995	FALSE
RID_21520	NA	0.000741	0.935	0.984124	FALSE
RID_21521	NA	-0.0027366	0.84	0.955684	FALSE
RID_21522	NA	-0.00058	0.971	0.990062	FALSE
RID_21527	NA	0.000706	0.963	0.98922	FALSE
RID_21528	NA	-0.005245	0.46	0.757425	FALSE
RID_21529	NA	0.00328188	0.864	0.961822	FALSE
RID_21531	NA	0.00170201	0.909	0.97686	FALSE
RID_21532	ncgc00385123-01_c22h30o6_7b,9-dihydroxy-3-(hydroxymethyl)-1,1,6,8-tetramethyl-5-oxo-1,1a,1b,4,4a,5,7a,7b,8,9-decahydro-9ah-cyclopropa[3,4]benzo[1,2-e]azulen-9a-yl acetate	-0.0039573	0.683	0.882578	TRUE
RID_21533	NA	-0.0115607	0.521	0.796239	FALSE
RID_21534	austinoneol	-0.0022048	0.825	0.948947	TRUE
RID_21535	NA	-0.0079052	0.603	0.840985	FALSE
RID_21537	NA	-0.0065992	0.617	0.846131	FALSE
RID_21549	NA	0.000632	0.979	0.991726	FALSE
RID_21550	1-myristoyl-sn-glycero-3-phosphocholine	0.0139658	0.556	0.812537	TRUE
RID_21553	NA	0.00241805	0.941	0.986256	FALSE
RID_21554	NA	-5.84e-05	0.996	0.996829	FALSE
RID_21566	2,4,7,9-tetramethyl-5-decyne-4,7-diol	-0.021028	0.253	0.599224	TRUE
RID_21567	NA	-0.0014879	0.894	0.974418	FALSE
RID_21589	12(13)-epoxy-9z-octadecenoic acid	-0.0414617	0.27	0.614028	TRUE
RID_2159	NA	-0.0033945	0.904	0.975411	FALSE
RID_216	NA	-0.0150494	0.117	0.436752	FALSE
RID_21608	NA	0.00943426	0.561	0.81585	FALSE
RID_21614	NA	-0.085251	0.009	0.175902	FALSE
RID_21626	NA	-0.0259515	0.165	0.492745	FALSE
RID_21633	NA	-0.0345294	0.082	0.387285	FALSE
RID_21638	NA	-0.0968135	0.011	0.186225	FALSE
RID_21655	NA	-0.07907	0.106	0.421197	FALSE
RID_21657	NA	0.00114791	0.945	0.986444	FALSE
RID_21663	NA	-0.0364357	0.191	0.535156	FALSE
RID_21686	NA	0.00695612	0.751	0.914129	FALSE
RID_21698	NA	-0.0340477	0.317	0.650229	FALSE
RID_21700	NA	0.0329609	0.458	0.757243	FALSE
RID_21718	NA	-0.0757446	0.002	0.0942745	FALSE
RID_21723	pc(18:3/0:0); [m+h]+ c26h49n1o7p1	-0.0165374	0.498	0.778408	TRUE
RID_21724	NA	-0.0238845	0.545	0.807225	FALSE
RID_21726	oleic acid	-0.164737	0.069	0.361892	TRUE
RID_21731	NA	-0.107271	0.042	0.294367	FALSE
RID_21734	NA	0.0889716	0.055	0.33055	FALSE
RID_21747	NA	-0.0955601	0.011	0.186225	FALSE
RID_21762	NA	-0.0386162	0.02	0.224102	FALSE
RID_21789	NA	0.0610444	0.154	0.482052	FALSE
RID_21790	NA	-0.036467	0.367	0.686056	FALSE
RID_21804	n-lauroylethanolamine|n-(2-hydroxyethyl)dodecanamide	-0.000266	0.979	0.991726	TRUE
RID_21810	NA	-0.0831674	0.01	0.180752	FALSE
RID_21814	NA	-0.0075126	0.654	0.866235	FALSE
RID_21815	NA	-0.0234288	0.333	0.667233	FALSE
RID_21825	NA	-0.0026915	0.956	0.98922	FALSE
RID_21829	NA	0.104365	0.05	0.318833	FALSE
RID_21830	NA	-0.0084279	0.823	0.948462	FALSE
RID_21835	NA	0.00226446	0.96	0.98922	FALSE
RID_21839	NA	0.0735623	0.115	0.433323	FALSE
RID_21848	NA	-0.0683439	0.132	0.454811	FALSE
RID_21873	NA	-0.0556423	0.444	0.745374	FALSE
RID_21883	NA	-0.172551	0.069	0.361892	FALSE
RID_21897	NA	-0.0223858	0.531	0.803332	FALSE
RID_21910	n-tetracosenoyl-4-sphingenine	-0.0175716	0.715	0.898985	TRUE
RID_21912	NA	-0.0158526	0.687	0.882578	FALSE
RID_21931	c21h43n1o7p1	-0.047287	0.18	0.520096	TRUE
RID_2195	NA	0.153414	0.01	0.180752	FALSE
RID_21989	NA	0.0297856	0.663	0.870957	FALSE
RID_21996	NA	-0.116767	0.075	0.370988	FALSE
RID_22005	pc(0:0/20:4); [m+h]+ c28h51n1o7p1	0.0634611	0.471	0.762995	TRUE
RID_22010	NA	-0.101851	0.017	0.224102	FALSE
RID_22017	NA	-0.0900713	0.064	0.356548	FALSE
RID_22018	NA	-0.000959	0.967	0.98922	FALSE
RID_22035	NA	-0.013901	0.739	0.911522	FALSE
RID_2204	NA	-0.113264	0.011	0.186225	FALSE
RID_22049	c24h49n1o7p1	-0.0062123	0.782	0.92836	TRUE
RID_22051	NA	-0.0183756	0.548	0.807225	FALSE
RID_22056	1-pentadecanoyl-sn-glycero-3-phosphocholine	0.0213877	0.48	0.769793	TRUE
RID_22067	NA	-0.0049806	0.945	0.986444	FALSE
RID_22095	NA	-0.089332	0.037	0.277963	FALSE
RID_22108	NA	-0.0350271	0.414	0.723823	FALSE
RID_22136	NA	-0.0491775	0.306	0.639117	FALSE
RID_22157	NA	-0.0211692	0.047	0.311262	FALSE
RID_22165	NA	-0.0564545	0.02	0.224102	FALSE
RID_22200	NA	-0.0602966	0.3	0.634859	FALSE
RID_22204	NA	-0.0381904	0.403	0.712362	FALSE
RID_22220	lyso pc (20:5)	0.00382638	0.718	0.899464	TRUE
RID_22225	NA	-0.0627683	0.05	0.318833	FALSE
RID_22226	NA	0.05561	0.348	0.676307	FALSE
RID_22230	NA	-0.0847926	0.088	0.393952	FALSE
RID_22231	NA	-0.0465863	0.051	0.322642	FALSE
RID_22236	NA	0.0387796	0.3	0.634859	FALSE
RID_22240	NA	0.0837974	0.129	0.452928	FALSE
RID_22241	NA	-0.089177	0.129	0.452928	FALSE
RID_22242	NA	0.00816985	0.789	0.931609	FALSE
RID_22251	NA	-0.0158718	0.142	0.468912	FALSE
RID_22260	NA	-0.0564607	0.11	0.426516	FALSE
RID_22266	NA	0.00460063	0.708	0.895335	FALSE
RID_22269	myristoylcarnitine	-0.0884487	0.046	0.308894	TRUE
RID_22270	desferrioxamine H	-0.0675023	0.000604	0.0686857	TRUE
RID_22271	sphinganine	0.0169636	0.585	0.833181	TRUE
RID_22273	NA	0.0383144	0.607	0.840985	FALSE
RID_22274	NA	-0.0174124	0.629	0.852377	FALSE
RID_22287	NA	-0.0652362	0.241	0.588187	FALSE
RID_22296	NA	-0.0654134	0.003	0.109273	FALSE
RID_22299	NA	-0.0280516	0.146	0.472388	FALSE
RID_22304	NA	-0.0331975	0.009	0.175902	FALSE
RID_22307	NA	-0.0459938	0.098	0.411155	FALSE
RID_22308	NA	-0.0438932	0.247	0.593195	FALSE
RID_22316	NA	-0.0330394	0.28	0.622107	FALSE
RID_22318	NA	-0.0342769	0.019	0.224102	FALSE
RID_22320	NA	0.0342378	0.051	0.322642	FALSE
RID_22329	1-pentadecanoyl-sn-glycero-3-phosphocholine	0.0168854	0.361	0.68442	TRUE
RID_22340	1-pentadecanoyl-sn-glycero-3-phosphocholine	0.01214	0.615	0.84387	TRUE
RID_22348	NA	-0.184742	0.015	0.215928	FALSE
RID_22354	NA	-0.0520078	0.238	0.583829	FALSE
RID_22355	NA	0.00669289	0.785	0.930084	FALSE
RID_22360	NA	-0.0485336	0.123	0.445991	FALSE
RID_22365	NA	0.023345	0.329	0.666315	FALSE
RID_22370	NA	-0.0075686	0.587	0.833181	FALSE
RID_22376	NA	-0.0128372	0.605	0.840985	FALSE
RID_22386	NA	-0.0257779	0.145	0.472388	FALSE
RID_22387	NA	-0.0366486	0.437	0.739823	FALSE
RID_22388	NA	0.00346998	0.935	0.984124	FALSE
RID_22389	NA	-0.0807548	0.002	0.0942745	FALSE
RID_22390	NA	-0.0506957	0.009	0.175902	FALSE
RID_22401	desferrioxamine H	-0.0610232	0.002	0.0942745	TRUE
RID_22404	NA	-0.0203752	0.262	0.610282	FALSE
RID_22405	NA	0.0100731	0.731	0.905837	FALSE
RID_22406	NA	-0.0036529	0.86	0.961822	FALSE
RID_22410	NA	-0.0237888	0.461	0.758033	FALSE
RID_22412	pe(22:6/0:0); [m+h]+ c27h45n1o7p1	0.00737889	0.69	0.883128	TRUE
RID_22413	c25h51n1o7p1	-0.0233951	0.282	0.623015	TRUE
RID_22414	NA	0.00812778	0.711	0.89677	FALSE
RID_22415	NA	0.0905827	0.055	0.33055	FALSE
RID_22416	NA	0.0745868	0.055	0.33055	FALSE
RID_22417	NA	-0.0080493	0.514	0.790567	FALSE
RID_22419	NA	0.0393288	0.43	0.734176	FALSE
RID_22420	NA	0.000508	0.986	0.993438	FALSE
RID_22426	1-pentadecanoyl-sn-glycero-3-phosphocholine	0.00938335	0.676	0.87891	TRUE
RID_22427	1-(9z-octadecenoyl)-sn-glycero-3-phosphocholine	-0.001391	0.903	0.975411	TRUE
RID_22431	NA	0.00968497	0.609	0.841884	FALSE
RID_22434	13-keto-9z,11e-octadecadienoic acid	0.0106538	0.796	0.936196	TRUE
RID_22435	NA	-0.0101399	0.436	0.739171	FALSE
RID_22436	pc(18:2/0:0); [m+h]+ c26h51n1o7p1	0.001859	0.82	0.947275	TRUE
RID_22438	NA	-0.0968585	0.006	0.148701	FALSE
RID_22439	NA	-0.0670529	0.013	0.196553	FALSE
RID_2245	NA	-0.0876889	0.125	0.44985	FALSE
RID_22451	NA	0.0568258	0.024	0.232645	FALSE
RID_22454	pc(22:6/0:0); [m+h]+ c30h51n1o7p1	0.0544322	0.009	0.175902	TRUE
RID_22457	NA	-0.114485	0.05	0.318833	FALSE
RID_22458	NA	0.0454791	0.019	0.224102	FALSE
RID_22461	NA	0.0305329	0.094	0.40425	FALSE
RID_22466	NA	0.0821714	0.011	0.186225	FALSE
RID_22467	NA	0.0167749	0.506	0.784284	FALSE
RID_22474	NA	-0.0229567	0.335	0.667233	FALSE
RID_22475	NA	-0.0440337	0.087	0.393135	FALSE
RID_22479	pc(0:0/20:4); [m+h]+ c28h51n1o7p1	0.032037	0.016	0.217311	TRUE
RID_22483	pc(20:3/0:0); [m+h]+ c28h53n1o7p1	0.0366655	0.027	0.241294	TRUE
RID_22485	NA	0.0774547	0.048	0.31442	FALSE
RID_22487	NA	-0.0931432	0.041	0.289044	FALSE
RID_22492	NA	0.0264663	0.089	0.395482	FALSE
RID_22494	NA	-0.0081435	0.727	0.905079	FALSE
RID_22495	NA	-0.0151962	0.767	0.921934	FALSE
RID_22498	NA	0.00540777	0.825	0.948947	FALSE
RID_22506	NA	-0.0239963	0.009	0.175902	FALSE
RID_22512	NA	-0.0264236	0.017	0.224102	FALSE
RID_22521	rp026103 1-palmitoyl-2-hydroxy-sn-glycero-3-phosphoethanolamine|1-palmitoyl-sn-glycero-3-phosphoethanolamine|2-azaniumylethyl [(2r)-3-hexadecanoyloxy-2-hydroxypropyl] phosphate	-0.027434	0.201	0.543794	TRUE
RID_22525	NA	0.0745999	0.021	0.224102	FALSE
RID_22527	NA	-0.102115	0.008	0.175902	FALSE
RID_22528	austinoneol	0.145548	0.087	0.393135	TRUE
RID_22529	c25h51n1o7p1	-0.0114604	0.592	0.833181	TRUE
RID_22530	NA	-0.09877	0.092	0.403591	FALSE
RID_2254	NA	0.0131016	0.875	0.965794	FALSE
RID_22543	NA	0.0137127	0.608	0.840985	FALSE
RID_22549	NA	-0.0414797	0.085	0.391456	FALSE
RID_22550	NA	0.0183894	0.369	0.687656	FALSE
RID_22552	lyso pc	-0.0508841	0.099	0.411758	TRUE
RID_22553	NA	0.00665107	0.817	0.946539	FALSE
RID_22561	NA	-0.0151877	0.384	0.699345	FALSE
RID_22569	NA	0.0163505	0.388	0.701542	FALSE
RID_22573	NA	-0.066696	0.224	0.568034	FALSE
RID_22574	NA	0.03457	0.118	0.437091	FALSE
RID_22582	NA	-0.0449871	0.023	0.230383	FALSE
RID_22594	NA	-0.0405197	0.11	0.426516	FALSE
RID_22597	NA	-0.0912786	0.084	0.388338	FALSE
RID_22598	NA	-0.0412326	0.072	0.365165	FALSE
RID_22605	NA	0.0115066	0.777	0.926542	FALSE
RID_22621	NA	0.0457917	0.1	0.413058	FALSE
RID_22625	NA	-0.0140801	0.348	0.676307	FALSE
RID_22633	rp026103 1-palmitoyl-2-hydroxy-sn-glycero-3-phosphoethanolamine|1-palmitoyl-sn-glycero-3-phosphoethanolamine|2-azaniumylethyl [(2r)-3-hexadecanoyloxy-2-hydroxypropyl] phosphate	-0.0077537	0.602	0.840911	TRUE
RID_22636	NA	-0.0330627	0.077	0.375024	FALSE
RID_22639	NA	0.0239416	0.423	0.72911	FALSE
RID_22640	NA	-0.018376	0.573	0.821893	FALSE
RID_22641	NA	0.122439	0.005	0.136591	FALSE
RID_22642	NA	-0.152707	0.004	0.121722	FALSE
RID_22643	NA	-0.0438271	0.287	0.624953	FALSE
RID_22644	phthalic anhydride	-0.147091	0.000664	0.0686857	TRUE
RID_22647	NA	-0.0266642	0.114	0.431584	FALSE
RID_22649	NA	0.0445067	0.133	0.454811	FALSE
RID_22650	1-hexadecanoyl-sn-glycero-3-phosphocholine	0.000471	0.918	0.978657	TRUE
RID_22653	NA	-0.0286232	0.227	0.570228	FALSE
RID_22659	NA	-0.0297851	0.102	0.415607	FALSE
RID_22667	NA	-0.0288901	0.004	0.121722	FALSE
RID_22669	NA	-0.0194929	0.521	0.796239	FALSE
RID_22671	NA	-0.0434516	0.032	0.258148	FALSE
RID_22672	NA	0.0034103	0.702	0.890558	FALSE
RID_22673	NA	-0.0153707	0.243	0.589477	FALSE
RID_22675	NA	0.0174202	0.201	0.543794	FALSE
RID_22679	lyso-pc(16:0)	0.0115682	0.114	0.431584	TRUE
RID_22681	NA	0.00523419	0.598	0.837758	FALSE
RID_22683	NA	0.00411615	0.731	0.905837	FALSE
RID_22687	NA	-0.0514319	0.033	0.262689	FALSE
RID_22688	NA	0.0721267	0.031	0.253483	FALSE
RID_22689	NA	-0.0342038	0.098	0.411155	FALSE
RID_22693	NA	-0.0455419	0.167	0.496252	FALSE
RID_22697	NA	0.029151	0.209	0.551521	FALSE
RID_22698	NA	-0.04704	0.063	0.355521	FALSE
RID_22699	NA	-0.0694971	0.000367	0.0551418	FALSE
RID_22702	c28h53n1o7p1	0.0480732	0.019	0.224102	TRUE
RID_22711	NA	-0.0360573	0.034	0.264518	FALSE
RID_22713	NA	-0.0574272	0.015	0.215928	FALSE
RID_22715	NA	-0.0033786	0.938	0.985556	FALSE
RID_2272	NA	-0.0055004	0.926	0.981095	FALSE
RID_22720	NA	0.00812304	0.878	0.966001	FALSE
RID_22722	NA	-0.0268564	0.196	0.53973	FALSE
RID_22727	lyso pc (22:6)	0.0959605	0.039	0.283251	TRUE
RID_22728	NA	-0.0837064	0.094	0.40425	FALSE
RID_22731	NA	0.0273236	0.098	0.411155	FALSE
RID_22733	NA	0.0256689	0.337	0.667233	FALSE
RID_22738	1-heptadecanoyl-sn-glycero-3-phosphocholine	0.0570915	0.058	0.340078	TRUE
RID_22750	NA	0.0484086	0.153	0.482052	FALSE
RID_22753	tributyl phosphate	0.0192603	0.425	0.729786	TRUE
RID_22757	NA	0.0426346	0.206	0.548421	FALSE
RID_22758	NA	-0.0072378	0.59	0.833181	FALSE
RID_22761	NA	-0.0071845	0.766	0.921934	FALSE
RID_22763	NA	0.00565717	0.896	0.974418	FALSE
RID_22800	NA	0.0542747	0.019	0.224102	FALSE
RID_22809	pc(22:4/0:0); [m+h]+ c30h55n1o7p1	0.0389284	0.233	0.576861	TRUE
RID_2281	NA	0.193958	0.079	0.378319	FALSE
RID_22821	NA	0.0550397	0.139	0.466698	FALSE
RID_22828	NA	-0.110428	0.000571	0.0686857	FALSE
RID_22830	NA	0.0165159	0.626	0.85119	FALSE
RID_22833	NA	-0.0325257	0.058	0.340078	FALSE
RID_22835	pc(17:0/0:0); [m+h]+ c25h53n1o7p1	0.0120089	0.492	0.777114	TRUE
RID_22839	NA	-0.0390891	0.078	0.375024	FALSE
RID_22847	NA	-0.102142	0.012	0.191046	FALSE
RID_22848	top 8 psoriasis feature - unknown featureid=4262	0.0547114	0.002	0.0942745	TRUE
RID_22849	NA	0.048882	0.078	0.375024	FALSE
RID_22854	NA	-0.0713494	0.03	0.252168	FALSE
RID_22857	1-hexadecyl-sn-glycero-3-phosphocholine	0.0652598	0.000154	0.0411351	TRUE
RID_22859	NA	-0.0074255	0.592	0.833181	FALSE
RID_22868	NA	-0.0328188	0.058	0.340078	FALSE
RID_22874	NA	-0.0461225	0.03	0.252168	FALSE
RID_22880	NA	0.000715	0.985	0.993438	FALSE
RID_22882	pc(0:0/18:1); [m+h]+ c26h53n1o7p1	-0.007319	0.338	0.667233	TRUE
RID_22883	NA	-0.0977989	0.002	0.0942745	FALSE
RID_22885	NA	-0.0216583	0.44	0.742288	FALSE
RID_22889	NA	-0.0095	0.591	0.833181	FALSE
RID_22891	NA	-0.033726	0.066	0.356548	FALSE
RID_22892	NA	-0.0012293	0.907	0.975583	FALSE
RID_22895	1-stearoyl-2-hydroxy-sn-glycero-3-phosphocholine	-0.0047629	0.585	0.833181	TRUE
RID_22896	NA	-0.028999	0.358	0.683041	FALSE
RID_22898	pc(20:2/0:0); [m+h]+ c28h55n1o7p1	0.0533793	0.034	0.264518	TRUE
RID_22899	NA	-0.0696417	0.117	0.436752	FALSE
RID_22900	NA	-0.011205	0.302	0.636849	FALSE
RID_22902	1-(9z-octadecenoyl)-sn-glycero-3-phosphocholine	0.0169936	0.438	0.740994	TRUE
RID_22906	NA	-0.0322924	0.07	0.361892	FALSE
RID_22911	NA	0.00421668	0.737	0.910456	FALSE
RID_22919	NA	-0.0044976	0.593	0.833181	FALSE
RID_22921	NA	-0.035054	0.043	0.298763	FALSE
RID_22922	NA	-0.0077857	0.66	0.869392	FALSE
RID_22927	NA	-0.0361045	0.008	0.175902	FALSE
RID_22932	NA	0.0536976	0.062	0.353194	FALSE
RID_22936	NA	-0.0923992	0.009	0.175902	FALSE
RID_22943	1-(1z-hexadecenyl)-sn-glycero-3-phosphocholine	0.0472141	0.001	0.0686857	TRUE
RID_22956	1-(1z-hexadecenyl)-sn-glycero-3-phosphocholine	0.0978109	0.00077	0.0686857	TRUE
RID_22957	NA	-0.0717089	0.036	0.275618	FALSE
RID_22959	monoelaidin	-0.0820778	0.012	0.191046	TRUE
RID_22982	NA	-0.0479708	0.098	0.411155	FALSE
RID_22995	NA	-0.0091798	0.768	0.922033	FALSE
RID_23000	NA	-0.0199511	0.528	0.800828	FALSE
RID_23011	NA	-0.0204456	0.643	0.861154	FALSE
RID_23013	NA	-0.0584243	0.075	0.370988	FALSE
RID_23020	NA	-0.0627539	0.045	0.304732	FALSE
RID_23028	NA	0.0150622	0.771	0.92351	FALSE
RID_23029	NA	-0.0338221	0.087	0.393135	FALSE
RID_23036	palmitoyl carnitine collisionenergy:205060	-0.033791	0.183	0.521865	TRUE
RID_23044	NA	-0.0235977	0.488	0.774869	FALSE
RID_23047	NA	-0.016584	0.384	0.699345	FALSE
RID_23069	NA	-0.0169721	0.459	0.757425	FALSE
RID_23070	NA	0.0668011	0.069	0.361892	FALSE
RID_23072	pc(22:4/0:0); [m+h]+ c30h55n1o7p1	0.0399722	0.066	0.356548	TRUE
RID_23136	NA	-0.01423	0.187	0.527639	FALSE
RID_23139	NA	-0.0264768	0.011	0.186225	FALSE
RID_23140	NA	-0.0164105	0.038	0.281083	FALSE
RID_23142	pe(17:0/0:0); [m+h]+ c22h47n1o7p1	-0.0187117	0.476	0.767989	TRUE
RID_23149	NA	-0.0032375	0.92	0.979486	FALSE
RID_23164	NA	-0.094777	0.11	0.426516	FALSE
RID_23173	NA	-0.05085	0.094	0.40425	FALSE
RID_23192	NA	-0.016822	0.423	0.72911	FALSE
RID_23225	NA	0.075083	0.000252	0.051686	FALSE
RID_23226	NA	-0.012604	0.644	0.861534	FALSE
RID_23238	NA	0.00114177	0.892	0.974418	FALSE
RID_2324	NA	-0.251399	0.014	0.206479	FALSE
RID_23249	NA	0.111097	8e-05	0.0277362	FALSE
RID_23250	1-(1z-octadecenyl)-sn-glycero-3-phosphocholine	0.0706612	0.000358	0.0551418	TRUE
RID_23256	NA	0.033605	0.055	0.33055	FALSE
RID_23267	NA	0.0106025	0.563	0.816809	FALSE
RID_23274	1-heptadecanoyl-sn-glycero-3-phosphocholine	0.0626606	0.095	0.40637	TRUE
RID_23279	1-heptadecanoyl-sn-glycero-3-phosphocholine	0.0243138	0.146	0.472388	TRUE
RID_23282	NA	-0.0250013	0.354	0.681358	FALSE
RID_23298	NA	0.0068765	0.63	0.852684	FALSE
RID_23303	NA	-0.0457186	0.394	0.70422	FALSE
RID_23306	NA	0.030222	0.023	0.230383	FALSE
RID_23307	1-hexadecanoyl-sn-glycero-3-phosphocholine	0.0262785	0.64	0.860974	TRUE
RID_23318	NA	0.0706977	0.002	0.0942745	FALSE
RID_2332	NA	-0.0631755	0.501	0.78056	FALSE
RID_23332	NA	-0.0114932	0.678	0.880558	FALSE
RID_23342	NA	-0.0268208	0.439	0.741121	FALSE
RID_23355	NA	-0.0092901	0.396	0.705173	FALSE
RID_23362	NA	-0.0100417	0.365	0.68498	FALSE
RID_23368	NA	-0.013811	0.451	0.752397	FALSE
RID_23373	NA	-0.0104188	0.425	0.729786	FALSE
RID_23374	NA	-0.0089465	0.363	0.684433	FALSE
RID_23378	tris(2-butoxyethyl) phosphate	-0.0086032	0.384	0.699345	TRUE
RID_23379	NA	-0.0139225	0.357	0.683041	FALSE
RID_23382	NA	0.000198	0.991	0.994309	FALSE
RID_23384	NA	-0.0329873	0.152	0.482052	FALSE
RID_23385	NA	-0.0146239	0.345	0.673198	FALSE
RID_23386	NA	0.0135481	0.436	0.739171	FALSE
RID_23392	NA	-0.0385981	0.209	0.551521	FALSE
RID_23393	tris(2-butoxyethyl) phosphate	0.00035	0.98	0.991726	TRUE
RID_23396	NA	-0.0095391	0.735	0.909388	FALSE
RID_23413	monoolein	-0.105627	2.4e-05	0.0267325	TRUE
RID_23422	oleoyl l-carnitine	-0.0198421	0.465	0.760449	TRUE
RID_23424	NA	0.0232992	0.607	0.840985	FALSE
RID_23425	NA	-0.016219	0.722	0.90072	FALSE
RID_23460	NA	-0.0358857	0.005	0.136591	FALSE
RID_23463	NA	-0.0323716	0.009	0.175902	FALSE
RID_23467	NA	-0.0744619	0.000419	0.0592515	FALSE
RID_23472	NA	-0.0354775	0.022	0.224102	FALSE
RID_23474	NA	0.00329293	0.951	0.987746	FALSE
RID_23476	NA	-0.0221973	0.418	0.726589	FALSE
RID_23480	NA	-0.0310658	0.22	0.563996	FALSE
RID_23490	NA	-0.0273762	0.119	0.439441	FALSE
RID_23493	NA	0.0917316	0.053	0.325862	FALSE
RID_23495	NA	-0.0128286	0.208	0.550696	FALSE
RID_23498	NA	-0.0145923	0.544	0.807225	FALSE
RID_23506	NA	-0.0410566	0.153	0.482052	FALSE
RID_23508	NA	-0.0256389	0.444	0.745374	FALSE
RID_23514	NA	-0.0387014	0.184	0.523475	FALSE
RID_23522	NA	0.084504	0.005	0.136591	FALSE
RID_23551	NA	-0.014299	0.25	0.596822	FALSE
RID_23558	NA	-0.0080375	0.637	0.857898	FALSE
RID_2357	NA	-0.0050826	0.855	0.961822	FALSE
RID_23582	NA	0.0914767	0.064	0.356548	FALSE
RID_23598	NA	-0.0454986	0.539	0.804817	FALSE
RID_23624	NA	0.0469592	0.137	0.463218	FALSE
RID_23629	NA	0.130585	0.000659	0.0686857	FALSE
RID_23652	NA	-0.0298263	0.22	0.563996	FALSE
RID_23663	NA	0.0186454	0.196	0.53973	FALSE
RID_23694	NA	-0.006837	0.539	0.804817	FALSE
RID_23702	NA	0.00616848	0.753	0.915	FALSE
RID_23721	1-stearoyl-2-hydroxy-sn-glycero-3-phosphoethanolamine	-0.0012441	0.928	0.981915	TRUE
RID_23746	NA	0.00508158	0.897	0.974418	FALSE
RID_23749	NA	0.186069	0.001	0.0686857	FALSE
RID_23750	NA	0.130781	0.002	0.0942745	FALSE
RID_23756	NA	0.0119223	0.683	0.882578	FALSE
RID_23764	NA	-0.0047049	0.297	0.63353	FALSE
RID_23773	NA	-0.0026168	0.922	0.97988	FALSE
RID_23801	NA	0.0736974	0.022	0.224102	FALSE
RID_23841	NA	-0.0521024	0.017	0.224102	FALSE
RID_23845	NA	-0.0376385	0.004	0.121722	FALSE
RID_2386	butyrylcarnitine	-0.0473397	0.104	0.418087	TRUE
RID_23862	NA	-0.0155241	0.324	0.659522	FALSE
RID_23872	NA	0.0712551	0.013	0.196553	FALSE
RID_23894	NA	0.00378841	0.878	0.966001	FALSE
RID_23895	NA	-0.0198034	0.371	0.688182	FALSE
RID_23907	NA	-0.0094942	0.495	0.778273	FALSE
RID_23919	NA	0.0754949	0.021	0.224102	FALSE
RID_23966	NA	0.0036535	0.863	0.961822	FALSE
RID_23985	NA	0.0015044	0.96	0.98922	FALSE
RID_23986	NA	-0.0180911	0.271	0.614028	FALSE
RID_23987	NA	-0.0206753	0.213	0.554769	FALSE
RID_24000	NA	-0.017348	0.283	0.623015	FALSE
RID_24001	NA	-0.0172549	0.221	0.563996	FALSE
RID_24005	NA	-0.0188756	0.183	0.521865	FALSE
RID_2402	NA	0.0129329	0.907	0.975583	FALSE
RID_24038	NA	-0.0679087	0.053	0.325862	FALSE
RID_24043	NA	-0.0045949	0.544	0.807225	FALSE
RID_24048	NA	0.0265834	0.236	0.581295	FALSE
RID_24062	ncgc00381425-01!8-hydroxy-8-(3-octyloxiran-2-yl)octanoic acid [iin-based on: ccmslib00000846585]	-0.0804032	0.000258	0.051686	TRUE
RID_24084	1-eicosatrienoyl-sn-glycero-3-phosphoethanolamine	0.00881984	0.655	0.866604	TRUE
RID_24104	1-stearoyl-2-hydroxy-sn-glycero-3-phosphoethanolamine	0.0047148	0.702	0.890558	TRUE
RID_24116	NA	-0.0218194	0.102	0.415607	FALSE
RID_24120	pc(16:0/9:0(cooh)); [m+h]+ c33h65n1o10p1	0.0355587	0.402	0.711117	TRUE
RID_24123	NA	-0.0094886	0.593	0.833181	FALSE
RID_24124	NA	-0.0062199	0.789	0.931609	FALSE
RID_24126	dibutyl phthalate	-0.0152644	0.092	0.403591	TRUE
RID_24128	NA	-0.0150904	0.124	0.448265	FALSE
RID_24134	NA	0.0522107	0.209	0.551521	FALSE
RID_24158	NA	0.0278247	0.244	0.590711	FALSE
RID_24166	NA	-0.0069437	0.867	0.961822	FALSE
RID_24198	1-(1z-octadecenyl)-sn-glycero-3-phosphocholine	0.0626083	0.004	0.121722	TRUE
RID_24211	NA	0.0369955	0.013	0.196553	FALSE
RID_24212	NA	0.0883902	0.007	0.16998	FALSE
RID_24215	NA	0.0674455	0.018	0.224102	FALSE
RID_24218	1-stearoyl-2-hydroxy-sn-glycero-3-phosphocholine	0.0276876	0.02	0.224102	TRUE
RID_24225	NA	-0.0094948	0.706	0.893746	FALSE
RID_24227	1-octadecanoyl-sn-glycero-3-phosphocholine	0.0267132	0.036	0.275618	TRUE
RID_24229	NA	0.0313383	0.13	0.452928	FALSE
RID_24237	NA	0.0432616	0.025	0.235686	FALSE
RID_24242	NA	0.0356502	0.02	0.224102	FALSE
RID_24243	NA	0.0499792	0.214	0.554969	FALSE
RID_24248	NA	0.00423906	0.845	0.959103	FALSE
RID_24265	NA	-0.0015351	0.942	0.986256	FALSE
RID_24278	NA	0.0440053	0.221	0.563996	FALSE
RID_24301	NA	0.000452	0.991	0.994309	FALSE
RID_24305	NA	-0.0389314	0.533	0.803332	FALSE
RID_24308	NA	0.00736524	0.656	0.866973	FALSE
RID_24315	8-hydroxy-8-(3-octyloxiran-2-yl)octanoic acid	-0.0803059	6.55e-06	0.0157462	TRUE
RID_24348	NA	-0.0369993	0.328	0.665973	FALSE
RID_24355	NA	-0.012846	0.573	0.821893	FALSE
RID_24359	NA	-0.0684984	5.56e-05	0.0267325	FALSE
RID_24362	NA	0.0887946	0.005	0.136591	FALSE
RID_24401	NA	-0.0304769	0.251	0.598022	FALSE
RID_24421	NA	-0.0273575	0.405	0.714846	FALSE
RID_24426	tris(2-butoxyethyl) phosphate	-0.0635369	0.016	0.217311	TRUE
RID_24431	NA	-0.0191736	0.305	0.638693	FALSE
RID_24436	NA	-0.0317097	0.303	0.637839	FALSE
RID_24472	NA	-0.0100676	0.506	0.784284	FALSE
RID_24481	NA	-0.0046957	0.66	0.869392	FALSE
RID_24483	NA	-0.0589068	0.142	0.468912	FALSE
RID_24488	NA	-0.0189655	0.659	0.869392	FALSE
RID_24490	NA	-0.030241	0.393	0.704003	FALSE
RID_24491	NA	0.0526117	0.134	0.454994	FALSE
RID_24495	NA	-0.0731729	0.12	0.441776	FALSE
RID_24502	linoleoyl ethanolamide	-0.0550634	0.067	0.358726	TRUE
RID_24526	NA	-0.0117042	0.835	0.952701	FALSE
RID_24549	NA	0.0301782	0.657	0.867818	FALSE
RID_24578	pc(20:1/0:0); [m+h]+ c28h57n1o7p1	0.0119501	0.507	0.784317	TRUE
RID_24590	NA	0.0324626	0.286	0.624472	FALSE
RID_24620	NA	-0.0260991	0.178	0.517427	FALSE
RID_24642	NA	0.0351621	0.35	0.678002	FALSE
RID_24649	top19 psoriasis feature - unknown featureid=3668	0.0645184	0.003	0.109273	TRUE
RID_24651	NA	0.0693421	0.155	0.482668	FALSE
RID_24696	histamine-c23:1	-0.0091219	0.345	0.673198	TRUE
RID_247	NA	0.0074547	0.389	0.701542	FALSE
RID_24721	NA	-0.0181182	0.37	0.68792	FALSE
RID_24731	o-stearoylcarnitine	-0.0081319	0.816	0.946539	TRUE
RID_2474	NA	0.0794682	0.246	0.593163	FALSE
RID_2477	NA	-0.0365387	0.3	0.634859	FALSE
RID_24770	NA	-0.06298	0.255	0.602773	FALSE
RID_2478	NA	-0.0694472	0.336	0.667233	FALSE
RID_24800	NA	-0.0042584	0.65	0.865227	FALSE
RID_2481	NA	-0.231551	0.004	0.121722	FALSE
RID_24825	lyso-paf c-18	0.0760736	0.000782	0.0686857	TRUE
RID_24866	NA	0.00972205	0.769	0.922033	FALSE
RID_24875	NA	0.00394028	0.748	0.913544	FALSE
RID_24876	NA	0.0372343	0.326	0.662472	FALSE
RID_24879	1-(1z-octadecenyl)-sn-glycero-3-phosphocholine	0.0438442	0.019	0.224102	TRUE
RID_24882	NA	0.0535062	0.045	0.304732	FALSE
RID_24884	NA	-0.0082433	0.242	0.588834	FALSE
RID_24888	NA	-0.0454603	0.13	0.452928	FALSE
RID_24893	NA	0.0434702	0.38	0.696812	FALSE
RID_24894	NA	0.098701	8.77e-05	0.0277362	FALSE
RID_24900	NA	-0.0062831	0.769	0.922033	FALSE
RID_24917	NA	0.0160923	0.619	0.847907	FALSE
RID_2492	NA	0.0971094	0.253	0.599224	FALSE
RID_24922	NA	0.0140333	0.493	0.777162	FALSE
RID_24930	NA	0.011908	0.56	0.814915	FALSE
RID_24932	NA	-0.0256697	0.484	0.7726	FALSE
RID_24934	NA	0.0178294	0.522	0.796754	FALSE
RID_24945	NA	0.0384334	0.123	0.445991	FALSE
RID_24953	NA	-0.035709	0.041	0.289044	FALSE
RID_24956	mona:790553 linoleic acid	-0.0642984	0.014	0.206479	TRUE
RID_24965	NA	0.0612549	0.211	0.553156	FALSE
RID_24990	NA	0.00351467	0.851	0.961822	FALSE
RID_25000	NA	-0.0085863	0.146	0.472388	FALSE
RID_2502	NA	-0.0487814	0.252	0.599217	FALSE
RID_25024	NA	0.0897727	0.049	0.315807	FALSE
RID_25057	NA	-0.019088	0.731	0.905837	FALSE
RID_25115	NA	-0.0246163	0.67	0.876322	FALSE
RID_25126	NA	-0.0138688	0.33	0.667216	FALSE
RID_25134	NA	-0.0256593	0.452	0.75302	FALSE
RID_25174	NA	0.0145879	0.842	0.957053	FALSE
RID_25192	NA	-0.0093403	0.685	0.882578	FALSE
RID_25200	NA	-0.0204036	0.21	0.552341	FALSE
RID_2522	NA	-0.128973	0.253	0.599224	FALSE
RID_25220	NA	-0.055554	0.066	0.356548	FALSE
RID_25223	NA	0.138611	0.006	0.148701	FALSE
RID_25246	NA	-0.112666	0.025	0.235686	FALSE
RID_25248	NA	0.010451	0.754	0.915	FALSE
RID_25253	au406506 3,6,9,12-tetraoxatetracosan-1-ol|tetraethylene glycol monododecyl ether|2-[2-[2-(2-dodecoxyethoxy)ethoxy]ethoxy]ethanol	0.0148043	0.339	0.667233	TRUE
RID_2529	NA	0.050127	0.194	0.53854	FALSE
RID_25295	NA	0.12953	0.007	0.16998	FALSE
RID_25331	NA	-0.0291272	0.022	0.224102	FALSE
RID_25358	pc(19:0/0:0); [m+h]+ c27h57n1o7p1	0.0470028	0.101	0.41505	TRUE
RID_25374	NA	-0.0032939	0.896	0.974418	FALSE
RID_25377	NA	-0.0905058	0.01	0.180752	FALSE
RID_25391	NA	-0.0298887	0.029	0.24722	FALSE
RID_25409	NA	-0.0073024	0.83	0.950605	FALSE
RID_25411	NA	0.0270237	0.428	0.732322	FALSE
RID_25436	NA	-0.0323014	0.005	0.136591	FALSE
RID_25442	NA	-0.0353295	0.018	0.224102	FALSE
RID_25447	NA	0.0292794	0.454	0.75374	FALSE
RID_25459	NA	0.0567934	0.205	0.547578	FALSE
RID_25515	NA	-0.0473929	0.073	0.367138	FALSE
RID_25522	pc(16:0/9:0(cho)); [m+h]+ c33h65n1o9p1	-0.022674	0.377	0.692896	TRUE
RID_25569	NA	-0.046314	0.118	0.437091	FALSE
RID_25593	NA	-0.0133518	0.346	0.674602	FALSE
RID_25596	palmitoyl ethanolamide	-0.0322737	0.078	0.375024	TRUE
RID_25668	NA	-0.0078657	0.665	0.871679	FALSE
RID_25673	NA	-0.04748	0.108	0.423543	FALSE
RID_25683	lu052302 acetyl tributyl citrate|tributyl 2-acetyloxypropane-1,2,3-tricarboxylate	-0.0675383	0.03	0.252168	TRUE
RID_25728	NA	0.0884863	0.000846	0.0686857	FALSE
RID_25737	NA	-0.0194851	0.225	0.56877	FALSE
RID_25767	NA	0.008828	0.918	0.978657	FALSE
RID_25792	NA	-0.007522	0.644	0.861534	FALSE
RID_25794	NA	-0.0366703	0.303	0.637839	FALSE
RID_25796	eq331603 linoleic acid|(9z,12z)-octadeca-9,12-dienoic acid	-0.0532062	0.068	0.360865	TRUE
RID_25809	NA	0.0412452	0.392	0.702735	FALSE
RID_25810	NA	-0.0205505	0.268	0.613545	FALSE
RID_25826	NA	-0.0157083	0.306	0.639117	FALSE
RID_25892	NA	0.00175367	0.943	0.986256	FALSE
RID_25911	NA	-0.0390146	0.512	0.789511	FALSE
RID_25913	NA	-0.0182159	0.332	0.667233	FALSE
RID_25923	NA	-0.0486383	0.266	0.611342	FALSE
RID_2593	paracetamol	-0.0371565	0.665	0.871679	TRUE
RID_25943	NA	-0.0480854	0.094	0.40425	FALSE
RID_25946	NA	-0.0327538	0.022	0.224102	FALSE
RID_25950	NA	-0.047607	0.009	0.175902	FALSE
RID_25955	NA	-0.0302137	0.028	0.243884	FALSE
RID_2596	NA	-0.206523	0.016	0.217311	FALSE
RID_25979	NA	-0.0246801	0.293	0.631724	FALSE
RID_25990	NA	-0.0854424	0.001	0.0686857	FALSE
RID_25991	NA	0.0295053	0.41	0.720497	FALSE
RID_25999	NA	-0.0286928	0.277	0.620026	FALSE
RID_26016	NA	-0.0829936	0.055	0.33055	FALSE
RID_26030	NA	-0.0242807	0.335	0.667233	FALSE
RID_26043	NA	-0.0329977	0.447	0.749364	FALSE
RID_26045	1-linoleoylglycerol	-0.0621014	0.061	0.351664	TRUE
RID_26053	NA	-0.0147706	0.506	0.784284	FALSE
RID_26054	NA	0.024243	0.388	0.701542	FALSE
RID_26063	NA	-0.0602111	0.129	0.452928	FALSE
RID_26070	NA	-0.0177702	0.702	0.890558	FALSE
RID_26083	1-arachidoyl-2-hydroxy-sn-glycero-3-phosphocholine	0.0428424	0.099	0.411758	TRUE
RID_26089	NA	0.0218692	0.467	0.761647	FALSE
RID_26092	n-oleoylethanolamine	-0.0777067	0.02	0.224102	TRUE
RID_261	NA	0.0127333	0.293	0.631724	FALSE
RID_26106	NA	-0.026436	0.3	0.634859	FALSE
RID_26134	NA	-0.0774374	0.049	0.315807	FALSE
RID_26181	NA	-0.0259182	0.289	0.627603	FALSE
RID_262	NA	0.00938049	0.456	0.754975	FALSE
RID_26245	NA	-0.0089858	0.578	0.82709	FALSE
RID_2625	NA	-0.131679	0.298	0.633975	FALSE
RID_26266	NA	-0.0128429	0.283	0.623015	FALSE
RID_26268	NA	0.0170813	0.691	0.883128	FALSE
RID_26269	NA	-0.0102939	0.383	0.699345	FALSE
RID_26271	NA	-0.0113754	0.715	0.898985	FALSE
RID_26277	NA	-0.0095854	0.514	0.790567	FALSE
RID_26283	NA	0.00927921	0.857	0.961822	FALSE
RID_26292	NA	-0.0257346	0.315	0.648339	FALSE
RID_26294	NA	-0.0168729	0.227	0.570228	FALSE
RID_26299	NA	-0.0170148	0.297	0.63353	FALSE
RID_26300	NA	-0.0141813	0.278	0.621108	FALSE
RID_26306	NA	-0.0165518	0.219	0.563679	FALSE
RID_26314	NA	-0.0089118	0.733	0.907848	FALSE
RID_2637	NA	-0.0869475	0.236	0.581295	FALSE
RID_26443	NA	0.0063719	0.863	0.961822	FALSE
RID_26475	1-arachidoyl-2-hydroxy-sn-glycero-3-phosphocholine	0.029326	0.125	0.44985	TRUE
RID_2650	NA	-0.0388776	0.604	0.840985	FALSE
RID_26521	NA	0.0102621	0.822	0.947764	FALSE
RID_26556	NA	0.00785971	0.878	0.966001	FALSE
RID_26563	NA	-0.01494	0.363	0.684433	FALSE
RID_26607	NA	0.0266406	0.485	0.773683	FALSE
RID_26617	NA	0.00135038	0.977	0.991434	FALSE
RID_26620	NA	0.0885494	0.099	0.411758	FALSE
RID_26630	NA	0.0565919	0.117	0.436752	FALSE
RID_26673	NA	0.0093429	0.826	0.949189	FALSE
RID_26678	NA	0.012991	0.645	0.862392	FALSE
RID_26690	NA	-0.0187289	0.3	0.634859	FALSE
RID_2670	NA	-0.179035	0.165	0.492745	FALSE
RID_26738	1-hexadecanoyl-sn-glycerol	0.00043	0.989	0.994309	TRUE
RID_26757	NA	0.00186906	0.972	0.990062	FALSE
RID_26798	NA	0.00290605	0.943	0.986256	FALSE
RID_26833	NA	-0.009222	0.351	0.678299	FALSE
RID_26861	NA	0.00462879	0.892	0.974418	FALSE
RID_26869	NA	0.0381414	0.321	0.656752	FALSE
RID_269	NA	-0.0091576	0.607	0.840985	FALSE
RID_26910	NA	-0.0107252	0.337	0.667233	FALSE
RID_26935	retinol	0.024245	0.631	0.852684	TRUE
RID_26939	NA	-0.0177653	0.216	0.558949	FALSE
RID_26969	1-hexadecanoyl-sn-glycerol	-0.0421879	0.022	0.224102	TRUE
RID_26983	NA	-0.0017997	0.952	0.987746	FALSE
RID_26984	ncgc00186665-03!2,3-dihydroxypropyl hexadecanoate [iin-based: match]	-0.0395393	0.012	0.191046	TRUE
RID_26993	9-octadecenamide, (z)-	0.0654193	0.266	0.611342	TRUE
RID_27022	NA	-0.0020504	0.867	0.961822	FALSE
RID_27048	NA	-0.0276127	0.234	0.578741	FALSE
RID_27057	NA	-0.057283	0.337	0.667233	FALSE
RID_2709	NA	0.00375344	0.958	0.98922	FALSE
RID_27093	NA	-0.0158925	0.195	0.539448	FALSE
RID_27151	pc(18:0/9:0(cho)); [m+h]+ c35h69n1o9p1	0.0345466	0.398	0.707163	TRUE
RID_27175	NA	-0.0057054	0.593	0.833181	FALSE
RID_27176	NA	0.136673	0.011	0.186225	FALSE
RID_27183	amylamine-c12:0	-0.0055129	0.851	0.961822	TRUE
RID_27231	NA	-0.0313179	0.289	0.627603	FALSE
RID_27243	NA	-0.0180693	0.294	0.632068	FALSE
RID_27248	NA	-0.0041284	0.717	0.899464	FALSE
RID_27260	pc(18:0/9:0(cho)); [m+h]+ c35h69n1o9p1	0.02212	0.498	0.778408	TRUE
RID_2729	NA	0.00102003	0.928	0.981915	FALSE
RID_2731	NA	0.273974	0.133	0.454811	FALSE
RID_27315	NA	-0.0567666	0.039	0.283251	FALSE
RID_27321	lu071701 epsilon-decalactone|7-butyloxepan-2-one	-0.0004	0.98	0.991726	TRUE
RID_27324	NA	-0.000934	0.937	0.984936	FALSE
RID_27328	NA	-0.0394012	0.091	0.40214	FALSE
RID_27330	NA	-0.0014545	0.926	0.981095	FALSE
RID_27332	NA	-0.001459	0.944	0.986256	FALSE
RID_27337	NA	0.00444375	0.792	0.934692	FALSE
RID_27345	NA	-0.0027947	0.856	0.961822	FALSE
RID_27360	NA	0.0209207	0.477	0.768571	FALSE
RID_2741	NA	-0.162514	0.083	0.387441	FALSE
RID_27429	NA	-0.0116057	0.316	0.648731	FALSE
RID_27446	ncgc00385962-01_c16h24o3_	0.0571494	0.105	0.4207	TRUE
RID_2746	NA	-0.0451396	0.263	0.610282	FALSE
RID_27472	NA	-0.024809	0.105	0.4207	FALSE
RID_27501	NA	-0.0235891	0.466	0.761049	FALSE
RID_27520	NA	-0.0213581	0.047	0.311262	FALSE
RID_2754	NA	-0.140691	0.08	0.380832	FALSE
RID_27568	NA	-0.0091515	0.624	0.850877	FALSE
RID_2759	NA	-0.0914397	0.034	0.264518	FALSE
RID_276	NA	-0.0178848	0.279	0.621609	FALSE
RID_27615	NA	0.000312	0.981	0.991726	FALSE
RID_27642	NA	0.0336985	0.269	0.613545	FALSE
RID_27661	NA	-0.0632144	0.025	0.235686	FALSE
RID_27669	NA	-0.0311323	0.012	0.191046	FALSE
RID_27701	NA	-0.0103251	0.687	0.882578	FALSE
RID_27706	vitamin k1 collisionenergy:102040	0.0408231	0.185	0.525077	TRUE
RID_27726	NA	0.0989358	0.021	0.224102	FALSE
RID_27734	cyclopentasiloxane, decamethyl-	-0.0076672	0.662	0.870595	TRUE
RID_27757	NA	-0.0034961	0.796	0.936196	FALSE
RID_27761	NA	0.0357879	0.201	0.543794	FALSE
RID_2782	NA	0.00647644	0.963	0.98922	FALSE
RID_27865	NA	0.0451226	0.168	0.497379	FALSE
RID_27875	NA	0.0237083	0.152	0.482052	FALSE
RID_27902	NA	0.0472648	0.084	0.388338	FALSE
RID_27903	NA	-0.0155358	0.743	0.913471	FALSE
RID_27923	NA	-0.0055489	0.874	0.965577	FALSE
RID_28046	NA	0.0123694	0.74	0.912287	FALSE
RID_28064	octadecanamide	0.0236042	0.469	0.762839	TRUE
RID_28099	vitamin k1 collisionenergy:102040	0.0295078	0.258	0.606287	TRUE
RID_281	NA	-0.0182222	0.464	0.759847	FALSE
RID_28145	NA	0.00751074	0.849	0.961822	FALSE
RID_28175	NA	-0.0150999	0.688	0.882578	FALSE
RID_2818	NA	-0.115568	0.141	0.467537	FALSE
RID_28229	NA	-0.0332887	0.656	0.866973	FALSE
RID_28309	octadecanamide	0.0192096	0.535	0.803332	TRUE
RID_28358	NA	-0.0291985	0.113	0.43051	FALSE
RID_28359	glycerol 1-stearate	-0.0230296	0.175	0.512424	TRUE
RID_2837	NA	-0.0513095	0.359	0.684142	FALSE
RID_28371	NA	-0.0204588	0.626	0.85119	FALSE
RID_28374	NA	-0.0183802	0.471	0.762995	FALSE
RID_28399	NA	0.00206516	0.952	0.987746	FALSE
RID_28427	NA	-0.0075613	0.773	0.924064	FALSE
RID_2849	1-beta-d-glucopyranosyl-l-tryptophan	-0.0998025	0.377	0.692896	TRUE
RID_28533	NA	-0.0940785	0.106	0.421197	FALSE
RID_28596	NA	0.08061	0.02	0.224102	FALSE
RID_286	NA	-0.0081791	0.8	0.939521	FALSE
RID_28619	NA	-0.000523	0.986	0.993438	FALSE
RID_28622	NA	0.00940816	0.744	0.913471	FALSE
RID_28626	NA	0.000306	0.99	0.994309	FALSE
RID_28662	NA	-0.0015716	0.965	0.98922	FALSE
RID_28672	NA	-0.022175	0.662	0.870595	FALSE
RID_28682	NA	0.027834	0.583	0.832264	FALSE
RID_28688	NA	0.00769253	0.786	0.93081	FALSE
RID_28691	contaminant vial septum thermofisher c5000-44b	-0.0017301	0.936	0.984746	TRUE
RID_2873	NA	0.0323398	0.781	0.928089	FALSE
RID_28731	contaminants septum vial thermo c4000-53 and c4000-54 serie	0.109921	0.256	0.603949	TRUE
RID_28752	NA	-0.0059995	0.806	0.943593	FALSE
RID_28797	NA	-0.0186196	0.722	0.90072	FALSE
RID_28819	NA	0.00375404	0.916	0.978657	FALSE
RID_28831	NA	0.0245134	0.435	0.739171	FALSE
RID_28837	NA	-0.0560085	0.044	0.302217	FALSE
RID_28862	NA	0.020455	0.635	0.855684	FALSE
RID_28883	NA	-0.0202552	0.717	0.899464	FALSE
RID_2889	NA	-0.0959945	0.309	0.643148	FALSE
RID_28895	NA	0.000934	0.967	0.98922	FALSE
RID_28930	NA	0.101184	0.322	0.658238	FALSE
RID_28934	bilirubin	0.0658825	0.296	0.633082	TRUE
RID_28937	NA	0.0885818	0.263	0.610282	FALSE
RID_28956	NA	0.00898945	0.743	0.913471	FALSE
RID_28992	NA	0.00657996	0.839	0.955684	FALSE
RID_28998	NA	-0.0668234	0.253	0.599224	FALSE
RID_2904	NA	-0.0822465	0.357	0.683041	FALSE
RID_29077	NA	-0.0129567	0.572	0.821893	FALSE
RID_29085	NA	-0.0251657	0.34	0.667233	FALSE
RID_29088	NA	-0.022024	0.508	0.784349	FALSE
RID_29112	bis(2-ethylhexyl) phthalate	-0.0053658	0.858	0.961822	TRUE
RID_29127	NA	0.00418252	0.873	0.96536	FALSE
RID_29138	NA	-0.0187269	0.715	0.898985	FALSE
RID_29146	NA	-0.0061769	0.803	0.941664	FALSE
RID_29156	hexanedioic acid, bis(2-ethylhexyl) ester	-0.0238311	0.466	0.761049	TRUE
RID_29158	NA	-0.0314259	0.557	0.81301	FALSE
RID_29169	NA	0.0484673	0.291	0.630238	FALSE
RID_29178	NA	-0.057686	0.004	0.121722	FALSE
RID_29189	NA	0.0215234	0.772	0.923787	FALSE
RID_29193	NA	0.0279268	0.382	0.69888	FALSE
RID_292	NA	-0.0732855	0.206	0.548421	FALSE
RID_29200	NA	-0.0059387	0.863	0.961822	FALSE
RID_29206	NA	0.00242808	0.939	0.985745	FALSE
RID_29221	NA	-0.0217728	0.624	0.850877	FALSE
RID_29224	NA	-0.0072221	0.801	0.940236	FALSE
RID_29236	NA	0.0161298	0.796	0.936196	FALSE
RID_29285	NA	-0.0270371	0.521	0.796239	FALSE
RID_29291	NA	0.0195101	0.48	0.769793	FALSE
RID_29296	NA	-0.0282036	0.508	0.784349	FALSE
RID_29311	NA	-0.000801	0.981	0.991726	FALSE
RID_29318	contaminants septum vial thermo c4000-53 and c4000-54 serie	0.111323	0.261	0.610282	TRUE
RID_29335	NA	0.00839044	0.814	0.946539	FALSE
RID_29336	NA	-0.0257223	0.378	0.693673	FALSE
RID_29347	NA	-0.0133285	0.738	0.910756	FALSE
RID_29360	NA	-0.0072628	0.858	0.961822	FALSE
RID_29362	NA	0.00695998	0.834	0.952701	FALSE
RID_29376	13-docosenamide, (z)-	0.0127613	0.43	0.734176	TRUE
RID_29377	NA	0.0479194	0.278	0.621108	FALSE
RID_29401	NA	-0.0061128	0.865	0.961822	FALSE
RID_29441	NA	-0.0364472	0.289	0.627603	FALSE
RID_29442	NA	0.0396176	0.465	0.760449	FALSE
RID_29497	NA	-0.0703736	0.168	0.497379	FALSE
RID_29504	NA	-0.0321735	0.63	0.852684	FALSE
RID_29515	NA	0.0189739	0.596	0.835443	FALSE
RID_29532	NA	0.0258155	0.571	0.821475	FALSE
RID_29558	NA	-0.0160806	0.762	0.919141	FALSE
RID_29566	NA	-0.0529072	0.299	0.634859	FALSE
RID_29567	NA	0.045729	0.364	0.68498	FALSE
RID_29579	NA	-0.0266082	0.506	0.784284	FALSE
RID_29580	NA	0.0628756	0.231	0.575465	FALSE
RID_29589	NA	-0.0549082	0.335	0.667233	FALSE
RID_29596	NA	0.0201331	0.611	0.84271	FALSE
RID_29600	13-docosenamide, (z)-	0.0250889	0.178	0.517427	TRUE
RID_29602	NA	-0.0172414	0.754	0.915	FALSE
RID_29621	NA	-0.0638998	0.149	0.476959	FALSE
RID_29627	NA	-0.0668712	0.134	0.454994	FALSE
RID_29630	NA	-0.0305391	0.495	0.778273	FALSE
RID_29643	NA	0.0250088	0.49	0.777018	FALSE
RID_29670	NA	-0.0016557	0.963	0.98922	FALSE
RID_29693	NA	-0.0470707	0.369	0.687656	FALSE
RID_29702	NA	-0.0661025	0.173	0.509048	FALSE
RID_29704	NA	0.0601057	0.227	0.570228	FALSE
RID_29714	NA	-0.0063439	0.906	0.975583	FALSE
RID_29724	NA	-0.0181797	0.606	0.840985	FALSE
RID_29739	NA	0.0410292	0.443	0.744736	FALSE
RID_2978	NA	0.00532947	0.855	0.961822	FALSE
RID_2979	NA	-0.0430519	0.541	0.806292	FALSE
RID_29816	NA	0.0217619	0.718	0.899464	FALSE
RID_29833	NA	-0.0214402	0.502	0.781106	FALSE
RID_29859	NA	-0.0617531	0.056	0.333228	FALSE
RID_29887	NA	-0.0146818	0.672	0.876553	FALSE
RID_29897	NA	-0.0651217	0.238	0.583829	FALSE
RID_29911	contaminants septum vial thermo c4000-53 and c4000-54 serie	0.143567	0.279	0.621609	TRUE
RID_29915	NA	0.136033	0.021	0.224102	FALSE
RID_29944	NA	-0.0548279	0.565	0.818229	FALSE
RID_29949	NA	0.0717339	0.238	0.583829	FALSE
RID_29961	NA	-0.0688559	0.193	0.53854	FALSE
RID_29989	NA	-0.0336912	0.613	0.843533	FALSE
RID_29990	NA	0.0870319	0.066	0.356548	FALSE
RID_29992	NA	0.0950802	0.099	0.411758	FALSE
RID_29996	NA	0.0339734	0.158	0.488216	FALSE
RID_3000	NA	-0.0717512	0.628	0.852377	FALSE
RID_30022	NA	0.0366283	0.502	0.781106	FALSE
RID_30040	NA	0.0245853	0.339	0.667233	FALSE
RID_30045	NA	-0.0115132	0.72	0.900094	FALSE
RID_30053	13-docosenamide, (z)-	0.0159367	0.716	0.899464	TRUE
RID_30054	NA	0.0259609	0.543	0.807225	FALSE
RID_30071	NA	-0.119969	0.064	0.356548	FALSE
RID_30079	NA	0.0401951	0.453	0.753642	FALSE
RID_3008	NA	-0.0156901	0.876	0.966001	FALSE
RID_30083	NA	0.00145694	0.956	0.98922	FALSE
RID_30091	NA	-0.057579	0.37	0.68792	FALSE
RID_30096	NA	0.125144	0.029	0.24722	FALSE
RID_30097	NA	-0.0263786	0.61	0.842298	FALSE
RID_30098	NA	0.0953601	0.111	0.428321	FALSE
RID_3010	NA	-0.0562876	0.521	0.796239	FALSE
RID_30103	NA	-0.0339666	0.259	0.606858	FALSE
RID_30104	NA	0.072702	0.133	0.454811	FALSE
RID_30107	NA	-0.0628738	0.165	0.492745	FALSE
RID_3011	NA	-0.0479715	0.684	0.882578	FALSE
RID_30123	NA	0.108627	0.057	0.336678	FALSE
RID_30125	NA	-0.0127793	0.478	0.768637	FALSE
RID_30133	NA	-0.0946715	0.02	0.224102	FALSE
RID_30146	NA	-0.0937645	0.024	0.232645	FALSE
RID_30154	NA	0.00931583	0.83	0.950605	FALSE
RID_30159	NA	0.0522388	0.192	0.536707	FALSE
RID_30165	NA	-0.0244223	0.692	0.883467	FALSE
RID_30176	NA	-0.0066883	0.864	0.961822	FALSE
RID_3018	NA	-0.239947	0.062	0.353194	FALSE
RID_30183	NA	0.129529	0.068	0.360865	FALSE
RID_30184	NA	0.0540868	0.052	0.323855	FALSE
RID_30189	NA	-0.0026876	0.968	0.989401	FALSE
RID_30215	NA	0.0540703	0.285	0.623989	FALSE
RID_30217	NA	0.0387266	0.36	0.684142	FALSE
RID_30219	NA	0.0307143	0.601	0.840491	FALSE
RID_30221	NA	-0.06824	0.078	0.375024	FALSE
RID_30243	NA	0.00604719	0.86	0.961822	FALSE
RID_30251	NA	0.00405125	0.92	0.979486	FALSE
RID_30257	NA	0.00522349	0.937	0.984936	FALSE
RID_30258	NA	-0.0305102	0.545	0.807225	FALSE
RID_30259	NA	0.100329	0.163	0.492745	FALSE
RID_30261	NA	0.030842	0.565	0.818229	FALSE
RID_30262	NA	0.0681779	0.248	0.593817	FALSE
RID_30266	NA	-0.0019745	0.933	0.983933	FALSE
RID_30280	NA	-0.0493746	0.133	0.454811	FALSE
RID_30285	NA	0.0675962	0.294	0.632068	FALSE
RID_30286	NA	0.038564	0.269	0.613545	FALSE
RID_30290	NA	0.00650775	0.883	0.969284	FALSE
RID_30291	NA	-0.008639	0.796	0.936196	FALSE
RID_30294	NA	0.00959709	0.867	0.961822	FALSE
RID_30300	NA	0.0432603	0.534	0.803332	FALSE
RID_30303	NA	0.12776	0.013	0.196553	FALSE
RID_30309	NA	0.0605523	0.199	0.543632	FALSE
RID_30310	NA	0.0166068	0.674	0.877258	FALSE
RID_30311	NA	0.122495	0.029	0.24722	FALSE
RID_30314	NA	0.0458763	0.362	0.684433	FALSE
RID_30322	NA	0.104128	0.078	0.375024	FALSE
RID_30327	NA	0.0225816	0.57	0.820527	FALSE
RID_30333	NA	0.0251642	0.568	0.819611	FALSE
RID_30334	NA	0.139004	0.034	0.264518	FALSE
RID_30337	NA	0.0201191	0.548	0.807225	FALSE
RID_30341	NA	-0.115273	0.022	0.224102	FALSE
RID_30344	NA	-0.0040553	0.901	0.975411	FALSE
RID_30345	NA	0.144139	0.011	0.186225	FALSE
RID_30357	NA	-0.0101934	0.829	0.950605	FALSE
RID_30362	NA	0.00656305	0.851	0.961822	FALSE
RID_30365	NA	0.0795801	0.103	0.416855	FALSE
RID_30379	NA	0.0402413	0.548	0.807225	FALSE
RID_30380	NA	-0.0546991	0.072	0.365165	FALSE
RID_30397	NA	0.0102145	0.768	0.922033	FALSE
RID_30403	NA	0.0117722	0.849	0.961822	FALSE
RID_30410	NA	0.112919	0.053	0.325862	FALSE
RID_30413	NA	0.119442	0.275	0.61785	FALSE
RID_30421	NA	-0.0287059	0.497	0.778364	FALSE
RID_30449	NA	0.00705382	0.88	0.967316	FALSE
RID_30468	NA	0.143756	0.026	0.236758	FALSE
RID_30471	NA	0.0385368	0.559	0.814446	FALSE
RID_30481	NA	0.121499	0.046	0.308894	FALSE
RID_30485	NA	0.0924091	0.088	0.393952	FALSE
RID_30499	NA	0.0954253	0.07	0.361892	FALSE
RID_30534	NA	0.112258	0.038	0.281083	FALSE
RID_30535	NA	0.0380902	0.107	0.423072	FALSE
RID_30550	NA	0.0196002	0.602	0.840911	FALSE
RID_30555	NA	0.0453145	0.271	0.614028	FALSE
RID_3056	NA	0.0152789	0.787	0.931535	FALSE
RID_30561	NA	-0.0092358	0.82	0.947275	FALSE
RID_30565	NA	0.0370253	0.351	0.678299	FALSE
RID_30571	NA	-0.0180145	0.57	0.820527	FALSE
RID_30578	NA	0.0391393	0.423	0.72911	FALSE
RID_3058	NA	0.0353773	0.65	0.865227	FALSE
RID_30581	NA	0.0133765	0.751	0.914129	FALSE
RID_3059	NA	0.0046781	0.911	0.977662	FALSE
RID_30596	NA	-0.0400686	0.008	0.175902	FALSE
RID_30604	NA	0.0303957	0.553	0.811112	FALSE
RID_30606	NA	0.00161343	0.97	0.989762	FALSE
RID_30607	NA	-0.0260974	0.382	0.69888	FALSE
RID_30608	NA	0.0115089	0.76	0.917649	FALSE
RID_3063	NA	0.0149735	0.757	0.916328	FALSE
RID_30636	NA	-0.0145416	0.583	0.832264	FALSE
RID_3066	NA	-0.276226	0.034	0.264518	FALSE
RID_30694	NA	-0.0030843	0.965	0.98922	FALSE
RID_307	NA	0.010251	0.449	0.750101	FALSE
RID_30729	NA	0.0556751	0.216	0.558949	FALSE
RID_30746	NA	-0.0168426	0.781	0.928089	FALSE
RID_30755	NA	-0.0825119	0.002	0.0942745	FALSE
RID_30758	NA	-0.0251717	0.377	0.692896	FALSE
RID_30767	NA	-0.0224341	0.632	0.853076	FALSE
RID_30768	NA	0.000815	0.972	0.990062	FALSE
RID_30769	NA	-0.0247083	0.567	0.819611	FALSE
RID_30770	NA	0.00709459	0.906	0.975583	FALSE
RID_30771	NA	0.00108207	0.974	0.990062	FALSE
RID_30785	NA	-0.0162982	0.484	0.7726	FALSE
RID_30788	NA	0.016363	0.688	0.882578	FALSE
RID_30812	NA	0.00685817	0.873	0.96536	FALSE
RID_30817	NA	-0.0019419	0.926	0.981095	FALSE
RID_30836	NA	0.0274075	0.547	0.807225	FALSE
RID_30837	NA	-0.0003	0.993	0.994655	FALSE
RID_30868	NA	0.0302018	0.643	0.861154	FALSE
RID_30917	NA	0.0147251	0.546	0.807225	FALSE
RID_30921	NA	0.0286217	0.621	0.849195	FALSE
RID_30925	NA	-0.0229945	0.094	0.40425	FALSE
RID_30969	ncgc00385962-01_c16h24o3_	3.13e-05	0.996	0.996829	TRUE
RID_31	NA	0.0141913	0.482	0.770943	FALSE
RID_3101	NA	-0.178848	0.22	0.563996	FALSE
RID_31040	NA	0.0419414	0.314	0.647945	FALSE
RID_31063	lu030803 lauryldiethanolamine|2-[dodecyl(2-hydroxyethyl)amino]ethanol	-0.0057438	0.666	0.872514	TRUE
RID_3108	NA	0.309405	0.016	0.217311	FALSE
RID_311	NA	-0.0226641	0.262	0.610282	FALSE
RID_31121	NA	-0.0216459	0.078	0.375024	FALSE
RID_31133	NA	-0.0051591	0.812	0.946218	FALSE
RID_31144	NA	-0.0165119	0.492	0.777114	FALSE
RID_31149	NA	-0.0743958	0.016	0.217311	FALSE
RID_31176	pc(0:0/20:4); [m+h]+ c28h51n1o7p1	-0.0197399	0.272	0.614556	TRUE
RID_31192	NA	-0.0187806	0.396	0.705173	FALSE
RID_31196	NA	0.00832653	0.75	0.914129	FALSE
RID_31200	pc(18:2/0:0); [m+h]+ c26h51n1o7p1	-0.0157067	0.344	0.673198	TRUE
RID_31206	lyso-pc(16:0)	-0.0038994	0.917	0.978657	TRUE
RID_31215	NA	-0.0286261	0.06	0.349249	FALSE
RID_31218	NA	-0.0231305	0.454	0.75374	FALSE
RID_31225	NA	-0.0140779	0.153	0.482052	FALSE
RID_31227	NA	-0.0260798	0.002	0.0942745	FALSE
RID_31236	NA	-0.0526943	0.000362	0.0551418	FALSE
RID_31253	NA	-0.0062805	0.261	0.610282	FALSE
RID_31258	NA	-0.008815	0.163	0.492745	FALSE
RID_31282	NA	-0.0213764	0.407	0.717849	FALSE
RID_31296	NA	-0.0277169	0.377	0.692896	FALSE
RID_31297	NA	-0.0333674	0.27	0.614028	FALSE
RID_31304	NA	-0.0471222	0.108	0.423543	FALSE
RID_31328	NA	-0.0501883	0.24	0.587536	FALSE
RID_31334	NA	-0.023247	0.331	0.667233	FALSE
RID_31336	NA	-0.0256852	0.643	0.861154	FALSE
RID_31346	NA	-0.0465604	0.304	0.638693	FALSE
RID_31350	NA	-0.0152463	0.553	0.811112	FALSE
RID_31356	NA	-0.0227115	0.568	0.819611	FALSE
RID_31359	NA	-0.0386935	0.212	0.554568	FALSE
RID_31364	NA	-0.0173248	0.471	0.762995	FALSE
RID_31365	NA	0.00811364	0.865	0.961822	FALSE
RID_31367	NA	-0.0287085	0.197	0.540626	FALSE
RID_31370	NA	-0.0334983	0.263	0.610282	FALSE
RID_31372	NA	-0.105915	0.197	0.540626	FALSE
RID_31373	NA	-0.0121827	0.576	0.825211	FALSE
RID_31374	NA	-0.0092128	0.793	0.935413	FALSE
RID_31375	NA	-0.0615799	0.189	0.532033	FALSE
RID_31376	NA	-0.0187217	0.524	0.797276	FALSE
RID_31378	NA	-0.0773048	0.313	0.646436	FALSE
RID_31379	NA	-0.0700993	0.213	0.554769	FALSE
RID_31382	NA	-0.0583506	0.077	0.375024	FALSE
RID_31389	NA	-0.0177577	0.501	0.78056	FALSE
RID_31391	NA	-0.0202829	0.399	0.707894	FALSE
RID_31393	NA	-0.0802374	0.02	0.224102	FALSE
RID_31396	NA	-0.035921	0.605	0.840985	FALSE
RID_31405	NA	-0.0033933	0.482	0.770943	FALSE
RID_31409	NA	-0.0300451	0.009	0.175902	FALSE
RID_31453	NA	-0.0757444	0.078	0.375024	FALSE
RID_31462	NA	-0.0250137	0.614	0.84387	FALSE
RID_31463	NA	-0.0122951	0.743	0.913471	FALSE
RID_31465	NA	0.00244124	0.959	0.98922	FALSE
RID_31467	NA	-0.0054308	0.837	0.954529	FALSE
RID_31470	NA	-0.0376409	0.202	0.543794	FALSE
RID_31471	NA	0.00402329	0.879	0.966659	FALSE
RID_31476	NA	-0.0790674	0.281	0.622603	FALSE
RID_31484	NA	-0.0280928	0.213	0.554769	FALSE
RID_31487	NA	-0.0225102	0.408	0.718558	FALSE
RID_31489	NA	-0.0228127	0.412	0.722427	FALSE
RID_31490	NA	-0.0740232	0.029	0.24722	FALSE
RID_31492	NA	-0.0887091	0.065	0.356548	FALSE
RID_31493	NA	-0.0381627	0.194	0.53854	FALSE
RID_31497	NA	-0.0089277	0.855	0.961822	FALSE
RID_31498	NA	-0.0058574	0.18	0.520096	FALSE
RID_31501	NA	-0.000469	0.916	0.978657	FALSE
RID_31505	NA	-0.0197491	0.698	0.888296	FALSE
RID_31509	NA	-0.034362	0.163	0.492745	FALSE
RID_31512	NA	0.00138009	0.903	0.975411	FALSE
RID_31516	NA	-0.0425601	0.122	0.445726	FALSE
RID_31524	NA	-0.0582043	0.07	0.361892	FALSE
RID_31529	NA	-0.0020235	0.963	0.98922	FALSE
RID_3153	NA	0.100248	0.247	0.593195	FALSE
RID_31544	NA	-0.0068514	0.825	0.948947	FALSE
RID_31546	NA	-0.0217927	0.396	0.705173	FALSE
RID_31551	NA	-0.0540576	0.382	0.69888	FALSE
RID_31552	NA	0.0283951	0.456	0.754975	FALSE
RID_31555	NA	0.126112	0.024	0.232645	FALSE
RID_31556	NA	-0.0167345	0.78	0.928089	FALSE
RID_31597	NA	-0.0571252	0.258	0.606287	FALSE
RID_31601	NA	-0.0292491	0.717	0.899464	FALSE
RID_31618	NA	-0.0289285	0.604	0.840985	FALSE
RID_3164	NA	0.00275986	0.952	0.987746	FALSE
RID_31641	NA	0.0465101	0.352	0.67914	FALSE
RID_31644	NA	-0.0283609	0.503	0.78165	FALSE
RID_31655	NA	-0.0099095	0.827	0.949431	FALSE
RID_31656	NA	-0.0365329	0.15	0.479521	FALSE
RID_31664	NA	-0.0423701	0.232	0.576761	FALSE
RID_3167	NA	0.0200245	0.809	0.945013	FALSE
RID_31678	NA	-0.0321535	0.749	0.913544	FALSE
RID_31680	NA	0.141081	0.027	0.241294	FALSE
RID_31683	NA	0.0430519	0.536	0.803332	FALSE
RID_31685	NA	0.0813052	0.112	0.430109	FALSE
RID_31690	NA	-0.0682218	0.492	0.777114	FALSE
RID_31696	NA	-0.0055385	0.501	0.78056	FALSE
RID_3170	NA	0.0368601	0.428	0.732322	FALSE
RID_31706	NA	-0.0982098	0.071	0.363932	FALSE
RID_31721	NA	-0.241481	0.016	0.217311	FALSE
RID_31727	NA	-0.0576935	0.003	0.109273	FALSE
RID_31742	NA	-0.0130742	0.411	0.721727	FALSE
RID_31753	NA	-0.0627118	0.33	0.667216	FALSE
RID_3176	NA	0.00240156	0.966	0.98922	FALSE
RID_31765	NA	-0.0016647	0.98	0.991726	FALSE
RID_31780	NA	-0.0781689	0.144	0.472388	FALSE
RID_31789	NA	-0.131462	0.2	0.543794	FALSE
RID_31790	NA	0.0228642	0.674	0.877258	FALSE
RID_31794	NA	-0.0511862	0.115	0.433323	FALSE
RID_31798	NA	-0.109084	0.006	0.148701	FALSE
RID_31804	NA	-0.120467	0.036	0.275618	FALSE
RID_31805	NA	-0.0471879	0.294	0.632068	FALSE
RID_3181	NA	0.00226216	0.906	0.975583	FALSE
RID_31810	NA	-0.0608885	0.024	0.232645	FALSE
RID_3182	NA	-0.0036014	0.967	0.98922	FALSE
RID_3184	NA	0.00949435	0.718	0.899464	FALSE
RID_3185	NA	0.0260894	0.525	0.798292	FALSE
RID_3186	NA	0.0459916	0.478	0.768637	FALSE
RID_31881	NA	0.049194	0.459	0.757425	FALSE
RID_3190	NA	0.00346598	0.93	0.983166	FALSE
RID_31914	NA	-0.0123574	0.864	0.961822	FALSE
RID_3193	d-tryptophan	0.00066	0.972	0.990062	TRUE
RID_320	NA	0.0109437	0.672	0.876553	FALSE
RID_3205	NA	-0.117249	0.308	0.641622	FALSE
RID_3213	NA	0.125067	0.236	0.581295	FALSE
RID_3235	NA	-0.0715506	0.258	0.606287	FALSE
RID_3236	NA	0.0337898	0.707	0.894541	FALSE
RID_327	NA	0.000564	0.984	0.993438	FALSE
RID_3324	NA	0.026059	0.688	0.882578	FALSE
RID_3361	NA	0.148096	0.246	0.593163	FALSE
RID_3368	NA	-0.0437128	0.568	0.819611	FALSE
RID_3369	NA	-0.125567	0.284	0.623503	FALSE
RID_3376	NA	-0.26532	0.054	0.330321	FALSE
RID_3379	NA	-0.120545	0.246	0.593163	FALSE
RID_3384	NA	-0.144925	0.324	0.659522	FALSE
RID_339	NA	-0.0117261	0.589	0.833181	FALSE
RID_3390	NA	-0.122348	0.052	0.323855	FALSE
RID_3392	tue00342 gabapentin	0.182338	0.194	0.53854	TRUE
RID_3394	NA	-0.0799541	0.187	0.527639	FALSE
RID_341	NA	-0.018616	0.271	0.614028	FALSE
RID_3418	NA	0.0296447	0.623	0.850478	FALSE
RID_343	NA	0.0388908	0.099	0.411758	FALSE
RID_3433	NA	-0.164091	0.146	0.472388	FALSE
RID_344	NA	-0.0135985	0.749	0.913544	FALSE
RID_3440	NA	0.00944056	0.866	0.961822	FALSE
RID_3449	NA	-0.0696524	0.436	0.739171	FALSE
RID_3455	NA	-0.0784943	0.226	0.569501	FALSE
RID_346	NA	-0.0531614	0.031	0.253483	FALSE
RID_3518	NA	-0.206468	0.024	0.232645	FALSE
RID_3551	NA	-0.0198212	0.723	0.9015	FALSE
RID_3559	NA	0.0150302	0.894	0.974418	FALSE
RID_3576	NA	0.0910649	0.196	0.53973	FALSE
RID_358	NA	0.0177808	0.205	0.547578	FALSE
RID_3604	NA	-0.000603	0.987	0.993613	FALSE
RID_3632	NA	-0.0197514	0.689	0.882919	FALSE
RID_373	NA	-0.120926	0.133	0.454811	FALSE
RID_374	NA	-0.0244455	0.131	0.454436	FALSE
RID_3752	NA	-0.171698	0.263	0.610282	FALSE
RID_3771	NA	-0.180567	0.002	0.0942745	FALSE
RID_3798	NA	-0.0798374	0.388	0.701542	FALSE
RID_3807	NA	-0.0384707	0.47	0.762995	FALSE
RID_3808	NA	0.000756	0.98	0.991726	FALSE
RID_3813	NA	-0.01889	0.686	0.882578	FALSE
RID_3823	NA	-0.0225584	0.653	0.866235	FALSE
RID_3833	NA	0.0863008	0.347	0.676003	FALSE
RID_3836	NA	0.0351754	0.736	0.909688	FALSE
RID_3848	NA	-0.0887824	0.424	0.72911	FALSE
RID_3851	NA	-0.101684	0.298	0.633975	FALSE
RID_3865	NA	-0.073846	0.308	0.641622	FALSE
RID_3868	NA	0.0478922	0.423	0.72911	FALSE
RID_3871	NA	-0.077931	0.083	0.387441	FALSE
RID_3934	NA	-0.213542	0.008	0.175902	FALSE
RID_3938	NA	-0.168186	0.201	0.543794	FALSE
RID_3956	NA	0.0033212	0.973	0.990062	FALSE
[truncated: 405 more rows]
